# Supplementary material for: Integrated Transcriptomic and Proteomic Analysis Reveals Molecular Mechanisms of the Cold Stress Response during the Overwintering Period in Blueberries (Vaccinium spp.)
Source: Plants (Basel). 2024 Jul 11;13(14):1911. doi: 10.3390/plants13141911 (PMC11280072; doi:10.3390/plants13141911)
Supplement: Supplementary file 1 [file plants-13-01911-s001.zip]

Archive with 16 entries (16 files):
- Supplemental Figure S1.pdf
- Supplemental Figure S2.pdf
- Supplemental Figure S3.pdf
- Supplemental Figure S4.pdf
- Supplementary Table S1.xlsx
- Supplementary Table S10.xlsx
- Supplementary Table S11.pdf
- Supplementary Table S12.pdf
- Supplementary Table S2.xlsx
- Supplementary Table S3.xlsx
- Supplementary Table S4.xlsx
- Supplementary Table S5.xlsx
- Supplementary Table S6.xlsx
- Supplementary Table S7.xlsx
- Supplementary Table S8.xlsx
- Supplementary Table S9.xlsx
