# Supplementary material for: Integrated Transcriptomic and Proteomic Analysis Reveals Molecular Mechanisms of the Cold Stress Response during the Overwintering Period in Blueberries (Vaccinium spp.)
Source: Plants (Basel). 2024 Jul 11;13(14):1911. doi: 10.3390/plants13141911 (PMC11280072; doi:10.3390/plants13141911)
Supplement: Supplementary file 1 [file plants-13-01911-s001.zip › Supplementary Table S1.xlsx]

## Sheet: Supplemental Table 1
Table S1 Weather conditions in Zhuanghe City（2019.12-2020.3）
Date	Maximum temperature (℃)	Minimum temperature (℃)	Relative humidity of air (%)	Wind direction and speed	Date	Maximum temperature (℃)	Minimum temperature (℃)	Relative humidity of air (%)	Wind direction and speed
2019-12-01	3	-5	45	Northwest wind force 2	2020-01-31	4	-10	56	West wind force 2
2019-12-02	1	-7	52	Northwest wind force 4	2020-02-01	0	-6	42	Northwest wind force 2
2019-12-03	3	-4	47	Northwest wind force 2	2020-02-02	-1	-10	60	Northwest wind force 2
2019-12-04	1	-7	30	Northeast wind force 2	2020-02-03	0	-9	67	West wind force 3
2019-12-05	-6	-13	35	North wind force 3	2020-02-04	-2	-12	38	North wind force 3
2019-12-06	0	-12	58	West wind force 2	2020-02-05	-7	-15	35	North wind force 3
2019-12-07	-1	-8	39	Northwest wind force 2	2020-02-06	-4	-15	73	Southwest wind force 2
2019-12-08	6	-7	86	East wind force 1	2020-02-07	2	-10	68	Northeast wind force 2
2019-12-09	7	-1	84	Northwest wind force 1	2020-02-08	2	-7	57	North wind force 2
2019-12-10	5	-3	82	Northeast wind force 2	2020-02-09	5	-8	62	West wind force 2
2019-12-11	2	-4	48	Northwest wind force 4	2020-02-10	6	-6	92	East wind force 2
2019-12-12	3	-7	68	West wind force 2	2020-02-11	6	-3	97	East wind force 2
2019-12-13	6	-4	54	West wind force 3	2020-02-12	7	0	96	Southeast wind force 2
2019-12-14	1	-6	49	Northwest wind force 2	2020-02-13	8	1	98	Southeast wind force 2
2019-12-15	5	-5	73	East wind force 2	2020-02-14	5	-1	92	Northeast wind force 3
2019-12-16	5	-2	95	Northeast wind force 3	2020-02-15	1	-5	78	Northwest wind force 3
2019-12-17	1	-6	42	North wind force 4	2020-02-16	-4	-10	61	Northwest wind force 5
2019-12-18	-2	-10	44	Northwest wind force 3	2020-02-17	-3	-12	62	Northwest wind force 4
2019-12-19	1	-8	47	North wind force 2	2020-02-18	4	-11	80	Northwest wind force 2
2019-12-20	1	-9	93	West wind force 2	2020-02-19	3	-8	76	East wind force 3
2019-12-21	2	-5	63	Northwest wind force 3	2020-02-20	4	-4	92	East wind force 2
2019-12-22	2	-3	84	Northeast wind force 3	2020-02-21	4	0	62	Southwest wind force 2
2019-12-23	-1	-10	43	North wind force 3	2020-02-22	4	-4	60	Northwest wind force 3
2019-12-24	1	-9	83	Northeast wind force2	2020-02-23	8	-5	89	South wind force 2
2019-12-25	3	-4	71	North wind force 2	2020-02-24	7	-1	88	Northeast wind force 3
2019-12-26	-3	-11	58	Northwest wind force 3	2020-02-25	8	0	64	Northeast wind force 2
2019-12-27	0	-11	90	North wind force 2	2020-02-26	4	-4	43	North wind force 3
2019-12-28	5	-6	90	Northeast wind force3	2020-02-27	5	-5	59	Northwest wind force 2
2019-12-29	7	-2	57	South wind force 2	2020-02-28	7	-1	90	Southwest wind force 2
2019-12-30	-1	-12	55	Northwest wind force 4	2020-02-29	5	-2	82	Southeast wind force 2
2019-12-31	-2	-14	70	West wind force 3	2020-03-01	5	-1	61	Northwest wind force 3
2020-01-01	0	-10	64	North wind force 2	2020-03-02	5	-3	66	West wind force 2
2020-01-02	1	-10	46	North wind force 1	2020-03-03	4	-4	70	South wind force 2
2020-01-03	3	-9	65	Northwest wind force 2	2020-03-04	4	-4	52	Northwest wind force 4
2020-01-04	3	-7	59	North wind force 2	2020-03-05	5	-6	78	Southwest wind force 2
2020-01-05	2	-6	70	Northeast wind force 2	2020-03-06	8	-2	91	South wind force 3
2020-01-06	2	-3	85	Northeast wind force3	2020-03-07	5	1	88	Southeast wind force 2
2020-01-07	1	-2	61	North wind force 4	2020-03-08	8	1	79	Southeast wind force 2
2020-01-08	-3	-9	73	Northwest wind force 4	2020-03-09	8	1	73	North wind force 2
2020-01-09	1	-10	52	Northwest wind force 2	2020-03-10	7	0	46	Northwest wind force 4
2020-01-10	1	-9	61	Northeast wind force 1	2020-03-11	8	-3	90	Southwest wind force 3
2020-01-11	-3	-10	57	Northwest wind force 2	2020-03-12	9	0	31	North wind force 3
2020-01-12	-2	-10	47	Northwest wind force 3	2020-03-13	7	-4	67	Northwest wind force 3
2020-01-13	-2	-12	55	Northwest wind force 2	2020-03-14	9	-3	42	West wind force 3
2020-01-14	-2	-12	49	Northwest wind force 2	2020-03-15	4	-3	34	North wind force 4
2020-01-15	0	-13	54	Northwest wind force 1	2020-03-16	6	-5	87	Southwest wind force 3
2020-01-16	-1	-9	44	North wind force 2	2020-03-17	12	0	66	Northwest wind force 2
2020-01-17	2	-12	47	Northwest wind force 2	2020-03-18	13	1	77	Southwest wind force 3
2020-01-18	3	-8	87	West wind force 2	2020-03-19	10	2	45	Northwest wind force 5
2020-01-19	0	-5	54	Northwest wind force 3	2020-03-20	13	0	39	Southwest wind force 3
2020-01-20	0	-7	47	Northwest wind force 3	2020-03-21	14	2	37	Northeast wind force3
2020-01-21	2	-9	87	Southeast wind force 2	2020-03-22	14	1	50	West wind force 3
2020-01-22	5	-2	92	East wind force 2	2020-03-23	18	3	85	North wind force 3
2020-01-23	5	-3	34	North wind force 2	2020-03-24	12	3	65	Southeast wind force 2
2020-01-24	0	-8	29	North wind force 2	2020-03-25	13	4	65	Southeast wind force 3
2020-01-25	3	-9	47	Northwest wind force 1	2020-03-26	10	3	65	Northeast wind force 3
2020-01-26	4	-7	51	North wind force 2	2020-03-27	10	0	26	North wind force 4
2020-01-27	4	-2	66	Northeast wind force 2	2020-03-28	11	-2	31	Northwest wind force 2
2020-01-28	5	0	59	Northwest wind force 2	2020-03-29	13	-1	63	Southwest wind force 2
2020-01-29	1	-6	54	North wind force 3	2020-03-30	12	-1	74	South wind force 2
2020-01-30	2	-7	54	North wind force 3	2020-03-31	13	1	28	Southwest wind force 2
