# Supplementary material for: Integrated Transcriptomic and Proteomic Analysis Reveals Molecular Mechanisms of the Cold Stress Response during the Overwintering Period in Blueberries (Vaccinium spp.)
Source: Plants (Basel). 2024 Jul 11;13(14):1911. doi: 10.3390/plants13141911 (PMC11280072; doi:10.3390/plants13141911)
Supplement: Supplementary file 1 [file plants-13-01911-s001.zip › Supplementary Table S10.xlsx]

## Sheet: Supplemental Table 10
Table S10 Statistical summary of the 63 glutathione proteins among 'Northland' (A), 'Bluecrop' (B) and 'Berkeley' (C) at each stage of cold stress
#ID	A11	A12	A13	A21	A22	A23	A41	A42	A43	A51	A52	A53	B11	B12	B13	B21	B22	B23	B41	B42	B43	B51	B52	B53	C11	C12	C13	C21	C22	C23	C41	C42	C43	C51	C52	C53	A1_vs_B1_Pvalue	A1_vs_B1_log2FC	A1_vs_B1_(Pvalue_0.01_FC_2)_regulated	B1_vs_C1_Pvalue	B1_vs_C1_log2FC	B1_vs_C1_(Pvalue_0.01_FC_2)_regulated	A1_vs_C1_Pvalue	A1_vs_C1_log2FC	A1_vs_C1_(Pvalue_0.01_FC_2)_regulated	A2_vs_B2_Pvalue	A2_vs_B2_log2FC	A2_vs_B2_(Pvalue_0.01_FC_2)_regulated	B2_vs_C2_Pvalue
augustus_masked-VaccDscaff1-processed-gene-234.4	0	0	0	0	0	0	0	0	0	0	0	0	3.69709e-06	3.83212e-06	3.92383e-06	3.38032e-06	3.62451e-06	3.76225e-06	2.99962e-06	3.33854e-06	4.41638e-06	3.1866e-06	3.57063e-06	3.15514e-06	4.56193e-06	4.6947e-06	4.17997e-06	3.32562e-06	4.39453e-06	4.28317e-06	3.99225e-06	3.57867e-06	3.95001e-06	3.59261e-06	4.21848e-06	4.50073e-06	--	--	--	0.0350794	0.230438	normal	--	--	--	--	--	--	0.349465
augustus_masked-VaccDscaff17-processed-gene-183.3	2.28016e-06	1.78265e-06	1.75446e-06	2.28176e-06	2.59099e-06	2.18011e-06	2.37007e-06	1.27362e-06	1.68862e-06	1.26074e-06	1.98331e-06	1.43811e-06	7.04529e-07	8.2097e-07	1.03067e-06	6.94655e-07	1.00979e-06	1.44883e-06	1.13765e-06	1.17263e-06	0	8.11285e-07	8.66106e-07	7.60908e-07	6.72731e-07	1.15823e-06	6.85314e-07	1.01922e-06	8.59093e-07	6.49158e-07	5.25901e-07	7.43164e-07	9.26492e-07	9.59789e-07	8.60522e-07	8.06521e-07	0.0101828	-1.18636	normal	0.94718	-0.0226977	normal	0.00936839	-1.20905	down	0.0123126	-1.16135	normal	0.456454
augustus_masked-VaccDscaff17-processed-gene-48.0	0.000126655	0.000135678	0.000134408	0.000156938	0.00016778	0.000140299	0.000127665	0.000141183	0.000129985	0.000138687	0.000145583	0.000140924	0.000143548	0.000145645	0.00015715	0.000148784	0.000148288	0.00014279	0.000140561	0.000141446	0.000152131	0.000159723	0.000155358	0.00016174	0.000147685	0.000138981	0.000147054	0.000157	0.000152073	0.000150481	0.000169369	0.000152358	0.000156577	0.000165781	0.000151373	0.000163668	0.0381869	0.169956	normal	0.460011	-0.0413854	normal	0.0361971	0.12857	normal	0.405344	-0.0802334	normal	0.0751436
augustus_masked-VaccDscaff28-processed-gene-247.2	7.53962e-06	8.02892e-06	1.30846e-05	6.2334e-06	1.37384e-05	9.09386e-06	1.09802e-05	1.15288e-05	6.2247e-06	1.17666e-05	1.03028e-05	9.72599e-06	6.53414e-06	1.05084e-05	7.0171e-06	5.53647e-06	9.38507e-06	4.49419e-06	2.27953e-06	4.931e-06	7.96461e-06	1.03715e-05	5.03882e-06	4.878e-06	3.92447e-05	4.40981e-05	4.64479e-05	3.84558e-05	3.92609e-05	4.27094e-05	4.09978e-05	4.12328e-05	3.92175e-05	4.68456e-05	3.89604e-05	4.49883e-05	0.523426	-0.252076	normal	0.000484366	2.4315	up	0.00030966	2.17942	up	0.299017	-0.582092	normal	7.86724e-05
augustus_masked-VaccDscaff31-processed-gene-210.9	0.000186818	0.000180929	0.000182043	0.000152277	0.000139049	0.000157951	0.000159179	0.000192999	0.00018053	0.000203597	0.0001981	0.000174725	0.000167036	0.00015256	0.0001562	0.000213215	0.000156365	0.000152238	0.000135701	0.000150984	0.000168752	0.000153927	0.000142084	0.000139984	0.000206915	0.000202988	0.000216263	0.000206179	0.000219142	0.000220519	0.000229747	0.000215811	0.000214562	0.000212982	0.000212131	0.000203277	0.0179971	-0.20854	normal	0.00107436	0.396201	normal	0.0118162	0.187661	normal	0.344027	0.215943	normal	0.164762
augustus_masked-VaccDscaff34-processed-gene-314.2	1.63171e-06	2.00492e-06	2.37145e-06	2.41078e-06	2.51786e-06	2.18084e-06	2.18457e-06	2.73662e-06	2.59223e-06	0	3.07191e-06	1.95391e-06	0	0	0	0	0	0	0	0	0	0	0	1.56022e-06	0	0	0	0	0	0	0	0	0	0	0	0	--	--	--	--	--	--	--	--	--	--	--	--	--
augustus_masked-VaccDscaff44-processed-gene-54.3	1.18239e-06	1.20263e-06	0	0	0	0	0	0	0	0	0	0	0	0	0	0	0	3.3656e-06	2.59194e-06	0	0	1.89265e-06	0	0	0	2.85032e-06	0	0	0	0	0	0	0	0	0	0	--	--	--	--	--	--	--	--	--	--	--	--	--
maker-VaccDscaff1-augustus-gene-116.48	5.54617e-05	6.33735e-05	5.09527e-05	4.6577e-05	3.82534e-05	6.15923e-05	6.80497e-05	5.28579e-05	7.4068e-05	5.25946e-05	7.29535e-05	5.45491e-05	3.11421e-05	3.27529e-05	2.91166e-05	2.62794e-05	3.16521e-05	3.33193e-05	3.08662e-05	3.97116e-05	3.06724e-05	2.89955e-05	2.46496e-05	2.78805e-05	4.05354e-05	5.37772e-05	3.80034e-05	5.08448e-05	4.9232e-05	4.52138e-05	3.03921e-05	4.84716e-05	3.94932e-05	4.79486e-05	4.77697e-05	4.37213e-05	0.0139379	-0.868252	normal	0.109742	0.508505	normal	0.115451	-0.359747	normal	0.10387	-0.682229	normal	0.00318116
maker-VaccDscaff1-snap-gene-116.59	6.67933e-05	8.15695e-05	6.48089e-05	7.21776e-05	7.31238e-05	8.1043e-05	4.1184e-05	6.30039e-05	6.68807e-05	5.38915e-05	7.78895e-05	4.84346e-05	5.1369e-05	4.90186e-05	5.93444e-05	4.76971e-05	5.07272e-05	5.57165e-05	5.02085e-05	5.58481e-05	5.7579e-05	4.79815e-05	4.25132e-05	4.14091e-05	6.42832e-05	6.70485e-05	5.44003e-05	7.08668e-05	5.19535e-05	6.08045e-05	4.6849e-05	5.10989e-05	5.22886e-05	4.83821e-05	5.14729e-05	5.31492e-05	0.0568098	-0.416362	normal	0.157813	0.217569	normal	0.240562	-0.198794	normal	0.00308916	-0.55427	normal	0.20641
maker-VaccDscaff10-snap-gene-286.42	3.30624e-06	3.37261e-06	3.13352e-06	3.65937e-06	2.66346e-06	2.63929e-06	1.84632e-06	0	2.19909e-06	1.59907e-06	2.54086e-06	1.75334e-06	1.63128e-06	1.41827e-06	1.85198e-06	1.60308e-06	2.18874e-06	1.52144e-06	2.26371e-06	1.79373e-06	1.94488e-06	1.6134e-06	1.41987e-06	0	2.45032e-06	2.70939e-06	1.66879e-06	2.34652e-06	2.25954e-06	0	1.78302e-06	0	2.03483e-06	2.05702e-06	0	2.217e-06	0.00112413	-1.00137	down	0.165632	0.478335	normal	0.0795933	-0.523035	normal	0.0471067	-0.754245	normal	0.853312
maker-VaccDscaff11-augustus-gene-386.49	0.000232609	0.000273355	0.000230338	0.000216019	0.000171216	0.000198994	0.000204301	0.00017491	0.000212788	0.000250016	0.000225618	0.000231992	0.000216291	0.00019052	0.000276016	0.000197756	0.000224871	0.000229824	0.000175434	0.000236893	0.000158061	0.000172114	0.000200168	0.000163164	0.000165452	0.000207799	0.000125131	0.000178444	0.000149874	0.000202291	0.000155859	0.000169896	0.000132289	0.000151676	0.000186169	0.000171406	0.579802	-0.10878	normal	0.152241	-0.454263	normal	0.0588399	-0.563043	normal	0.254739	0.154405	normal	0.099212
maker-VaccDscaff12-augustus-gene-366.37	6.346e-05	6.33414e-05	6.46392e-05	6.10279e-05	6.44701e-05	7.14422e-05	7.22185e-05	7.08211e-05	7.65455e-05	7.41785e-05	7.2912e-05	8.04517e-05	7.14092e-05	8.70888e-05	8.12672e-05	6.10121e-05	6.47515e-05	6.51753e-05	7.14338e-05	6.19802e-05	6.23007e-05	5.86062e-05	7.01599e-05	6.2738e-05	5.72048e-05	4.7477e-05	5.36322e-05	3.18255e-05	3.43827e-05	3.30956e-05	3.65129e-05	3.39721e-05	3.35592e-05	3.00465e-05	3.46213e-05	2.87047e-05	0.0709276	0.324725	normal	0.0115488	-0.598834	normal	0.0574808	-0.274108	normal	0.595049	-0.0446465	normal	0.00020089
maker-VaccDscaff13-augustus-gene-25.23	2.76008e-06	3.53779e-06	3.68115e-06	3.98742e-06	4.09194e-06	1.11814e-06	3.11167e-06	2.67359e-06	2.41751e-06	2.81249e-06	3.06185e-06	2.69249e-06	4.80117e-06	4.57121e-06	5.52973e-06	5.48152e-06	4.77277e-06	5.3703e-06	5.09437e-06	5.40909e-06	4.65539e-06	5.7287e-06	4.90615e-06	5.17633e-06	3.46873e-06	2.42371e-06	2.24485e-06	3.58705e-06	2.0024e-06	2.97324e-06	3.12211e-06	3.15206e-06	3.10851e-06	2.6929e-06	3.51937e-06	3.33403e-06	0.0156619	0.578547	normal	0.0109626	-0.872896	normal	0.272548	-0.294349	normal	0.153274	0.764506	normal	0.0212644
maker-VaccDscaff13-augustus-gene-26.16	4.52772e-05	5.80898e-05	4.79311e-05	4.03343e-05	3.9301e-05	3.56984e-05	7.74764e-07	1.71477e-06	2.32111e-06	1.24537e-06	1.71592e-06	1.61405e-06	0.000258043	0.000181796	0.000178338	0.000185425	0.000144339	0.000170115	0.00013413	0.000187495	0.000112828	0.000119713	9.00695e-05	0.00012688	0.00015487	0.00014611	8.86766e-05	0.000127742	0.000101791	0.000149297	8.06427e-05	0.000119697	0.000102913	9.63151e-05	0.00011252	0.000105791	0.024687	2.03063	normal	0.0872204	-0.665818	normal	0.0574734	1.36481	normal	0.00796384	2.11576	up	0.0925148
maker-VaccDscaff13-snap-gene-302.30	0.000290361	0.000330457	0.000294847	0.000253964	0.000220137	0.000269476	0.000242759	0.000283876	0.000270415	0.000330341	0.000296182	0.000278424	0.00040003	0.00041376	0.000391019	0.000379648	0.000372952	0.000419619	0.000359616	0.000406562	0.000391612	0.000310137	0.000317667	0.00036617	0.000328059	0.000369431	0.000305745	0.000287055	0.000325299	0.000353935	0.000327347	0.000367626	0.000366859	0.000351887	0.000397256	0.000359476	0.00658978	0.395913	normal	0.0560947	-0.264144	normal	0.273997	0.131769	normal	0.00226954	0.656687	normal	0.0515105
maker-VaccDscaff136-augustus-gene-3.23	2.54625e-05	3.3755e-05	3.10066e-05	3.3327e-05	3.11727e-05	3.52364e-05	4.17586e-05	3.78424e-05	3.84368e-05	4.18245e-05	4.24427e-05	4.68408e-05	8.77606e-05	8.84247e-05	8.93733e-05	8.39732e-05	8.83744e-05	0.000102241	8.66828e-05	9.58126e-05	8.71255e-05	8.69285e-05	8.91048e-05	8.82446e-05	0.000115054	0.000137355	0.000106026	0.000100401	0.000118167	0.000124896	0.000112756	0.000120254	0.000125492	0.000120927	0.000134243	0.000122778	0.00124923	1.55745	up	0.0794017	0.432682	normal	0.00745214	1.99013	up	0.00678906	1.46108	up	0.0708083
maker-VaccDscaff14-augustus-gene-185.29	0.00100688	0.000980025	0.000937812	0.000677474	0.000613324	0.00083897	0.000724188	0.00081461	0.000880033	0.000904098	0.000796835	0.000757623	0.000786957	0.00104241	0.000881988	0.00065335	0.00106809	0.00125005	0.000964625	0.000903759	0.00083311	0.000943075	0.000938269	0.00085223	0.000389398	0.000440696	0.00032039	0.000636426	0.000565443	0.000462871	0.000276375	0.000406385	0.000322236	0.000436972	0.000441098	0.0003996	0.443423	-0.109288	normal	0.00945454	-1.23677	down	0.000480982	-1.34606	down	0.2487	0.480493	normal	0.123393
maker-VaccDscaff14-snap-gene-228.36	5.60846e-05	5.6824e-05	5.48836e-05	6.88237e-05	5.90584e-05	6.01299e-05	7.27248e-05	4.18359e-05	5.34055e-05	5.17538e-05	5.56956e-05	5.67619e-05	5.53949e-05	5.77319e-05	5.98997e-05	5.79797e-05	4.50706e-05	6.38299e-05	5.43721e-05	5.4155e-05	6.47543e-05	5.32002e-05	5.21559e-05	5.90067e-05	8.52855e-05	9.8713e-05	9.49451e-05	9.22153e-05	8.28061e-05	8.48256e-05	9.5281e-05	8.90811e-05	8.1757e-05	8.23324e-05	8.2838e-05	7.66373e-05	0.314037	0.0443171	normal	0.00761176	0.68898	normal	0.0102964	0.733298	normal	0.344807	-0.172013	normal	0.0157197
maker-VaccDscaff15-augustus-gene-294.29	0.000912808	0.00106231	0.000980672	0.00106299	0.00101397	0.00107728	0.00128472	0.00103346	0.00108307	0.00121018	0.0012593	0.00112674	0.000918104	0.000921616	0.000887064	0.000961275	0.000927822	0.00104318	0.000837707	0.000921463	0.0010563	0.000996841	0.00105841	0.00103756	0.000959282	0.00122256	0.00102857	0.00108335	0.000984654	0.00107503	0.00111024	0.00105657	0.00106947	0.0010715	0.00102018	0.000969327	0.214619	-0.116343	normal	0.175168	0.235557	normal	0.412502	0.119214	normal	0.151917	-0.105269	normal	0.206741
maker-VaccDscaff16-augustus-gene-385.29	0.000273561	0.00022005	0.000219248	0.000174137	0.000124874	0.000178055	0.000163647	0.000177193	0.000175403	0.00019341	0.000174785	0.000208017	0.00019997	0.000178755	0.000173304	0.000159147	0.000187723	0.000230008	0.000187399	0.000187264	0.000179526	0.000183335	0.000163541	0.000169382	0.000157719	0.000166285	0.000136984	0.000154356	0.000146025	0.000151272	0.000153134	0.000142842	0.00016132	0.000133699	0.000147417	0.000150401	0.0788307	-0.368872	normal	0.0636927	-0.260015	normal	0.0264568	-0.628887	normal	0.283845	0.27408	normal	0.178141
maker-VaccDscaff16-snap-gene-334.64	1.84421e-05	2.09935e-05	2.40078e-05	1.19134e-05	1.07367e-05	1.57652e-05	1.5071e-05	2.28484e-05	1.56998e-05	2.4333e-05	1.96406e-05	2.22644e-05	3.10371e-06	6.28952e-06	3.71631e-06	3.79169e-06	6.92213e-06	7.63989e-06	6.90145e-06	4.37705e-06	4.54881e-06	5.9082e-06	7.30394e-06	7.04486e-06	1.33635e-05	2.50448e-05	9.68753e-06	1.00448e-05	8.93664e-06	1.38729e-05	1.67463e-05	1.56524e-05	1.87844e-05	1.68468e-05	2.03975e-05	2.31543e-05	0.00203258	-2.27485	down	0.122445	1.87529	normal	0.387623	-0.399561	normal	0.0279665	-1.06561	normal	0.0675253
maker-VaccDscaff17-augustus-gene-22.24	2.99173e-06	7.51517e-06	1.85596e-06	1.03125e-05	7.2361e-06	1.16157e-05	8.93618e-06	1.55637e-06	5.65739e-06	1.59201e-06	2.69819e-06	6.20514e-06	6.0067e-06	5.98893e-06	8.75613e-06	6.60289e-06	7.07881e-06	6.75602e-06	3.21877e-06	8.23507e-06	8.63017e-06	3.14237e-06	9.68659e-06	3.72193e-06	4.28527e-06	6.5052e-06	5.38979e-06	1.72253e-05	1.56676e-05	1.37386e-05	1.23384e-05	1.08274e-05	4.7472e-06	6.71134e-06	1.32294e-06	4.15124e-06	0.247167	0.747221	normal	0.253416	-0.358999	normal	0.547756	0.388222	normal	0.152882	-0.512965	normal	0.0118613
maker-VaccDscaff17-augustus-gene-37.35	6.05689e-05	7.45523e-05	6.03855e-05	5.46216e-05	4.25734e-05	5.81807e-05	3.61616e-05	6.10375e-05	5.52688e-05	5.89663e-05	7.5351e-05	5.85525e-05	2.38904e-05	2.32712e-05	2.25926e-05	2.26619e-05	1.95297e-05	2.19858e-05	1.66693e-05	1.79613e-05	2.42749e-05	1.59898e-05	2.29366e-05	2.2455e-05	2.98724e-05	3.19423e-05	3.53679e-05	2.97634e-05	3.98586e-05	3.2588e-05	4.98217e-05	4.41267e-05	5.7316e-05	5.54268e-05	4.49109e-05	4.64549e-05	0.0118958	-1.48687	normal	0.0244121	0.478418	normal	0.0126939	-1.00845	normal	0.0199088	-1.27562	normal	0.0415875
maker-VaccDscaff17-snap-gene-34.29	0.000991767	0.000935314	0.000849252	0.000587461	0.000509033	0.000695502	0.000832414	0.000788544	0.000848545	0.000789121	0.000863645	0.000942424	0.000814362	0.00077578	0.000762518	0.000709428	0.000588876	0.000772429	0.000631522	0.000677575	0.000751647	0.000487768	0.000737202	0.000604794	0.000691096	0.000847349	0.000839652	0.000680387	0.000857344	0.000675345	0.000814883	0.000821628	0.000946293	0.000916211	0.000719473	0.000761243	0.0620213	-0.238888	normal	0.88589	0.0155142	normal	0.115878	-0.223373	normal	0.290244	0.208574	normal	0.587616
maker-VaccDscaff1743-augustus-gene-0.5	1.34313e-05	1.45923e-05	9.8316e-06	6.80131e-06	6.91785e-06	6.8399e-06	6.99491e-06	1.34684e-05	1.046e-05	1.38759e-05	1.30359e-05	1.42785e-05	1.19566e-05	1.39209e-05	1.39246e-05	1.03874e-05	1.84898e-05	1.50719e-05	1.27861e-05	1.44897e-05	9.24575e-06	1.18157e-05	1.24798e-05	1.35882e-05	1.32473e-05	9.14485e-06	9.45895e-06	8.94418e-06	1.49867e-05	1.50837e-05	1.56784e-05	1.78716e-05	1.44444e-05	2.12695e-05	1.97914e-05	2.07422e-05	0.709933	0.0723546	normal	0.171769	-0.321501	normal	0.362505	-0.249146	normal	0.0799618	1.09606	normal	0.62484
maker-VaccDscaff178-augustus-gene-1.52	0	0	0	0	0	2.88027e-06	0	0	0	0	0	0	2.14218e-06	0	3.1887e-06	2.55963e-06	0	2.61378e-06	0	3.17834e-06	2.47758e-06	0	3.02989e-06	0	0	2.18121e-06	1.62731e-06	5.92404e-06	5.40696e-06	3.96083e-06	4.08286e-06	3.29912e-06	1.80741e-06	2.3709e-06	0	1.90761e-06	--	--	--	0.529662	-0.396813	normal	--	--	--	--	--	--	0.018767
maker-VaccDscaff18-snap-gene-68.46	1.92758e-05	2.17097e-05	2.40568e-05	1.86166e-05	1.85769e-05	1.47812e-05	2.53264e-05	2.39948e-05	2.7923e-05	2.44005e-05	2.21242e-05	2.3253e-05	3.15887e-06	7.73909e-07	0	3.27805e-06	1.96902e-06	6.24499e-07	1.4776e-06	3.13135e-06	2.40248e-06	1.80199e-06	0	2.78824e-06	4.9841e-06	5.8461e-06	4.00383e-06	6.82252e-06	6.88236e-06	9.30881e-06	7.39926e-06	9.2786e-06	8.02157e-06	9.19312e-06	6.33451e-06	8.93665e-06	0.000874735	-3.72091	down	0.0284142	1.58844	normal	0.00286832	-2.13247	down	0.00128692	-3.14599	down	0.00708828
maker-VaccDscaff19-snap-gene-341.49	1.53669e-05	1.59224e-05	1.04536e-05	8.1995e-06	8.97235e-06	1.29281e-05	9.98648e-06	6.81809e-06	5.87293e-06	6.95202e-06	5.7534e-06	6.26287e-06	2.71295e-05	1.42496e-05	2.14514e-05	2.47067e-05	1.33432e-05	1.73745e-05	1.46663e-05	2.31393e-05	2.29448e-05	1.18024e-05	1.37599e-05	1.6613e-05	1.93797e-05	1.88403e-05	1.59322e-05	1.59617e-05	1.48599e-05	1.3722e-05	9.31525e-06	1.30961e-05	9.24821e-06	1.34319e-05	1.15776e-05	1.25841e-05	0.191347	0.589931	normal	0.523709	-0.214443	normal	0.126763	0.375487	normal	0.110866	0.880757	normal	0.38972
maker-VaccDscaff2-augustus-gene-269.40	0.0001245	0.000125704	0.000122007	0.000122202	0.000126467	0.000116012	0.000136297	0.000115994	0.000142177	0.000111319	0.000137203	0.000128829	5.83959e-05	6.61783e-05	7.32819e-05	4.89621e-05	6.90031e-05	6.42616e-05	7.37105e-05	6.40568e-05	6.27039e-05	6.07567e-05	6.08154e-05	5.327e-05	3.5924e-05	3.75576e-05	2.92448e-05	3.60634e-05	3.32348e-05	4.0849e-05	3.29274e-05	3.76268e-05	3.28665e-05	3.5331e-05	3.7518e-05	3.83366e-05	0.00356076	-0.911672	normal	0.00620827	-0.945646	normal	0.000136828	-1.85732	down	0.00311518	-1.0009	down	0.0446721
maker-VaccDscaff2-snap-gene-263.23	1.12643e-05	1.06264e-05	1.01671e-05	1.34458e-05	1.16473e-05	1.27873e-05	1.19536e-05	8.29063e-06	1.14452e-05	9.4524e-06	9.97926e-06	1.16391e-05	1.26295e-05	1.19061e-05	1.28666e-05	1.2322e-05	1.19007e-05	1.23744e-05	1.30124e-05	1.1291e-05	1.45186e-05	1.16389e-05	1.27374e-05	1.30556e-05	7.17697e-06	7.48005e-06	7.32252e-06	6.69069e-06	6.08064e-06	7.12755e-06	7.57872e-06	6.78949e-06	6.28716e-06	6.16001e-06	6.06145e-06	6.76921e-06	0.0145825	0.222446	normal	0.00157728	-0.766961	normal	0.00580731	-0.544515	normal	0.505493	-0.0497274	normal	0.00056995
maker-VaccDscaff2-snap-gene-88.37	0	0	4.36566e-07	5.19099e-07	0	4.33758e-07	1.81432e-07	1.82159e-07	0	2.23245e-07	3.07981e-07	0	5.55733e-07	6.72564e-07	7.20974e-07	4.78333e-07	8.52838e-07	4.96573e-07	6.59305e-07	6.25429e-07	0	5.85155e-07	5.42181e-07	4.63852e-07	9.42954e-07	8.8547e-07	8.16472e-07	1.70302e-06	1.20928e-06	1.44326e-06	1.1915e-06	1.20985e-06	1.49223e-06	1.32158e-06	1.0763e-06	1.25859e-06	--	--	--	0.0222114	0.440277	normal	--	--	--	0.856306	-0.0955209	normal	0.0115057
maker-VaccDscaff20-augustus-gene-314.38	0.000193964	0.000246187	0.00021214	0.000169045	0.000223402	0.000148436	0.000183126	0.000194629	0.000234369	0.000223216	0.000249964	0.000194256	0.000153137	0.000135749	0.000128286	0.000155586	0.000137246	0.000136663	0.000126487	0.000146772	0.000120408	0.000136259	0.000127288	0.000116992	0.000107514	0.000190005	0.000113681	0.000155277	0.000146255	0.000147286	0.000164059	0.000142177	0.000174237	0.000161606	0.000150532	0.000138567	0.020954	-0.644876	normal	0.948156	-0.0208003	normal	0.0736715	-0.665676	normal	0.234171	-0.332674	normal	0.419913
maker-VaccDscaff20-augustus-gene-341.39	2.83284e-05	3.17878e-05	3.45088e-05	3.7792e-05	4.16346e-05	3.66963e-05	3.97639e-05	3.71084e-05	3.464e-05	3.46671e-05	3.53969e-05	3.84402e-05	5.49837e-06	2.20387e-06	1.40737e-06	5.89871e-06	5.60007e-06	1.92152e-06	1.47713e-06	5.64592e-06	1.65548e-06	1.74198e-06	2.19196e-06	1.78688e-06	2.10234e-05	2.04954e-05	2.34147e-05	2.19451e-05	1.4085e-05	1.36784e-05	1.56612e-05	1.74145e-05	1.98738e-05	1.98855e-05	1.88032e-05	1.6873e-05	0.000378297	-3.37676	down	0.000464822	2.8335	up	0.016521	-0.543258	normal	7.62269e-05	-3.11316	down	0.0294608
maker-VaccDscaff22-augustus-gene-341.35	3.602e-05	3.82641e-05	3.61922e-05	2.91232e-05	3.68164e-05	4.17852e-05	3.55559e-05	3.82394e-05	3.75126e-05	4.00707e-05	3.53484e-05	3.74136e-05	4.85039e-05	4.09719e-05	4.01206e-05	4.80762e-05	4.01249e-05	3.85764e-05	3.41226e-05	4.05481e-05	3.96329e-05	3.78727e-05	3.85401e-05	3.7876e-05	5.50482e-05	5.12569e-05	5.43122e-05	4.76943e-05	4.83396e-05	5.27746e-05	4.82493e-05	5.12671e-05	5.43392e-05	4.28425e-05	4.79646e-05	4.54836e-05	0.130983	0.230287	normal	0.0439243	0.309602	normal	0.000684035	0.539888	normal	0.252411	0.234947	normal	0.11344
maker-VaccDscaff22-augustus-gene-71.34	3.91658e-05	5.08494e-05	3.74558e-05	2.29784e-05	9.76403e-06	2.76431e-05	1.12911e-05	1.54086e-05	1.81909e-05	1.63437e-05	1.63294e-05	3.86508e-05	8.02019e-06	2.40466e-05	2.47291e-05	2.261e-06	2.48248e-05	3.47612e-05	1.92694e-05	1.38223e-05	1.43308e-05	6.6187e-06	1.96639e-05	1.25707e-05	4.21182e-06	3.20909e-05	1.71549e-06	1.24088e-05	3.65393e-06	5.45603e-06	1.82397e-06	5.24609e-06	1.0583e-05	9.45385e-06	1.28481e-05	1.21665e-05	0.0296118	-1.16631	normal	0.612448	-0.579094	normal	0.075188	-1.74541	normal	0.967366	0.0345	normal	0.294995
maker-VaccDscaff24-snap-gene-12.52	0.00028739	0.000262256	0.000234746	0.00016372	0.000146018	0.000263041	0.000148097	0.000160304	0.000174809	0.000150677	0.000159753	0.000133975	0.000136291	0.000152773	0.000209541	0.000167312	0.000193284	0.000162582	0.000231274	0.00015652	9.99532e-05	0.000129205	0.000135705	0.000137469	0.000238099	0.000221104	0.000142463	0.000139895	0.000235127	0.000195854	0.000145068	0.000147765	0.000198585	0.000132508	0.000242371	0.000136241	0.0293244	-0.653677	normal	0.408026	0.271064	normal	0.163616	-0.382613	normal	0.698808	-0.130676	normal	0.631694
maker-VaccDscaff24-snap-gene-91.35	2.72576e-05	2.49116e-05	3.0983e-05	2.06905e-05	1.96537e-05	1.98325e-05	1.51116e-05	2.10043e-05	2.62026e-05	2.2377e-05	2.40379e-05	1.72387e-05	2.36864e-05	2.23352e-05	2.17976e-05	2.0938e-05	1.43526e-05	1.86644e-05	1.61185e-05	1.91574e-05	2.14135e-05	1.4803e-05	2.23314e-05	1.99295e-05	2.00099e-05	2.35055e-05	2.51531e-05	1.63951e-05	2.14865e-05	1.6793e-05	1.99626e-05	1.69678e-05	2.71027e-05	2.36406e-05	2.13148e-05	1.96699e-05	0.0903221	-0.294059	normal	0.874045	0.0179522	normal	0.108478	-0.276107	normal	0.395473	-0.157447	normal	0.929145
maker-VaccDscaff26-snap-gene-176.35	6.22429e-05	5.94832e-05	6.18192e-05	5.14428e-05	4.89234e-05	4.93959e-05	5.5541e-05	4.75896e-05	4.68973e-05	4.61897e-05	5.43183e-05	5.60805e-05	3.33105e-05	2.44494e-05	3.03516e-05	2.81876e-05	2.24908e-05	2.18084e-05	2.31204e-05	2.60098e-05	2.43904e-05	1.94249e-05	2.16342e-05	2.12206e-05	8.06847e-05	7.14437e-05	7.87659e-05	6.60554e-05	6.3198e-05	6.5442e-05	7.28791e-05	6.24352e-05	6.66347e-05	7.21689e-05	7.41102e-05	7.21964e-05	0.00347356	-1.05873	down	0.000251125	1.38983	up	0.0226283	0.331097	normal	0.00256373	-1.04688	down	0.000618724
maker-VaccDscaff28-augustus-gene-41.19	0.00153335	0.0016139	0.00160837	0.00170867	0.00188182	0.00160829	0.00165964	0.00182479	0.0017486	0.00186829	0.001919	0.00196028	0.00138451	0.00137845	0.00139915	0.00147414	0.00140577	0.00153352	0.00143531	0.00143822	0.0015126	0.00165917	0.00160587	0.00160557	0.00167096	0.0017139	0.0016621	0.00171788	0.00166752	0.00176573	0.00168829	0.00176472	0.00177072	0.00178463	0.0018264	0.00186628	0.0131278	-0.192323	normal	0.000990217	0.278102	normal	0.0433028	0.0857787	normal	0.0636827	-0.236275	normal	0.00735277
maker-VaccDscaff28-snap-gene-33.38	0.000287054	0.000308593	0.00031077	0.00030069	0.000355232	0.000306134	0.000287819	0.000318684	0.0003287	0.000322452	0.000310339	0.000301717	0.000316498	0.000304382	0.000322997	0.000351529	0.000322895	0.000304827	0.000297089	0.00028644	0.000349003	0.000321725	0.000308881	0.000311331	0.000395727	0.000373768	0.000419196	0.000347327	0.000351755	0.000353228	0.000386694	0.000349592	0.000356551	0.000343818	0.000317315	0.000350444	0.258303	0.0584254	normal	0.0142806	0.332702	normal	0.0069366	0.391127	normal	0.808345	0.0255568	normal	0.213546
maker-VaccDscaff29-snap-gene-169.30	6.9412e-06	6.36107e-06	7.38442e-06	6.73518e-06	5.06572e-06	6.44248e-06	5.43503e-06	6.18627e-06	7.5822e-06	3.76554e-06	6.00697e-06	4.7632e-06	2.19993e-06	1.83219e-06	2.247e-06	2.31062e-06	1.70145e-06	1.5906e-06	1.5124e-06	0	1.84466e-06	0	9.63663e-07	1.35248e-06	4.57325e-06	4.50039e-06	4.64908e-06	3.54264e-06	4.16214e-06	3.8872e-06	4.49301e-06	4.66026e-06	3.60242e-06	3.82691e-06	4.27496e-06	3.94378e-06	0.00104266	-1.72007	down	0.00122303	1.12793	up	0.0144208	-0.592136	normal	0.00672643	-1.70319	down	0.00265481
maker-VaccDscaff3-snap-gene-167.41	2.37021e-06	2.22845e-06	2.11588e-06	5.40179e-06	4.8572e-06	5.17508e-06	5.44974e-06	1.61561e-06	2.79207e-06	1.84178e-06	2.26261e-06	2.79028e-06	0	0	0	0	0	0	0	0	0	0	0	0	1.85251e-06	2.10183e-06	1.96664e-06	4.94096e-06	3.01161e-06	2.69021e-06	2.34618e-06	2.03052e-06	2.21117e-06	2.25057e-06	1.67662e-06	1.80061e-06	--	--	--	--	--	--	0.0621031	-0.181454	normal	--	--	--	--
maker-VaccDscaff31-snap-gene-277.56	0.000126608	0.000113566	0.00013293	8.31676e-05	9.31808e-05	8.87467e-05	0.000163612	0.000140738	0.00016805	0.000168383	0.00013519	0.000150793	5.90257e-05	4.82005e-05	5.02288e-05	5.6978e-05	5.93069e-05	5.24466e-05	7.33575e-05	5.54246e-05	4.7651e-05	4.81658e-05	5.52335e-05	5.09206e-05	9.36088e-05	8.13975e-05	6.38526e-05	8.4253e-05	8.12174e-05	8.22949e-05	6.93051e-05	8.22299e-05	8.46671e-05	8.71329e-05	9.13595e-05	7.96506e-05	0.00119919	-1.24464	down	0.0732288	0.601219	normal	0.0168951	-0.643419	normal	0.00135568	-0.651781	normal	0.00188009
maker-VaccDscaff32-snap-gene-299.39	0.000120373	0.000136591	0.000115966	0.000134341	0.000133849	0.000125837	0.000101373	0.000127463	0.000116011	0.000123931	0.000122688	0.000109566	0.000119999	0.000130278	0.000114383	0.00011664	0.000135066	0.000118142	0.000122596	0.000114528	0.00012302	0.000125879	0.00011975	0.000112742	0.000153314	0.000143607	0.000149738	0.000161505	0.000165129	0.0001366	0.00016551	0.000153999	0.000170829	0.000169664	0.000165435	0.000168027	0.74331	-0.0323539	normal	0.0120595	0.29262	normal	0.0422869	0.260266	normal	0.308993	-0.0913621	normal	0.0526188
maker-VaccDscaff38-augustus-gene-279.33	0.000222067	0.000215137	0.000240351	0.000283248	0.000272244	0.000227511	0.000211772	0.00018186	0.000209529	0.000200306	0.000216368	0.00023522	0.000200627	0.000232654	0.000230583	0.000217294	0.0001894	0.000199874	0.000221754	0.000229968	0.000183269	0.000230996	0.000218771	0.000230001	0.000227432	0.000219517	0.000214337	0.000229821	0.00020318	0.000216017	0.000225983	0.000220425	0.000228218	0.000224691	0.000222607	0.000223821	0.740896	-0.0294534	normal	0.943623	-0.00561283	normal	0.566317	-0.0350662	normal	0.0560269	-0.368351	normal	0.275108
maker-VaccDscaff38-augustus-gene-7.34	2.45781e-05	0.000104052	2.52734e-05	2.33405e-05	2.30096e-05	4.38079e-05	4.6035e-05	5.29493e-05	4.52743e-05	4.44148e-05	0.000127364	4.04448e-05	8.67463e-06	6.95452e-06	8.35561e-06	6.54558e-06	8.67286e-06	1.94805e-05	6.8858e-06	9.37321e-06	4.27167e-06	1.00785e-05	6.17384e-06	8.78822e-06	8.86882e-05	0.000125961	8.29045e-05	8.92121e-05	9.90228e-05	0.000106552	8.87437e-05	0.000107836	0.000102449	0.000109328	0.000111397	0.000115566	0.242285	-2.68184	normal	0.0210614	3.63296	normal	0.205084	0.951123	normal	0.0969412	-1.37757	normal	0.000233284
maker-VaccDscaff38-snap-gene-289.30	0.00014718	0.000155462	0.00012366	9.07697e-05	7.86673e-05	8.53093e-05	9.00848e-05	0.000164901	0.000119704	0.000132686	0.000131887	0.000187407	0.00013933	0.000124559	0.00012473	0.000107754	0.000134227	0.000159916	0.000118948	0.000159541	0.000105328	0.000137258	0.000136778	0.000140606	0.000134285	9.81039e-05	9.83329e-05	5.89332e-05	0.000101393	9.89181e-05	0.000115507	0.000114381	0.00011165	0.000121815	0.00015042	0.000122141	0.325822	-0.133519	normal	0.245393	-0.232738	normal	0.110007	-0.366256	normal	0.0758288	0.657765	normal	0.0806816
maker-VaccDscaff4-augustus-gene-313.27	0.000206822	0.000224303	0.000213734	0.000302333	0.000293316	0.00029965	0.000271766	0.000222879	0.000310287	0.000271376	0.000292637	0.000295612	0.000225157	0.000213605	0.000227456	0.000259231	0.000234168	0.000209931	0.000220555	0.000184929	0.000345994	0.000239042	0.000233536	0.00027202	0.000262072	0.000296333	0.000244972	0.000211689	0.000203447	0.000278218	0.000274243	0.000262844	0.000200558	0.000216596	0.000233181	0.000271746	0.34614	0.0470112	normal	0.0843257	0.270083	normal	0.0605712	0.317095	normal	0.0419718	-0.348166	normal	0.911166
maker-VaccDscaff42-augustus-gene-54.36	3.37758e-06	3.64597e-06	5.73289e-06	7.4171e-06	1.09681e-05	5.09105e-06	5.99764e-06	9.14499e-06	6.0144e-06	7.12979e-06	7.53054e-06	7.23774e-06	6.11303e-06	5.47562e-06	7.92052e-06	8.49785e-06	5.81178e-06	5.67199e-06	4.47832e-06	7.28101e-06	4.74396e-06	6.91939e-06	5.58908e-06	8.61118e-06	4.8694e-06	5.2638e-06	5.10428e-06	5.15172e-06	5.14654e-06	4.66371e-06	5.33907e-06	5.41824e-06	6.07534e-06	6.25229e-06	5.53452e-06	4.92637e-06	0.0973793	0.612926	normal	0.188693	-0.356527	normal	0.382286	0.256399	normal	0.589752	-0.232529	normal	0.207595
maker-VaccDscaff43-augustus-gene-22.18	4.47432e-06	4.85391e-06	9.52697e-06	4.23185e-06	9.50719e-06	7.95638e-06	3.91327e-06	7.204e-06	7.98656e-06	3.70297e-06	6.6726e-06	2.8938e-06	9.14954e-06	9.06548e-06	8.60369e-06	1.2821e-05	9.86962e-06	7.82006e-06	8.5735e-06	6.60444e-06	7.97991e-06	1.58146e-06	8.52008e-06	5.53239e-06	7.07508e-06	5.53303e-06	7.13433e-06	6.7772e-06	5.9956e-06	5.94886e-06	6.10637e-06	5.76627e-06	6.6099e-06	6.61847e-06	7.99524e-06	6.24066e-06	0.243025	0.508278	normal	0.035765	-0.44194	normal	0.875939	0.0663385	normal	0.24108	0.491922	normal	0.109081
maker-VaccDscaff43-augustus-gene-247.26	0.00179697	0.00169709	0.00167196	0.00142228	0.00115034	0.00171867	0.00192473	0.00142939	0.00156795	0.00192077	0.00182788	0.00201524	0.00237653	0.00207749	0.00197325	0.00226425	0.00182017	0.00239793	0.00240013	0.00253665	0.00247018	0.00194471	0.00236746	0.00245946	0.00203501	0.00233715	0.00184733	0.00182108	0.00186926	0.00192127	0.00237638	0.00241303	0.00235808	0.00236405	0.00251892	0.00251354	0.0624284	0.315153	normal	0.730361	-0.0474076	normal	0.124766	0.267745	normal	0.0383043	0.595109	normal	0.236279
maker-VaccDscaff44-augustus-gene-42.26	0.000905355	0.00103436	0.0008308	0.000735895	0.000604868	0.000633902	0.000537381	0.000880595	0.000733342	0.00100865	0.000808418	0.000856563	0.000917435	0.00141567	0.00108516	0.000796161	0.00122171	0.00159626	0.00115136	0.00121608	0.00112463	0.00115068	0.00106447	0.00112528	0.00130711	0.00150815	0.000952996	0.00128793	0.00144774	0.00154368	0.00091866	0.00157496	0.00152952	0.00162689	0.00171719	0.00158742	0.276354	0.303114	normal	0.622028	0.140627	normal	0.16694	0.443742	normal	0.138059	0.872039	normal	0.443092
maker-VaccDscaff450-snap-gene-0.39	5.68399e-06	6.59783e-06	4.96606e-06	7.61329e-06	8.61476e-06	9.17826e-06	9.66654e-06	7.27295e-06	9.28878e-06	1.03551e-05	1.15115e-05	1.11237e-05	0	0	0	0	0	5.78657e-07	0	0	0	0	0	0	0	0	0	0	0	0	0	0	0	0	0	0	--	--	--	--	--	--	--	--	--	--	--	--	--
maker-VaccDscaff46-augustus-gene-176.32	0.000568886	0.000552856	0.000572918	0.00048641	0.000467362	0.000482325	0.000470361	0.000536722	0.00058724	0.000548593	0.000476451	0.000529066	0.000511038	0.000479827	0.000497292	0.000500058	0.000470151	0.000470893	0.00046871	0.00044792	0.000468925	0.000465211	0.000420388	0.000435286	0.000627561	0.000610342	0.000618907	0.000526202	0.000525693	0.000616061	0.000605689	0.000597198	0.000614191	0.000598137	0.000630864	0.000566274	0.00491785	-0.187469	normal	0.00106778	0.319299	normal	0.00276266	0.13183	normal	0.892498	0.0050203	normal	0.116953
maker-VaccDscaff46-snap-gene-20.34	0	0	0	0	0	0	0	0	0	0	0	0	9.43846e-06	9.50742e-06	1.01069e-05	9.89605e-06	1.00329e-05	1.24374e-05	1.0183e-05	1.11308e-05	1.24047e-05	1.06454e-05	1.04518e-05	1.10944e-05	0	0	0	0	0	0	0	0	0	0	0	0	--	--	--	--	--	--	--	--	--	--	--	--	--
maker-VaccDscaff49-snap-gene-45.56	5.44653e-05	7.39672e-05	6.33996e-05	7.25994e-05	7.8827e-05	6.44382e-05	6.29003e-05	6.84996e-05	6.14934e-05	7.59998e-05	7.57994e-05	6.65064e-05	0.000146596	0.000141406	0.000146407	0.000162815	0.000154878	0.000172412	0.000134808	0.000158034	0.000162853	0.000166938	0.000159485	0.000176732	0.000179234	0.000199662	0.000181977	0.000216458	0.000213885	0.000211927	0.000211725	0.000243909	0.000218762	0.00022787	0.000220333	0.00022901	0.00262966	1.17921	up	0.0170198	0.368621	normal	0.000148656	1.54783	up	0.000193428	1.18296	up	0.00685397
maker-VaccDscaff53-snap-gene-7.43	0	4.90156e-07	1.19067e-06	0	0	0	0	6.59502e-07	0	0	9.18618e-07	5.48554e-07	3.36334e-06	3.64561e-06	3.57479e-06	3.97543e-06	4.25342e-06	4.30562e-06	3.96206e-06	4.75394e-06	3.44698e-06	3.33257e-06	4.19034e-06	4.55367e-06	9.73342e-07	9.19648e-07	1.86643e-06	0	1.10774e-06	6.16158e-07	1.91351e-06	9.18127e-07	7.09705e-07	1.12129e-06	0	2.22956e-06	0.00240393	1.9811	up	0.012843	-1.49327	normal	0.394707	0.487831	normal	--	--	--	0.000128677
maker-VaccDscaff7-augustus-gene-2.31	1.37017e-05	1.02528e-05	1.16164e-05	1.14759e-05	8.79578e-06	1.04432e-05	7.54275e-06	7.48527e-06	6.56566e-06	8.62567e-06	7.77479e-06	8.60341e-06	2.7829e-06	7.78152e-07	9.98917e-07	9.69781e-07	2.68614e-06	7.24473e-07	5.32978e-07	8.95968e-07	0	0	0	0	6.16945e-06	5.81113e-06	6.19917e-06	1.83825e-06	2.05075e-06	1.53367e-06	8.29439e-06	2.00566e-06	7.06795e-06	6.61165e-06	6.04712e-06	7.46437e-06	0.00197706	-2.9636	down	0.0161106	1.99524	normal	0.0271059	-0.968368	normal	0.00114938	-2.8098	down	0.634058
maker-VaccDscaff8-augustus-gene-248.21	0.00042671	0.000532994	0.000459607	0.000339969	0.000324399	0.000358499	0.000463031	0.000495824	0.000477056	0.000508648	0.000529609	0.000584121	0.000343426	0.000463524	0.000377395	0.000314482	0.000391453	0.000546772	0.000418022	0.000491125	0.00035552	0.00037593	0.000394674	0.000443971	0.000328156	0.000399738	0.000292948	0.000271849	0.000357141	0.000393738	0.000310561	0.000432096	0.000411566	0.00041368	0.000500002	0.000435394	0.1763	-0.261102	normal	0.316936	-0.21433	normal	0.0403574	-0.475432	normal	0.37864	0.29243	normal	0.393497
maker-VaccDscaff9-augustus-gene-288.32	1.13188e-05	1.44619e-05	1.51248e-05	2.2014e-05	2.31753e-05	2.25856e-05	2.43411e-05	1.54057e-05	2.42841e-05	2.13699e-05	2.41319e-05	2.34216e-05	2.44742e-05	2.76019e-05	2.7437e-05	3.641e-05	2.53393e-05	2.73317e-05	2.58841e-05	2.51554e-05	4.26621e-05	3.10957e-05	2.81971e-05	3.99308e-05	3.28778e-05	4.06849e-05	3.19789e-05	2.35323e-05	1.62132e-05	3.07139e-05	2.55112e-05	3.27513e-05	2.05957e-05	1.99529e-05	2.72504e-05	2.56059e-05	0.00126237	0.958897	normal	0.0742402	0.408546	normal	0.00786574	1.36744	up	0.171308	0.394365	normal	0.316644
maker-VaccDscaff9-snap-gene-66.24	0.00129444	0.00140827	0.00127605	0.00119012	0.00119672	0.00143241	0.00118535	0.00126712	0.00117819	0.00109851	0.00116216	0.00107323	0.00148176	0.00129077	0.00161887	0.00136267	0.00135277	0.00125484	0.00148498	0.00137789	0.00131012	0.00139356	0.00131681	0.00132642	0.001347	0.00116158	0.00120597	0.00120496	0.00128278	0.00118414	0.00127525	0.00121288	0.00141681	0.00123434	0.00134899	0.0012305	0.284895	0.142363	normal	0.126826	-0.241493	normal	0.279444	-0.0991306	normal	0.606415	0.0559522	normal	0.0961906
snap_masked-VaccDscaff2-processed-gene-333.22	8.13799e-06	1.12646e-05	8.46581e-06	8.48675e-06	9.96554e-06	8.23409e-06	6.25935e-06	1.16727e-05	1.18333e-05	1.46796e-05	1.32027e-05	1.55648e-05	1.22771e-05	1.39066e-05	1.42072e-05	1.53892e-05	1.66825e-05	1.44479e-05	1.1435e-05	1.22573e-05	1.06578e-05	1.88688e-05	1.2261e-05	1.33327e-05	1.10617e-05	8.02531e-06	1.32701e-05	8.92266e-06	1.2118e-05	1.14966e-05	1.12664e-05	9.22354e-06	7.66076e-06	9.48118e-06	1.19287e-05	1.04858e-05	0.0315786	0.535403	normal	0.213265	-0.319949	normal	0.463079	0.215454	normal	0.0016289	0.801735	normal	0.0216886
snap_masked-VaccDscaff49-processed-gene-44.20	0.00013314	0.000126287	0.000132794	0.00014669	0.000130658	0.000155387	0.000174119	8.44913e-05	9.76954e-05	0.000120032	0.000136632	0.000125658	0.00023859	0.000177079	0.00018687	0.000209153	0.00014974	0.000202459	0.000181921	0.000178524	0.000185786	0.00012461	0.0001591	0.000170998	0.000218414	0.000247049	0.000198235	0.000247108	0.000225964	0.000195709	0.000252326	0.000219553	0.000227792	0.000196087	0.000228641	0.000214134	0.0648845	0.619389	normal	0.443093	0.139469	normal	0.0214509	0.758858	normal	0.137637	0.375422	normal	0.213332
[truncated: 82 more columns]
