# Supplementary material for: Integrated Transcriptomic and Proteomic Analysis Reveals Molecular Mechanisms of the Cold Stress Response during the Overwintering Period in Blueberries (Vaccinium spp.)
Source: Plants (Basel). 2024 Jul 11;13(14):1911. doi: 10.3390/plants13141911 (PMC11280072; doi:10.3390/plants13141911)
Supplement: Supplementary file 1 [file plants-13-01911-s001.zip › Supplementary Table S2.xlsx]

## Sheet: Supplemental Table 2
Table S2 Statistical summary of transcriptome information for the three blueberry cultivars
SampleID	ReadNum	BaseNum	N50	MeanLength	MaxLength	MeanQscore
A11	2135605	2359304269	1245	1104	10439	Q10
A12	2480585	2650909536	1171	1068	12013	Q10
A13	1859973	1989247150	1164	1069	11915	Q10
A21	2350365	2602095488	1225	1107	22182	Q10
A22	2393776	2666398323	1247	1113	11307	Q10
A23	1880208	2178236974	1316	1158	14346	Q10
A41	2547084	2968394031	1341	1165	12738	Q10
A42	1946151	2290443967	1348	1176	12146	Q10
A43	2180337	2529804557	1332	1160	12893	Q10
A51	2093693	2316999919	1243	1106	13097	Q10
A52	1975437	2213230265	1269	1120	9234	Q10
A53	1954482	2160546743	1231	1105	10049	Q10
A61	1921967	2133453227	1229	1110	19652	Q10
A62	2086861	2300408642	1225	1102	13747	Q10
A63	2057004	2063295872	1078	1003	32774	Q10
B11	1959426	2173941398	1241	1109	12304	Q10
B12	1956961	2091009533	1174	1068	7823	Q10
B13	2059841	2199685395	1170	1067	34057	Q10
B21	2451689	2779098026	1269	1133	13122	Q10
B22	2446094	2776232868	1275	1134	14842	Q10
B23	2491444	2842420456	1284	1140	11659	Q10
B41	2297460	2727659965	1355	1187	22164	Q10
B42	2031852	2423476812	1376	1192	12085	Q10
B43	2162621	2385851778	1218	1103	11597	Q10
B51	2136118	2405184029	1257	1125	59348	Q10
B52	2387867	2629538801	1213	1101	10740	Q10
B53	2329445	2671362920	1298	1146	11926	Q10
B61	2130966	1857859460	898	871	8926	Q10
B62	2291621	2301299131	1055	1004	11284	Q10
B63	1880572	2160253387	1296	1148	11940	Q10
C11	2095580	2342661774	1269	1117	10120	Q10
C12	2470570	2354860479	994	953	9622	Q10
C13	2132442	2335087345	1224	1095	12838	Q10
C21	2176855	2449718322	1269	1125	13381	Q10
C22	2070388	2296395941	1245	1109	15715	Q10
C23	2213989	2367141079	1172	1069	9889	Q10
C41	2086872	2424195450	1324	1161	13448	Q10
C42	2015605	2189324443	1197	1086	14244	Q10
C43	2267166	2294075885	1077	1011	9939	Q10
C51	1897565	2249113946	1363	1185	14840	Q10
C52	1839266	2022514188	1216	1099	14998	Q10
C53	2011541	2178056232	1188	1082	12704	Q10
C61	1996513	2266284840	1289	1135	12383	Q10
C62	2161330	2298370006	1165	1063	11446	Q10
C63	2064097	2222490790	1185	1076	10819	Q10
