# Supplementary material for: Integrated Transcriptomic and Proteomic Analysis Reveals Molecular Mechanisms of the Cold Stress Response during the Overwintering Period in Blueberries (Vaccinium spp.)
Source: Plants (Basel). 2024 Jul 11;13(14):1911. doi: 10.3390/plants13141911 (PMC11280072; doi:10.3390/plants13141911)
Supplement: Supplementary file 1 [file plants-13-01911-s001.zip › Supplementary Table S3.xlsx]

## Sheet: Supplemental Table 3
Table S3 Statistical summary of the DEGs among 'Northland' (A), 'Bluecrop' (B) and 'Berkeley' (C) at each stage of cold stress
#ID	A11	A12	A13	A21	A22	A23	A41	A42	A43	A51	A52	A53	A61	A62	A63	B11	B12	B13	B21	B22	B23	B41	B42	B43	B51	B52	B53	B61	B62	B63	C11	C12	C13	C21	C22	C23	C41	C42	C43	C51	C52	C53	C61	C62	C63
ONT.10003	8.72743	2.88987	10.8868	5.52832	4.15811	6.22697	8.90904	8.09116	6.52323	2.75719	10.212	13.2619	5.26899	6.9149	7.23345	0	0	0	0	0.573766	0	0	0	1.32412	0	0	0.609247	0.695502	0	0	0.692065	0.588221	0	0.65584	0.683751	0	0	0.713557	0	0	0	0	0	0	0
ONT.1002	24.8396	29.4767	17.1079	26.4131	21.3845	19.4593	17.2613	13.2401	22.179	26.1933	16.0474	25.0502	15.0542	19.3617	41.2307	0.731053	0	2.17462	1.76645	1.7213	0	0.620472	2.07935	1.32412	0	3.56984	3.04623	2.08651	16.9665	13.8618	50.5207	43.5284	46.4798	45.9088	51.9651	44.9837	38.7018	47.0948	29.9105	44.1038	33.5293	55.5499	39.9387	50.3956	32.2966
ONT.10021	69.8194	75.1366	69.9868	74.3251	73.6579	38.9185	193.215	169.914	178.084	185.421	179.44	151.775	163.339	135.532	120.799	129.396	141.867	92.7838	84.2009	63.1142	85.7775	81.9024	113.671	47.0064	71.891	86.2712	88.95	127.972	98.6573	66.2284	84.4319	94.1154	70.7301	76.7333	68.3751	74.3209	74.589	108.461	124.097	85.2176	64.7193	69.7935	193.275	193.074	147.74
ONT.10040	12.0841	7.51366	4.66579	4.2998	4.75212	10.8972	3.8977	2.20668	1.95697	5.51439	5.83543	4.42062	3.01085	3.45745	4.34007	34.3595	34.9098	34.7939	17.0757	15.4917	19.1261	16.7528	17.3279	17.8757	9.98486	16.0643	9.74795	7.65052	14.453	8.47108	17.9937	19.4113	17.5141	15.7402	7.52126	14.9946	4.22202	20.6931	12.0915	5.98018	6.23801	11.3949	13.5506	13.0898	10.9946
ONT.10043	0	1.73392	2.33289	5.52832	14.2564	0	288.43	313.348	50.2289	337.756	310.737	123.777	266.46	433.564	145.392	6.57948	1.48552	0	0.588817	1.7213	6.37536	6.8252	56.8356	2.64825	29.9546	33.9135	45.0843	543.187	315.452	261.833	0.692065	0.588221	1.34724	1.96752	3.41876	1.95581	33.7762	26.4016	23.5465	315.455	217.55	151.694	524.195	403.165	375.19
ONT.10044	11.4128	4.04581	13.2197	11.6709	11.2863	13.2323	7.23859	8.82672	9.78484	9.65018	10.9414	20.6296	10.538	12.4468	22.4237	97.9612	101.016	71.7625	68.8916	54.5077	74.186	67.011	56.1425	68.8544	56.5809	73.1817	62.1432	66.0727	63.4674	50.8265	66.4382	82.351	57.2577	53.7789	67.0076	63.8899	53.4789	68.5015	71.9124	50.084	49.9041	47.0038	44.931	53.668	38.4811
ONT.10069	11.4128	10.4035	10.8868	15.3564	19.6025	7.00534	87.9768	96.3583	23.4836	97.8804	80.2372	52.3107	76.7766	143.83	57.8676	6.57948	1.48552	1.44975	0.588817	0.573766	2.89789	3.72283	46.4388	1.98619	39.9395	42.8381	32.2901	714.976	314.824	155.56	2.07619	4.70577	4.71534	3.93504	5.47001	6.51938	14.7771	17.8389	24.8193	343.113	231.586	190.152	837.286	663.651	526.366
ONT.10073	9.39877	9.82555	9.33158	9.21386	11.8803	12.4539	8.35222	5.14892	8.4802	8.96088	5.83543	3.68385	7.52712	6.9149	11.5735	0	0	0	0	0	0	0	0	0	0	0	0	0	0	0	0	0	0	0.65584	0	0	0	0	0	0	0	0	0	0	0
ONT.10080	59.078	45.6599	70.7645	5.52832	30.2948	24.9079	27.8407	21.3312	35.8778	13.786	12.4003	43.4695	9.03255	17.2872	34.7206	1.46211	2.22828	1.44975	4.12172	2.29506	5.2162	3.72283	2.77247	2.64825	7.32223	10.1146	4.26473	1.391	3.77034	0.770098	5.53652	5.88221	8.08344	9.8376	11.6238	7.82325	2.81468	2.85423	8.27311	8.22275	8.57726	10.6827	21.3957	16.3622	15.1176
ONT.10085	14.7695	20.807	9.33158	16.5849	23.7606	7.00534	19.4885	23.5379	22.8313	23.4362	35.742	26.5237	20.3232	23.5107	22.4237	8.77264	2.22828	1.44975	2.94409	3.44259	5.79578	5.58425	11.0899	2.64825	5.32526	8.32963	4.87397	4.17301	6.28391	14.6319	0	0	0	0	0	0	0	0	0.636393	0	0	0	0	0	0
ONT.10086	16.1122	6.93568	16.3303	8.5996	17.2264	10.1188	8.90904	16.1823	22.179	11.0288	12.4003	11.0516	6.77441	9.68086	18.807	0	0	0	0.588817	1.14753	0	0.620472	0	0	0	0	0	0	3.14195	0.770098	14.5334	12.9409	11.4515	8.52592	17.0938	7.82325	14.0734	9.9898	10.1823	11.9604	10.9165	15.6679	5.70553	7.19937	14.4304
ONT.101	0	0	0	0	0.594015	0	4.45452	5.14892	0.652323	2.75719	3.64715	0.73677	5.26899	5.53192	2.17004	0	0	0	0	0	0	0	2.07935	0	0.665658	0.594974	1.82774	50.0761	26.3924	18.4824	0	0	0	0	0	0	0	0	0	0	0.779751	0	0	0.654488	0.687162
ONT.10101	12.7555	13.8714	22.5513	14.7422	17.8205	21.7944	22.2726	19.8601	25.4406	22.7469	19.6946	28.734	21.0759	26.2766	30.3805	6.57948	8.91313	6.52386	10.5987	8.03272	5.79578	12.4094	7.62429	20.5239	23.298	19.6341	15.2312	17.3875	23.8788	12.3216	4.15239	6.47044	2.69448	7.21424	2.05125	6.51938	13.3697	10.7034	8.9095	14.2029	17.1545	18.5166	2.85276	1.30898	8.93311
ONT.10108	101.372	81.4943	31.8829	24.5703	19.0085	8.56208	23.3862	25.009	15.6558	15.1646	18.2357	3.68385	9.78526	14.5213	5.78676	16.8142	14.8552	2.89949	4.71054	5.16389	8.69367	1.24094	14.5555	2.64825	1.33132	2.37989	10.9664	9.04152	11.311	7.70098	16.6095	12.9409	10.7779	15.0843	6.15376	11.0829	11.2587	7.13557	8.27311	7.47523	7.01776	3.56089	11.4111	11.7808	9.62027
ONT.10122	6.04206	5.20176	1.55526	3.07129	3.56409	5.44859	4.45452	5.14892	3.91394	2.0679	3.64715	5.89416	2.25814	1.38298	3.61673	0	0.742761	0.724874	0	0.573766	1.15916	0	0.693117	0	0	0	0	0	1.88517	1.5402	9.6889	7.05866	7.40982	2.62336	6.15376	5.2155	4.92569	11.4169	5.09114	3.73761	2.33925	2.84871	7.8451	5.23591	4.12297
ONT.10132	7.38475	7.51366	13.2197	9.21386	14.2564	4.67022	10.5795	10.2978	9.78484	4.13579	4.37658	10.3148	12.0434	6.22341	11.5735	3.65527	2.22828	2.17462	3.5329	1.7213	6.37536	1.86142	4.85182	3.31031	1.99697	3.56984	1.82774	2.08651	0.628391	2.31029	3.46032	2.94111	3.3681	1.96752	4.10251	4.56356	3.51835	2.85423	5.72754	1.49505	0.779751	2.13654	2.85276	1.96347	0.687162
ONT.10152	8.72743	10.9815	11.6645	15.9707	14.2564	3.89185	11.1363	13.2401	11.0895	14.4753	5.106	9.57801	15.0542	9.68086	10.1268	0.731053	0	0	0	0.573766	0	0	0	0	0	0	0	0	5.65552	3.85049	7.61271	6.47044	9.43068	7.87008	5.47001	3.25969	12.6661	13.5576	8.27311	11.9604	4.6785	14.9558	7.8451	9.81733	10.3074
ONT.10169	1.34268	2.88987	1.55526	2.45703	0.594015	0.778371	0.556815	0.73556	1.30465	0	0	0.73677	1.50542	2.07447	0.723345	2.19316	2.97104	4.34924	12.3652	5.73766	2.89789	5.58425	6.23805	10.593	5.99092	13.6844	9.1387	12.519	6.28391	6.93088	1.38413	1.17644	0.67362	1.31168	0.683751	0.651938	1.40734	0.713557	1.27279	0.747523	0.779751	0.712179	0.713191	0	0
ONT.10181	149.709	152.585	121.311	142.508	165.136	105.858	176.51	166.236	117.418	161.296	171.416	120.83	182.909	174.947	136.712	217.123	210.201	142.8	122.474	122.786	154.168	141.468	207.935	167.502	149.773	143.389	126.114	235.775	125.678	99.3426	0.692065	1.17644	0.67362	0.65584	1.3675	0.651938	0	0	0	0	0	0	0	1.30898	1.37432
ONT.10182	0	0	0.777632	0.614257	0	0	0	0	0	0	0	0	0	0	0	11.6969	8.91313	8.69848	14.1316	17.213	16.8078	14.2709	11.0899	17.2136	19.9697	11.8995	18.2774	29.9066	16.9665	16.1721	0	0	0	0	0	0	0	0	0	0	0	0	0	0	0
ONT.10189	0.671341	0	1.55526	1.22851	1.18803	0.778371	3.8977	2.20668	1.95697	2.0679	6.56486	4.42062	1.50542	6.9149	7.9568	0.731053	0.742761	0	0	0.573766	0.579578	1.86142	1.38623	1.32412	4.6596	4.75979	4.26473	12.519	3.77034	3.08039	0	0.588221	0.67362	1.31168	0	0.651938	1.40734	0.713557	0	3.73761	2.33925	4.27307	0	0	0.687162
ONT.10199	19.4689	25.4308	23.3289	33.7842	36.8289	37.3618	50.6702	51.4892	50.8812	53.076	53.9778	42.7327	53.4426	43.5639	49.1875	46.0564	44.5657	47.8417	83.0232	64.8355	63.7536	97.4142	112.978	95.3369	119.153	111.26	124.896	72.3322	62.2107	88.5613	4.15239	0	6.06258	3.93504	3.41876	2.60775	3.51835	7.84913	1.27279	9.7178	3.89875	2.84871	4.27915	4.58142	2.06149
ONT.10204	600.178	562.946	751.192	488.949	743.707	510.611	606.928	622.283	768.436	876.099	764.442	748.559	674.43	708.777	1092.25	804.159	947.02	1361.31	1366.06	992.614	1337.09	1317.26	848.375	1383.05	1454.46	1368.44	1224.59	1071.07	696.885	846.338	105.194	123.527	94.9805	112.804	83.4177	95.8348	106.254	102.752	162.28	130.069	102.147	142.436	72.0323	70.0303	74.2135
ONT.1021	0	0	0	1.22851	0	0.778371	0	0	1.30465	0.689299	0	0	0	0	0	0	0	0	0.588817	0	0	0.620472	0.693117	0	0	0	0	0.695502	5.02712	5.39069	13.8413	18.8231	12.7988	10.4934	11.6238	13.6907	3.51835	16.4118	14.637	2.99009	10.1368	2.84871	4.99234	4.58142	5.4973
ONT.10218	386.692	262.4	305.609	162.778	550.652	321.467	106.352	113.276	124.594	197.139	310.737	83.2551	240.115	252.394	151.902	15.3521	94.3307	15.9472	7.06581	40.7374	19.7056	18.6142	67.9255	5.95856	14.6445	38.6733	46.3028	18.7785	6.9123	25.4132	1.38413	1.76466	1.34724	11.1493	4.78626	9.12713	3.51835	0.713557	2.54557	2.24257	3.119	5.69743	1.42638	3.27244	2.06149
ONT.10239	12.0841	17.9172	6.99868	12.2851	10.0983	6.22697	11.1363	8.09116	7.17555	4.82509	5.106	6.63093	11.2907	11.0638	5.78676	15.3521	27.4822	15.2223	14.7204	10.9015	13.3303	9.30709	4.85182	9.26887	7.32223	10.1146	6.70171	8.34602	5.02712	6.16078	6.92065	9.99976	6.06258	3.93504	6.83751	8.47519	6.33303	2.85423	1.27279	0.747523	1.5595	0	6.41872	3.27244	1.37432
ONT.10241	14.7695	4.62379	17.8855	4.2998	8.31621	7.78371	2.22726	22.8023	18.9174	8.96088	2.18829	24.3134	9.03255	1.38298	13.0202	502.234	436.743	687.905	739.554	621.962	606.818	670.11	486.568	785.205	694.946	628.292	643.365	427.734	537.274	518.276	683.068	561.751	654.085	759.463	688.538	585.44	662.153	645.769	693.668	696.691	658.889	727.134	539.172	496.757	643.184
ONT.10256	14.7695	10.9815	8.55395	13.5137	14.2564	6.22697	6.12496	8.09116	11.0895	9.65018	11.6709	14.7354	12.0434	8.98937	16.6369	18.2763	23.7684	28.9949	10.5987	14.3441	16.2282	13.6504	12.4761	11.2551	11.9818	12.4944	14.0127	16.692	7.54069	7.70098	6.22858	1.17644	4.04172	2.62336	4.10251	3.25969	2.11101	0.713557	1.27279	0.747523	1.5595	2.84871	4.99234	3.27244	5.4973
ONT.10269	8.72743	5.77974	2.33289	4.2998	2.37606	3.11348	1.11363	2.94224	5.87091	1.3786	2.91772	0	0.752712	1.38298	2.17004	0	0	0	0	0	0	0	0.693117	0	0	0	0	0	0.628391	1.5402	2.76826	2.35289	2.69448	9.18176	2.05125	2.60775	3.51835	0.713557	2.54557	2.24257	0	0	1.42638	0	0.687162
ONT.1027	0	0	0	0	0	0	0	0	0	0	0	0	0	0	0	0.731053	0.742761	0	1.17763	0	0	0.620472	0.693117	0	0	0	0.609247	0	1.25678	3.08039	4.15239	6.47044	6.06258	3.93504	4.78626	3.25969	3.51835	4.28134	1.27279	2.24257	2.33925	2.13654	4.27915	3.92693	4.12297
ONT.10278	20.8116	22.541	20.2184	22.7275	19.6025	15.5674	16.7044	11.769	20.8743	11.0288	13.1297	17.6825	24.0868	15.9043	17.3603	2.92421	2.22828	2.89949	1.17763	0.573766	1.15916	1.24094	0.693117	1.32412	0	1.78492	0.609247	0.695502	0.628391	2.31029	13.8413	7.64688	12.1252	11.1493	15.7263	8.47519	4.92569	9.9898	9.5459	5.23266	5.45826	4.27307	9.27148	9.16284	2.74865
ONT.10282	0	0	0	0	0	0	0	0	0	0	0	0	0	0	0	0.731053	4.45657	5.79899	1.17763	3.44259	2.89789	0.620472	4.85182	3.97237	4.6596	4.16481	1.82774	1.391	2.51356	1.5402	0	0	0	0	0	0	0	0	0	0	0	0	0	0	0
ONT.10299	23.4969	19.0731	15.5526	12.2851	10.0983	5.44859	36.7498	39.7202	24.7883	23.4362	22.6123	13.9986	40.6465	22.8192	10.8502	38.0148	23.7684	2.89949	2.94409	9.75402	9.27324	11.789	13.8623	10.593	5.32526	5.35476	6.09247	3.47751	8.16908	11.5515	11.073	4.11755	10.1043	9.18176	10.94	3.91163	14.7771	6.42201	3.18197	2.24257	3.89875	4.27307	9.98467	5.23591	3.43581
ONT.10301	159.108	115.595	125.199	122.851	135.435	111.307	162.59	150.79	172.213	157.849	162.663	142.933	170.866	171.489	141.776	95.768	104.729	99.3077	114.819	80.9009	100.267	104.86	103.274	92.0266	94.5234	106.5	87.1223	95.9792	101.799	58.5274	98.9652	85.2921	89.5915	100.344	94.3577	84.7519	98.5138	79.2048	78.2763	72.5097	74.0763	62.6717	206.825	178.675	162.857
ONT.10313	5.37072	1.73392	0.777632	3.68554	4.75212	4.67022	7.23859	2.94224	3.26161	3.44649	7.29429	0.73677	0	5.53192	1.44669	0.731053	2.22828	2.17462	1.76645	0	4.05704	0	0	1.32412	1.99697	1.78492	0.609247	2.08651	2.51356	0.770098	1.38413	0.588221	1.34724	0	0	3.25969	2.11101	3.56778	1.90918	2.24257	0.779751	1.42436	0.713191	1.96347	0.687162
ONT.10328	4.02804	1.15595	0.777632	0.614257	2.97008	2.33511	0.556815	2.94224	5.87091	2.75719	2.18829	2.21031	2.25814	0.69149	2.89338	0	0	0	0	0	0	0	0	0	0	0	0	0	0	0.770098	0	0	0	0	0	0.651938	0.70367	0	0	0	0	0.712179	0	0	0
ONT.10330	6.71341	0.577974	3.88816	2.45703	1.18803	5.44859	3.34089	2.94224	7.82788	3.44649	2.91772	8.84124	6.0217	3.45745	11.5735	0	0.742761	1.44975	0.588817	0	0	0.620472	0.693117	0.662062	0	0	1.82774	0	0	0	0.692065	0.588221	3.3681	0.65584	1.3675	0.651938	0.70367	1.42711	0.636393	2.24257	0	0.712179	4.27915	2.61795	0.687162
ONT.10333	4.02804	5.77974	9.33158	6.75683	7.12818	5.44859	5.56815	5.14892	6.52323	2.75719	5.83543	4.42062	7.52712	4.14894	5.78676	0.731053	1.48552	3.62437	1.17763	2.29506	0.579578	3.10236	3.46558	3.31031	2.66263	1.78492	1.21849	0.695502	1.88517	5.39069	1.38413	4.70577	2.69448	7.21424	3.41876	3.25969	7.0367	7.84913	3.18197	9.7178	3.89875	5.69743	9.98467	8.50835	8.24594
ONT.10340	6.71341	8.09163	4.66579	5.52832	7.12818	8.56208	3.8977	4.41336	4.56626	4.13579	6.56486	5.15739	6.77441	11.7553	8.68014	20.4695	15.598	15.9472	18.8421	18.3605	18.5465	13.6504	21.4866	27.8066	14.6445	22.014	16.4497	34.7751	32.0479	18.4824	10.381	19.4113	16.8405	11.1493	17.7775	14.3426	14.7771	21.4067	10.8187	14.9505	17.1545	12.8192	14.977	19.6347	24.7378
ONT.10347	0.671341	1.15595	1.55526	1.84277	0.594015	3.89185	1.67044	0	1.95697	0.689299	2.18829	1.47354	0.752712	0.69149	2.17004	43.1322	25.9966	23.196	24.7303	22.9506	30.7176	24.1984	30.4971	25.1583	28.6233	25.5839	21.3236	20.8651	13.1962	14.6319	3.46032	2.94111	2.02086	2.62336	0	1.30388	2.11101	1.42711	1.27279	2.24257	1.5595	0	0	2.61795	1.37432
ONT.10348	4.02804	1.15595	3.11053	4.2998	3.56409	3.89185	6.68178	2.20668	3.26161	0.689299	5.83543	1.47354	1.50542	3.45745	2.17004	2.19316	1.48552	3.62437	1.76645	1.7213	4.05704	0	0.693117	0.662062	0.665658	0.594974	0.609247	2.08651	3.77034	0	8.99684	14.7055	12.1252	9.18176	12.3075	15.6465	9.14771	9.27624	10.1823	8.22275	9.35701	5.69743	15.6902	17.0167	10.9946
ONT.10365	1.34268	0	3.11053	3.07129	0.594015	0.778371	0	0	0.652323	0	0	2.21031	1.50542	12.4468	2.17004	4.38632	10.3987	11.598	8.24344	5.16389	3.47747	4.96378	4.1587	4.63443	4.6596	3.56984	6.09247	34.7751	21.3653	20.0225	4.15239	7.05866	5.38896	3.93504	5.47001	10.431	2.11101	4.28134	4.45475	12.7079	14.0355	7.12179	112.684	92.9374	59.7831
ONT.10374	27.525	26.0088	22.5513	25.1846	24.9486	22.5727	16.1476	27.9513	23.4836	21.3683	21.1534	23.5767	29.3558	26.2766	23.8704	6.57948	2.97104	4.34924	2.94409	4.59012	2.89789	4.96378	1.38623	3.97237	2.66263	3.56984	4.26473	0.695502	1.25678	7.70098	0.692065	0.588221	0.67362	3.93504	0.683751	4.56356	3.51835	1.42711	3.18197	3.73761	2.33925	2.84871	4.99234	1.30898	0
ONT.10385	60.4206	61.8432	48.2132	50.3691	58.2135	40.4753	62.3633	51.4892	41.0963	70.9978	61.2721	47.1533	65.486	47.7128	52.0808	24.1248	17.0835	8.69848	12.3652	11.4753	9.85282	15.5118	11.783	16.5515	13.9788	14.2794	15.8404	20.1695	11.311	13.8618	8.99684	3.52933	5.38896	5.24672	6.83751	4.56356	10.555	3.56778	3.18197	8.97027	6.23801	9.9705	7.13191	4.58142	6.18446
ONT.10392	0	0	0	0	0	0	0	0.73556	0	0	0	0	0	0	0	0	0	0	0	0	0	0	0	0	0	0	0	0	0.628391	0	0	0	0	0	0	0	0.70367	0	0	23.9207	9.35701	9.25832	53.4893	24.8706	19.9277
ONT.10398	2.01402	5.20176	2.33289	1.22851	5.34614	1.55674	1.67044	3.6778	2.60929	4.82509	2.18829	2.94708	3.76356	2.76596	3.61673	5.11737	1.48552	4.34924	5.29935	1.14753	2.89789	8.06614	2.07935	3.97237	3.99395	1.78492	4.26473	2.78201	6.9123	6.16078	2.07619	2.35289	2.02086	1.96752	0	0.651938	1.40734	2.14067	1.27279	2.24257	1.5595	0.712179	0	0.654488	0.687162
ONT.10408	89.9596	68.7789	71.5421	101.352	132.465	151.782	155.351	191.981	167.647	275.719	205.699	191.56	194.2	232.341	222.79	46.7874	34.9098	28.2701	153.092	101.557	92.7324	157.6	197.538	175.446	169.743	177.897	180.337	149.533	303.513	299.568	88.5843	57.6457	83.5289	137.726	86.1527	99.7465	239.248	205.504	207.464	235.47	188.7	246.414	4.99234	35.3424	129.874
ONT.10409	17.4549	21.385	13.9974	15.3564	20.1965	25.6862	19.4885	25.009	23.4836	41.3579	21.8829	33.8914	28.6031	32.5	31.1038	3.65527	3.71381	4.34924	9.42107	9.18025	7.53451	12.4094	15.9417	19.8619	8.65355	15.4693	12.7942	11.8235	17.5949	10.0113	15.9175	6.47044	6.06258	18.3635	14.3588	13.0388	19.7028	15.6983	17.819	19.4356	17.1545	12.8192	0	3.27244	7.55878
ONT.10427	8.05609	8.09163	6.22105	15.3564	12.4743	3.89185	26.1703	21.3312	18.9174	24.1255	13.1297	14.7354	18.0651	12.4468	20.977	0	1.48552	3.62437	2.35527	0.573766	5.79578	2.48189	2.77247	3.97237	3.99395	4.16481	4.26473	2.78201	3.77034	1.5402	0.692065	0.588221	3.3681	3.93504	4.10251	0.651938	2.11101	2.14067	1.90918	0.747523	2.33925	2.84871	0.713191	5.23591	1.37432
ONT.10440	0	0	0	0	0	0	0	0	0	0	0	0	0	0	0	2.19316	7.42761	7.24874	18.2533	14.9179	4.63662	13.6504	4.1587	5.95856	10.6505	8.9246	7.92021	14.6055	9.42586	11.5515	2.07619	0.588221	1.34724	1.31168	3.41876	1.30388	2.11101	0	0	0	1.5595	0	2.13957	1.30898	2.74865
ONT.10447	3.3567	4.04581	3.11053	2.45703	2.37606	4.67022	3.34089	2.20668	3.26161	3.44649	6.56486	5.89416	5.26899	2.76596	6.51011	0	0	0.724874	1.17763	0	0	0	1.38623	0	1.99697	1.18995	0.609247	0	1.25678	0.770098	2.76826	1.17644	3.3681	7.21424	3.41876	2.60775	0.70367	1.42711	1.27279	3.73761	2.33925	6.40961	0.713191	0.654488	2.74865
ONT.10449	10.0701	10.4035	5.44342	4.2998	7.12818	0.778371	7.23859	2.94224	5.87091	6.20369	2.18829	5.15739	3.76356	1.38298	3.61673	7.31053	8.91313	7.97361	2.35527	4.01636	5.2162	3.72283	6.23805	1.32412	1.99697	1.78492	1.82774	4.86851	1.25678	2.31029	6.22858	3.52933	3.3681	2.62336	4.78626	1.95581	2.11101	2.85423	2.54557	2.99009	1.5595	1.42436	3.56595	1.30898	3.43581
ONT.10452	0	0	0	0	0	0	0	0	0	0	0	0	0	0	0	0	5.94209	4.34924	3.5329	1.7213	1.15916	2.48189	1.38623	1.32412	5.99092	2.97487	1.82774	5.56401	3.14195	4.62059	0	0	0	0	0	0	0	0	0	0	0	0	0	0	0
ONT.10459	2.68536	2.31189	6.22105	2.45703	2.37606	3.11348	4.45452	2.94224	1.30465	1.3786	2.18829	5.15739	2.25814	4.14894	0.723345	1.46211	0	0.724874	2.35527	0.573766	1.15916	0.620472	0.693117	0	1.33132	1.18995	0.609247	0.695502	0.628391	1.5402	0	0	0	0	0	0	0	0	0	0	0	0	0	0	0
ONT.10468	0	0.577974	0	0	0.594015	0	0	0	0	0	0	0.73677	0.752712	0.69149	0	60.6774	59.4209	60.1645	37.6843	37.2948	35.3542	42.1921	26.3384	37.7375	25.295	27.9638	29.8531	31.2976	23.2505	17.7123	4.84445	4.11755	3.3681	1.96752	2.05125	0.651938	5.62936	2.14067	0.636393	2.24257	3.119	2.13654	2.13957	1.96347	3.43581
ONT.10505	9.39877	2.31189	5.44342	6.75683	9.50424	7.00534	6.68178	8.82672	9.13252	10.3395	16.0474	3.68385	9.78526	8.29788	5.78676	0.731053	0	0	1.17763	1.14753	1.73873	1.24094	1.38623	0.662062	0.665658	0	1.21849	0.695502	0.628391	1.5402	2.07619	0	2.02086	1.96752	1.3675	0.651938	2.81468	4.28134	1.90918	0.747523	0	1.42436	0	0.654488	0.687162
ONT.10514	0	0	0	0	0.594015	0	43.9884	50.0181	4.56626	20.679	26.9889	9.57801	20.3232	31.8085	9.40349	0.731053	0	0	0	0	0.579578	0	9.01052	0	3.32829	2.97487	4.87397	141.187	44.6157	16.9422	0	0	0.67362	0	0.683751	0	0.70367	1.42711	3.81836	49.3365	27.2913	19.2288	180.437	134.17	93.454
ONT.10519	21.4829	23.1189	21.7737	28.8701	20.1965	18.6809	21.159	22.0668	16.9604	16.5432	23.3417	29.4708	9.78526	9.68086	20.977	3.65527	0	5.07411	2.94409	0.573766	1.73873	2.48189	2.07935	0.662062	3.99395	1.78492	2.43699	0.695502	0	5.39069	0	0	0.67362	0	0.683751	0	0	0	0	0	0	0	0	0	0.687162
ONT.10524	6.04206	2.88987	3.88816	3.07129	1.18803	4.67022	4.45452	5.14892	3.91394	4.13579	5.106	5.89416	6.0217	5.53192	5.06342	19.7384	17.0835	17.397	17.6645	13.1966	15.069	13.0299	12.4761	12.5792	11.3162	13.0894	9.1387	15.9965	10.0542	5.39069	2.76826	1.76466	2.69448	1.96752	0.683751	2.60775	2.81468	2.14067	1.27279	2.24257	1.5595	2.84871	2.85276	1.96347	2.74865
ONT.10527	1.34268	0	2.33289	0	1.78205	1.55674	0.556815	2.20668	2.60929	6.89299	4.37658	0	1.50542	0	2.89338	278.531	247.339	344.315	336.215	328.768	332.098	387.175	289.723	373.403	350.136	296.892	335.695	215.606	279.634	239.5	342.572	255.288	328.727	372.517	345.978	302.499	325.095	301.835	343.016	315.455	287.728	361.075	259.602	251.324	298.915
ONT.10531	0.671341	0	0.777632	1.22851	1.18803	0	1.67044	1.47112	1.30465	1.3786	1.45886	1.47354	0.752712	1.38298	0.723345	6.57948	2.97104	1.44975	1.76645	0.573766	4.63662	3.72283	4.1587	2.64825	1.99697	0.594974	2.43699	5.56401	8.79747	5.39069	0	0	0	1.31168	0	0	0	0	0	2.24257	0	0.712179	0.713191	0.654488	1.37432
ONT.10551	0	0	0	0.614257	0	0	0	0	0	0	0.729429	0.73677	0.752712	0	0.723345	14.6211	8.91313	17.397	24.7303	15.4917	20.2852	15.5118	19.4073	20.5239	31.2859	23.204	23.1514	27.1246	15.7098	6.93088	0	0.588221	0	0	0	1.30388	0	0	0.636393	0	0.779751	0.712179	0	0.654488	0
ONT.10573	348.426	293.611	263.617	379.611	348.093	533.184	334.089	314.82	303.982	275.03	312.196	302.076	363.56	294.575	302.358	184.225	156.723	152.948	181.356	146.884	191.84	179.317	154.565	176.108	169.743	136.844	147.438	101.543	84.2043	180.203	4.84445	10.588	8.75706	8.52592	11.6238	7.82325	9.14771	6.42201	6.36393	11.9604	7.01776	9.9705	2.85276	3.27244	4.12297
ONT.10585	53.0359	45.0819	48.9908	44.8408	35.0469	31.1348	43.4316	44.1336	41.0963	31.7077	36.4715	43.4695	40.6465	45.6383	44.8474	0	0	0	0	0	0.579578	0	0	0	0.665658	0	0	0	0	7.70098	0	0	0	0	0	0	0	0	0	0	0	0	0	0	0.687162
ONT.10597	0.671341	2.88987	0.777632	1.22851	1.78205	1.55674	3.34089	3.6778	0.652323	6.20369	5.106	2.94708	4.51627	6.22341	5.06342	0.731053	2.97104	0	1.76645	1.7213	1.15916	0.620472	2.77247	0.662062	0.665658	0	3.04623	8.34602	3.14195	6.93088	0	0	0	1.31168	0	0.651938	0	1.42711	1.27279	2.24257	0	0.712179	0.713191	0	1.37432
ONT.10603	5.37072	1.73392	0.777632	5.52832	2.37606	2.33511	2.22726	0.73556	1.30465	2.0679	1.45886	3.68385	0.752712	2.07447	2.17004	9.5037	8.91313	5.79899	5.88817	6.88519	8.11409	13.0299	6.93117	13.9033	9.31921	10.1146	10.3572	8.34602	5.02712	8.47108	6.92065	14.1173	15.4933	6.5584	10.94	13.0388	5.62936	15.6983	16.5462	17.9405	13.2558	14.9558	13.5506	16.3622	10.9946
ONT.10609	5.37072	5.77974	6.22105	12.8994	7.12818	10.1188	8.35222	9.56228	9.78484	8.96088	10.9414	6.63093	6.77441	10.3723	5.78676	3.65527	5.94209	1.44975	4.71054	1.7213	3.47747	6.20472	4.85182	2.64825	7.98789	5.35476	4.87397	0.695502	3.14195	6.16078	4.15239	2.35289	2.69448	2.62336	1.3675	0	3.51835	3.56778	2.54557	5.23266	4.6785	2.84871	3.56595	0.654488	2.74865
ONT.10638	2.01402	5.20176	1.55526	3.68554	2.97008	2.33511	2.78407	6.62004	3.91394	3.44649	3.64715	2.94708	9.03255	2.76596	0.723345	0	0	0	0	0.573766	0	0	0	0.662062	0.665658	0.594974	0.609247	0.695502	0.628391	0.770098	0	0.588221	0.67362	0.65584	0.683751	0	0	0	0.636393	0	1.5595	0	0	1.30898	0.687162
ONT.10639	26.1823	20.807	18.6632	23.3418	21.9786	14.789	27.2839	28.6868	33.2685	37.9114	29.1772	23.5767	32.3666	33.883	23.8704	24.1248	20.0545	23.196	25.3191	16.0654	16.8078	27.3008	20.1004	24.4963	35.9455	28.5587	26.1976	41.7301	26.3924	22.3328	11.073	15.882	16.1669	14.4285	15.7263	19.5581	18.2954	21.4067	19.0918	17.9405	12.476	14.9558	24.9617	18.3257	23.3635
ONT.10649	10.7414	9.24758	6.99868	10.4424	10.6923	13.2323	8.90904	11.0334	13.0465	7.58229	13.8592	11.7883	9.78526	14.5213	7.9568	13.159	18.569	23.9208	9.42107	7.45895	10.4324	14.2709	18.7142	7.28268	7.98789	8.9246	15.8404	8.34602	14.453	6.93088	26.9905	22.9406	20.2086	19.6752	16.41	16.9504	15.4807	21.4067	21.6374	8.97027	14.8153	20.6532	23.5353	22.2526	23.3635
ONT.10651	10.0701	9.82555	8.55395	10.4424	11.2863	11.6756	15.5908	11.769	13.0465	15.1646	16.7769	7.3677	11.2907	19.3617	13.0202	31.4353	24.5111	13.0477	11.1875	16.6392	15.069	16.7528	26.3384	18.5377	14.6445	20.2291	23.1514	13.91	13.1962	14.6319	10.381	12.9409	9.43068	13.1168	8.20502	17.6023	9.14771	10.7034	11.4551	11.9604	10.1368	10.6827	17.1166	16.3622	13.0561
ONT.10656	43.6371	42.1921	22.5513	54.0547	40.987	23.3511	106.908	97.8294	84.802	63.4155	103.579	67.0461	71.5077	78.1383	67.9944	35.8216	50.5078	37.6934	30.0297	35.5735	42.3092	36.6079	42.9732	28.4687	35.2798	33.3185	28.6346	73.0277	41.4738	31.574	37.3715	46.4695	30.3129	24.9219	25.2988	22.8178	45.0349	43.527	56.0026	38.8712	35.8685	27.775	72.0323	68.7213	65.2804
ONT.10665	13.4268	17.9172	20.9961	19.042	17.8205	10.8972	39.5339	37.5135	43.7056	48.2509	46.6835	40.5224	39.8937	31.8085	33.2739	7.31053	5.94209	7.24874	8.83226	6.31142	10.4324	10.548	6.93117	5.29649	5.32526	5.94974	12.7942	22.9516	16.3382	7.70098	6.22858	2.94111	7.40982	13.7726	8.88877	5.2155	7.0367	19.266	15.2734	17.193	14.0355	14.2436	37.0859	32.7244	22.6763
ONT.10673	13.4268	10.9815	6.22105	3.07129	13.0683	9.34045	6.12496	8.09116	9.78484	10.3395	8.02372	6.63093	9.78526	8.98937	7.23345	0	0	0	0	0	0	0	0	0	0	0.594974	0.609247	0	1.25678	3.08039	1.38413	7.64688	1.34724	2.62336	2.73501	2.60775	11.2587	4.9949	0.636393	3.73761	5.45826	4.98525	2.13957	2.61795	2.74865
ONT.1068	8.05609	15.0273	11.6645	12.8994	7.12818	7.78371	5.56815	11.0334	11.0895	19.3004	12.4003	13.9986	13.5488	21.4362	10.1268	10.2347	7.42761	9.42336	10.0099	17.7867	12.1711	9.30709	13.8623	17.8757	11.9818	13.0894	17.0589	9.73702	13.8246	11.5515	6.22858	8.82332	9.43068	7.21424	9.57252	6.51938	8.44404	14.2711	9.5459	22.4257	17.9343	17.0923	6.41872	5.8904	10.3074
ONT.10717	0	0.577974	0	2.45703	0.594015	0.778371	5.01133	5.14892	3.26161	0	1.45886	2.94708	1.50542	7.60639	5.06342	0	0	0	1.17763	0	0	0	0	0.662062	25.9606	10.1146	8.52945	0	0.628391	1.5402	0.692065	0.588221	0.67362	1.31168	0	1.95581	1.40734	2.14067	3.81836	0	1.5595	2.13654	0	0	0
ONT.10752	9.39877	4.04581	4.66579	8.5996	4.15811	10.1188	17.2613	17.6534	16.9604	24.1255	24.8006	16.2089	26.3449	20.7447	20.977	0	0	0	0	0	0.579578	0.620472	0	1.32412	0.665658	0.594974	0	3.47751	6.9123	4.62059	4.84445	5.88221	4.71534	1.96752	1.3675	3.91163	4.92569	5.70845	3.81836	31.396	13.2558	17.0923	3.56595	3.27244	10.9946
ONT.10763	11.4128	1.73392	1.55526	6.14257	1.78205	9.34045	11.1363	3.6778	13.6988	4.82509	6.56486	11.0516	4.51627	2.76596	5.06342	2.19316	1.48552	0.724874	1.76645	2.86883	0.579578	1.86142	2.07935	1.32412	1.99697	1.18995	3.04623	0	1.25678	0.770098	14.5334	11.7644	2.69448	4.59088	5.47001	9.12713	3.51835	6.42201	7.63672	4.48514	3.119	4.98525	23.5353	17.0167	14.4304
ONT.10773	8.72743	4.62379	3.11053	5.52832	2.97008	12.4539	8.90904	5.88448	7.17555	3.44649	4.37658	5.89416	4.51627	5.53192	5.78676	5.11737	1.48552	2.89949	1.76645	2.86883	1.73873	1.24094	2.77247	3.97237	0	0.594974	1.21849	0.695502	2.51356	1.5402	2.76826	6.47044	4.04172	1.96752	4.10251	1.95581	2.11101	0.713557	2.54557	0	2.33925	2.13654	7.13191	5.23591	4.12297
ONT.10788	0	0	0.777632	0	0	0.778371	0	0	0	0.689299	1.45886	0	0.752712	0.69149	0	0	0	1.44975	0	0	0	0	0	0	0	0	0	0	0	0.770098	0	0	2.02086	1.31168	0.683751	1.30388	0	0.713557	0	0	1.5595	2.13654	4.27915	3.92693	5.4973
ONT.1079	21.4829	19.6511	13.9974	7.37109	8.31621	9.34045	4.45452	11.0334	5.21858	3.44649	0.729429	1.47354	2.25814	1.38298	2.17004	2.92421	2.22828	0	0	1.7213	0	0.620472	0	0	0	0.594974	0	0.695502	0.628391	0.770098	4.15239	1.76466	2.02086	5.24672	2.73501	0.651938	2.81468	1.42711	0.636393	1.49505	0	1.42436	4.27915	3.92693	1.37432
ONT.10794	42.9658	28.8987	37.3263	28.8701	39.799	34.2483	21.159	22.0668	24.1359	30.3291	24.8006	26.5237	20.3232	34.5745	40.5073	19.7384	7.42761	11.598	13.5428	13.7704	13.9099	9.30709	13.8623	13.2412	11.9818	17.2542	12.1849	27.1246	30.7911	10.7814	25.6064	43.5284	26.2712	22.2986	19.8288	26.7294	24.6284	22.1203	29.9105	40.3662	29.6305	34.8968	42.7915	60.8674	44.6655
ONT.1081	6.71341	1.73392	3.88816	3.68554	1.18803	3.11348	5.56815	5.88448	8.4802	3.44649	2.91772	5.89416	0.752712	4.14894	10.1268	0	0.742761	0	0	0	0	0	1.38623	0	1.33132	0.594974	0	0.695502	0	1.5402	0	1.76466	4.71534	0	3.41876	0.651938	0	1.42711	0	0	1.5595	3.56089	4.27915	2.61795	2.74865
ONT.10811	1.34268	1.15595	1.55526	2.45703	0	1.55674	0	0.73556	1.95697	0.689299	1.45886	0.73677	2.25814	0.69149	3.61673	10.9658	14.1125	15.2223	16.4869	10.9015	13.9099	8.68661	11.0899	9.26887	3.99395	4.75979	7.31096	6.95502	7.54069	3.08039	0	1.17644	0	0	0	0	1.40734	0	0.636393	0	0	0	0.713191	0	0
ONT.10812	10.7414	8.6696	11.6645	14.1279	10.6923	10.1188	7.23859	8.82672	12.3941	4.82509	9.48258	11.0516	15.807	10.3723	13.7436	20.4695	24.5111	25.3706	10.5987	18.3605	20.2852	13.0299	17.3279	9.93093	10.6505	15.4693	12.1849	10.4325	11.311	11.5515	33.9112	32.9404	25.5976	20.9869	20.5125	31.293	16.8881	20.6931	9.5459	11.9604	14.0355	14.2436	18.543	24.8706	20.6149
ONT.10816	2.68536	5.77974	3.88816	6.14257	4.15811	3.89185	6.12496	8.09116	6.52323	12.4074	9.48258	6.63093	3.01085	3.45745	5.78676	8.04159	5.94209	2.89949	2.94409	3.44259	4.05704	6.8252	7.62429	3.97237	6.65658	1.78492	5.48322	12.519	7.54069	6.16078	0.692065	1.17644	3.3681	1.96752	0	0	1.40734	0.713557	1.27279	0	0	0.712179	2.85276	3.27244	1.37432
ONT.10826	0	0.577974	0	0	0	0.778371	0.556815	2.20668	0.652323	1.3786	0.729429	0	1.50542	0.69149	1.44669	11.6969	8.17037	10.8731	15.8981	9.75402	11.012	6.8252	9.01052	7.94474	9.98486	11.3045	12.1849	13.2145	8.79747	4.62059	0.692065	0	0	0.65584	1.3675	0.651938	0.70367	0	0	1.49505	0	0	1.42638	0	0.687162
ONT.10832	34.9097	35.2564	38.1039	11.6709	21.3845	19.4593	16.1476	20.5957	15.6558	8.96088	13.8592	19.156	5.26899	22.8192	21.7004	24.1248	20.0545	36.9685	24.1415	27.5407	31.2972	34.7465	16.6348	29.1307	28.6233	23.7989	21.3236	26.4291	24.5072	15.402	11.7651	22.3524	17.5141	11.1493	12.9913	16.9504	16.8881	21.4067	29.9105	11.9604	24.952	19.941	50.6366	37.3058	35.0453
ONT.10834	0	0	0	0.614257	0	0	0	0	0	0	0	0	0	0	0	8.04159	8.91313	5.79899	7.65462	9.75402	3.47747	8.06614	9.70364	4.63443	9.31921	13.6844	9.1387	13.91	8.16908	2.31029	0	0	0	0	0	0	0	0	0.636393	0.747523	0.779751	0.712179	0.713191	0.654488	0.687162
ONT.10840	26.1823	4.62379	3.88816	4.2998	7.7222	3.11348	13.3636	19.1246	15.6558	17.2325	26.9889	19.156	10.538	24.8936	6.51011	1.46211	2.22828	1.44975	3.5329	3.44259	2.89789	3.10236	2.77247	5.29649	3.99395	3.56984	1.82774	4.86851	5.02712	4.62059	2.07619	0.588221	1.34724	4.59088	0.683751	1.95581	2.11101	1.42711	2.54557	0.747523	0.779751	0.712179	0	7.85386	1.37432
ONT.10850	10.0701	15.6053	9.33158	11.0566	10.6923	7.78371	7.79541	5.14892	3.26161	6.89299	5.83543	5.89416	7.52712	8.98937	1.44669	0	0	0	0	0	0	0	0	0	0	0	0	0.695502	0	0	0	0	0	0	0	0	0	0	0	0	0	0	0	0	0
ONT.10861	0	0	0	0	0	0	0	0	0	0	0	0	0	0	0	4.38632	6.68485	5.07411	11.7763	4.59012	4.63662	4.96378	7.62429	6.62062	5.99092	9.51958	4.26473	7.65052	3.77034	3.85049	0	0	0	0	0	0	0	0	0	0.747523	0.779751	0	0	0	0
ONT.10884	0.671341	0	0	0	0.594015	0	0	0	1.30465	0	0	0	0	0	0	5.11737	8.17037	8.69848	4.12172	8.03272	9.27324	3.72283	1.38623	2.64825	4.6596	5.94974	5.48322	1.391	3.77034	1.5402	0	0	0	0.65584	0	0	0	0	0	0	0	0	0	0.654488	0
ONT.10896	5.37072	3.46784	5.44342	4.2998	1.18803	6.22697	3.34089	2.94224	1.30465	0.689299	2.18829	0	0.752712	1.38298	1.44669	52.6358	53.4788	39.868	17.6645	14.3441	23.7627	8.06614	6.93117	6.62062	4.6596	7.73466	4.87397	8.34602	5.65552	3.85049	26.9905	35.2933	22.9031	15.0843	12.3075	20.2101	5.62936	9.9898	7.00032	3.73761	3.89875	2.13654	21.3957	32.0699	30.2351
ONT.1092	10.0701	5.20176	11.6645	2.45703	4.75212	10.1188	8.35222	3.6778	11.7418	8.27158	3.64715	9.57801	9.03255	9.68086	2.89338	10.9658	2.97104	5.79899	5.29935	3.44259	6.37536	0	1.38623	7.28268	4.6596	2.97487	6.09247	0.695502	0.628391	3.85049	5.53652	1.17644	6.06258	13.1168	16.41	9.12713	6.33303	7.84913	4.45475	1.49505	3.89875	4.98525	14.977	7.85386	10.9946
ONT.10929	16.1122	9.24758	17.8855	26.4131	16.0384	18.6809	18.3749	32.3646	34.5731	18.6111	29.1772	39.0488	23.3341	16.5958	34.7206	0	0	0	0	0	0	0	0	0	0	0	0	0	0	0	0	0	0	0	0.683751	0	0	0	0	0	0	0	0	0	0
ONT.10930	3.3567	2.88987	2.33289	1.22851	2.37606	0.778371	3.34089	0	2.60929	2.0679	2.18829	0.73677	0.752712	2.07447	0	2.92421	3.71381	0.724874	3.5329	2.29506	1.15916	1.86142	4.85182	0.662062	0	1.78492	2.43699	4.17301	3.77034	0.770098	6.22858	4.70577	4.71534	3.93504	4.10251	4.56356	3.51835	6.42201	4.45475	1.49505	2.33925	3.56089	21.3957	12.4353	21.9892
ONT.10953	6.04206	7.51366	2.33289	2.45703	11.2863	2.33511	8.35222	8.09116	5.87091	8.27158	7.29429	7.3677	7.52712	10.3723	4.34007	12.4279	5.94209	7.24874	11.7763	8.60648	7.53451	11.1685	12.4761	20.5239	13.3132	10.7095	11.5757	15.301	8.16908	7.70098	8.30477	5.29399	8.75706	12.461	12.3075	15.6465	20.4064	12.844	8.9095	17.9405	19.4938	24.2141	22.8221	17.0167	25.425
ONT.10957	20.8116	21.385	12.4421	22.7275	16.0384	16.3458	22.8294	18.389	13.0465	14.4753	16.7769	13.9986	18.0651	7.60639	13.0202	8.77264	16.3407	21.0213	12.954	9.75402	5.2162	13.0299	9.01052	3.31031	17.9728	14.2794	20.7144	8.34602	10.0542	14.6319	19.3778	29.4111	25.5976	33.4478	31.4526	34.5527	47.8495	44.9541	43.2747	24.6682	24.1723	23.5019	17.1166	20.9436	28.8608
ONT.10964	2.68536	2.88987	3.11053	2.45703	2.97008	1.55674	7.23859	8.82672	5.87091	7.58229	4.37658	4.42062	4.51627	6.22341	5.06342	34.3595	29.7104	25.3706	23.5527	15.4917	20.8648	31.6441	23.566	23.8342	18.6384	22.014	21.3236	16.692	15.7098	10.0113	13.8413	18.2349	16.1669	25.5778	23.9313	22.1659	18.2954	20.6931	21.001	16.4455	11.6963	20.6532	27.1013	23.5616	23.3635
ONT.10965	10.0701	12.7154	12.4421	12.8994	11.2863	7.78371	6.12496	10.2978	6.52323	7.58229	10.9414	4.42062	9.78526	11.0638	9.40349	4.38632	8.17037	8.69848	12.3652	8.60648	8.69367	11.1685	13.1692	13.2412	11.9818	9.51958	10.3572	6.25952	16.9665	15.402	14.5334	13.5291	17.5141	13.7726	10.94	14.9946	8.44404	14.2711	16.5462	21.6782	21.0533	14.2436	9.98467	16.3622	15.1176
ONT.10973	8.05609	6.93568	6.99868	1.84277	6.53417	8.56208	3.8977	8.82672	3.26161	3.44649	3.64715	2.94708	1.50542	8.29788	8.68014	10.2347	4.45657	5.79899	5.88817	7.45895	8.11409	7.44567	6.93117	5.29649	9.31921	5.94974	9.1387	14.6055	10.6826	0.770098	8.30477	12.3527	10.7779	7.87008	10.2563	14.9946	11.2587	10.7034	15.2734	12.7079	13.2558	16.3801	26.3881	22.9071	19.9277
ONT.10980	0.671341	0	0	0	0	0	0.556815	0	0	0	0	0	0.752712	0.69149	0.723345	6.57948	3.71381	6.52386	3.5329	4.59012	5.2162	1.24094	4.85182	8.6068	7.98789	5.35476	6.70171	9.73702	4.39873	3.08039	0	0	0.67362	0.65584	0	0	0	0.713557	0	0	0	0	0.713191	0.654488	0.687162
ONT.10988	16.1122	27.7427	17.8855	18.4277	13.6623	8.56208	13.9204	14.7112	13.0465	11.7181	7.29429	12.5251	11.2907	10.3723	12.2969	0	0	0	0	0	0	0	0.693117	0.662062	0.665658	0	0.609247	0.695502	0.628391	1.5402	10.381	12.9409	15.4933	9.8376	10.2563	18.2543	13.3697	7.84913	4.45475	1.49505	3.89875	5.69743	31.3804	18.9802	10.3074
ONT.11007	0.671341	0	0	0.614257	0	0	0	0	0.652323	0	0	0	0	0	0	0.731053	2.22828	1.44975	2.94409	0	0.579578	1.24094	1.38623	3.97237	1.99697	1.78492	1.21849	1.391	1.25678	1.5402	3.46032	1.76466	2.69448	0.65584	2.05125	1.30388	4.22202	0.713557	2.54557	2.24257	3.119	3.56089	0.713191	2.61795	3.43581
ONT.11011	4.02804	6.93568	3.11053	3.68554	4.15811	2.33511	5.56815	12.5045	5.87091	4.82509	3.64715	3.68385	6.0217	6.22341	4.34007	1.46211	0.742761	0.724874	3.5329	1.14753	2.31831	4.34331	1.38623	3.97237	4.6596	0.594974	2.43699	0	3.14195	6.93088	1.38413	0.588221	2.02086	0	0.683751	1.30388	4.92569	1.42711	1.27279	4.48514	1.5595	2.84871	0	0	1.37432
ONT.11035	51.6932	60.1092	48.9908	59.583	56.4314	41.2536	120.829	95.6228	100.458	84.7837	102.12	69.9932	88.82	78.8298	83.1847	76.7606	70.5623	60.8894	51.8159	55.6553	64.9127	58.9449	78.3222	40.3858	59.9092	49.3828	59.7062	137.014	86.0895	63.9181	74.0509	57.0575	53.8896	60.9931	76.5801	71.7131	83.033	63.5066	73.8216	74.7523	60.8206	53.4134	168.313	136.134	97.577
ONT.11036	2.01402	3.46784	3.88816	2.45703	1.78205	0	1.67044	2.20668	1.95697	2.75719	1.45886	1.47354	1.50542	0.69149	2.89338	16.8142	14.8552	21.0213	7.06581	8.03272	9.27324	1.86142	4.1587	3.31031	2.66263	3.56984	3.04623	6.95502	0	3.85049	4.84445	11.7644	8.08344	5.24672	2.73501	5.86744	2.11101	5.70845	6.36393	0.747523	2.33925	2.13654	13.5506	8.50835	4.81013
ONT.11045	11.4128	17.9172	13.2197	23.3418	17.8205	14.789	27.2839	23.5379	18.9174	11.0288	14.5886	19.156	15.807	20.0532	25.3171	26.3179	30.4532	27.5452	26.4968	21.2293	17.9669	13.6504	20.7935	24.4963	13.3132	11.8995	9.74795	16.692	10.6826	12.3216	14.5334	11.1762	10.7779	17.0518	10.94	12.3868	18.9991	12.844	10.8187	8.97027	7.01776	7.12179	18.543	14.3987	11.6818
ONT.11060	2.68536	7.51366	3.11053	2.45703	4.75212	2.33511	3.34089	3.6778	7.17555	1.3786	4.37658	2.94708	8.27983	2.07447	0	1.46211	8.91313	2.17462	3.5329	5.73766	5.79578	4.34331	4.85182	5.29649	4.6596	7.13968	3.65548	2.78201	0.628391	0.770098	0.692065	0.588221	0.67362	0.65584	0	0	0	0	0	0.747523	0.779751	0	1.42638	0	0
ONT.11069	13.4268	16.1833	20.2184	20.2705	23.7606	31.9132	19.4885	23.5379	26.0929	31.7077	24.0712	20.6296	16.5597	19.3617	26.7638	4.38632	5.19933	9.42336	11.7763	11.4753	9.85282	15.5118	20.1004	17.8757	15.3101	13.0894	17.0589	2.78201	10.6826	10.7814	6.92065	5.29399	8.08344	9.8376	12.3075	9.12713	17.5917	16.4118	11.4551	18.6881	17.1545	14.2436	10.6979	3.27244	10.9946
ONT.11104	6.71341	2.88987	6.99868	3.68554	5.34614	3.11348	5.56815	5.14892	2.60929	2.0679	2.91772	8.84124	6.0217	4.14894	5.06342	10.2347	9.65589	8.69848	6.47699	7.45895	5.79578	6.8252	11.783	7.28268	9.98486	8.32963	7.31096	8.34602	4.39873	6.16078	2.76826	4.70577	4.04172	3.93504	2.73501	1.95581	1.40734	1.42711	3.18197	3.73761	3.119	1.42436	2.85276	1.96347	2.06149
ONT.11105	4.02804	5.20176	48.2132	4.2998	5.34614	35.805	0.556815	0	2.60929	2.0679	0	0	1.50542	0.69149	1.44669	8.04159	6.68485	13.7726	11.1875	15.4917	22.6035	8.06614	8.3174	18.5377	5.99092	0	0	0	0	0.770098	8.30477	7.64688	24.9239	10.4934	8.88877	7.82325	0.70367	5.70845	29.2741	4.48514	0	10.6827	1.42638	16.3622	0.687162
ONT.11106	2.68536	17.3392	140.751	7.37109	6.53417	93.4045	6.68178	2.20668	8.4802	1.3786	0.729429	4.42062	0.752712	2.07447	10.1268	19.7384	28.2249	39.1432	24.7303	34.4259	55.6395	19.8551	14.5555	31.779	0.665658	0	0.609247	0	0.628391	0.770098	29.7588	14.7055	67.362	17.7077	26.6663	16.9504	0	11.4169	33.0924	6.7277	0.779751	8.54614	0.713191	24.8706	0.687162
ONT.11108	2.01402	4.04581	36.5487	7.37109	2.37606	13.2323	2.78407	0.73556	0.652323	2.0679	0.729429	0	0.752712	0	2.89338	2.19316	10.3987	11.598	10.5987	9.18025	14.4894	5.58425	6.23805	7.28268	1.99697	0	0	0	0	0	5.53652	4.70577	13.4724	1.31168	4.10251	2.60775	0	2.14067	12.7279	1.49505	0	2.84871	0	14.3987	0
ONT.1111	14.0982	9.24758	10.8868	9.82812	10.0983	10.1188	6.12496	5.14892	5.21858	6.89299	10.212	6.63093	3.76356	5.53192	9.40349	19.7384	8.91313	19.5716	27.0856	20.6556	19.7056	25.4394	27.7247	17.8757	16.6414	19.0392	14.6219	9.04152	8.16908	13.8618	15.2254	20.5878	16.1669	17.0518	20.5125	20.2101	16.8881	19.9796	12.7279	5.23266	9.35701	12.8192	19.9693	14.3987	10.9946
ONT.11113	2.68536	1.15595	3.88816	1.84277	1.78205	3.89185	2.22726	2.20668	2.60929	5.51439	6.56486	3.68385	1.50542	3.45745	2.89338	3.65527	1.48552	1.44975	0.588817	4.01636	1.73873	1.86142	0	2.64825	3.99395	1.78492	1.82774	11.128	2.51356	2.31029	2.07619	3.52933	1.34724	1.31168	2.73501	1.30388	1.40734	1.42711	2.54557	0.747523	1.5595	1.42436	1.42638	0.654488	0.687162
ONT.11123	77.8755	89.0079	58.3224	81.6962	99.2005	49.8157	87.9768	79.4404	67.8416	67.5513	76.5901	78.0977	82.7983	68.4575	91.8648	88.4575	85.4175	71.7625	53.5824	37.2948	53.9007	43.4331	51.2907	43.6961	31.2859	46.4079	42.038	45.2076	40.217	38.5049	56.7493	63.5279	65.3412	54.4347	49.2301	66.4976	61.9229	56.371	63.0029	30.6484	32.7495	31.3359	34.2332	45.8142	45.3527
ONT.11141	35.581	13.8714	13.2197	14.7422	17.8205	11.6756	22.2726	19.1246	18.9174	19.3004	11.6709	13.2619	12.0434	24.2021	10.8502	16.0832	17.0835	10.8731	7.65462	4.59012	9.27324	5.58425	13.1692	3.31031	5.99092	5.94974	7.92021	11.128	8.16908	13.0917	10.381	5.88221	12.7988	11.1493	7.52126	5.86744	18.2954	10.7034	8.27311	20.9306	17.1545	11.3949	38.5123	20.2891	19.9277
ONT.11209	2.01402	2.31189	3.11053	4.91406	1.78205	0.778371	2.22726	1.47112	4.56626	2.0679	0.729429	0	3.76356	0.69149	2.89338	13.159	10.3987	7.24874	5.88817	5.16389	5.2162	4.96378	4.1587	1.32412	2.66263	1.18995	2.43699	2.08651	3.14195	2.31029	8.99684	4.11755	6.06258	6.5584	6.15376	6.51938	5.62936	3.56778	3.81836	0	1.5595	2.84871	4.99234	3.27244	3.43581
ONT.11235	0.671341	0	0	0	0	0	0	0.73556	0	0	0	0	0	0	0	2.92421	1.48552	0	0	0	0	0	1.38623	0	0.665658	0	0	1.391	6.9123	4.62059	5.53652	4.11755	2.69448	3.93504	4.10251	1.95581	8.44404	5.70845	8.27311	8.97027	5.45826	18.5166	8.55829	5.8904	4.81013
ONT.11256	6.04206	6.35771	4.66579	3.68554	4.75212	7.00534	7.23859	3.6778	4.56626	11.0288	3.64715	7.3677	3.01085	5.53192	6.51011	0.731053	0	0	0	0	0	0	0	0	0	0	0	0	1.88517	1.5402	1.38413	7.64688	2.69448	3.2792	4.78626	3.25969	3.51835	4.9949	7.63672	11.9604	4.6785	9.9705	0.713191	1.96347	2.74865
ONT.11264	0	0	0	0	0	0	0	0	0	0	0	0	0	0	0	2.19316	2.22828	4.34924	1.76645	4.01636	2.31831	0.620472	0.693117	1.98619	0	1.78492	3.04623	0	1.88517	2.31029	0	0	0	0	0	0	0	0	0	0	0	0	0	1.30898	0
ONT.11270	10.7414	12.1374	11.6645	6.14257	7.12818	8.56208	12.2499	12.5045	11.0895	13.786	10.212	12.5251	15.807	13.8298	14.4669	30.7042	37.1381	25.3706	18.8421	28.6883	24.9218	17.3732	18.021	19.8619	21.9667	17.8492	9.1387	11.8235	14.453	10.7814	27.6826	28.8229	21.5558	20.331	17.0938	18.2543	12.6661	17.1254	19.7282	8.97027	10.1368	16.3801	22.1089	14.3987	19.2405
ONT.11277	3.3567	2.31189	3.11053	1.22851	3.56409	7.00534	3.34089	7.3556	1.95697	11.0288	8.75315	2.21031	10.538	5.53192	5.06342	5.11737	4.45657	1.44975	9.42107	6.31142	7.53451	14.8913	11.0899	8.6068	5.32526	4.75979	12.1849	6.25952	5.02712	30.0338	1.38413	0	2.02086	3.2792	3.41876	5.2155	3.51835	2.14067	0	5.98018	5.45826	5.69743	5.70553	1.96347	6.87162
ONT.11290	4.02804	1.73392	2.33289	1.22851	0.594015	1.55674	3.8977	4.41336	4.56626	5.51439	3.64715	4.42062	7.52712	4.84043	2.89338	8.04159	10.3987	7.97361	7.65462	8.60648	9.85282	14.2709	13.8623	9.93093	17.3071	12.4944	12.7942	19.474	15.7098	11.5515	7.61271	5.88221	9.43068	5.90256	6.15376	8.47519	2.81468	6.42201	12.7279	5.23266	3.89875	7.83397	31.3804	24.2161	19.9277
ONT.11308	1.34268	2.31189	1.55526	0	0	1.55674	0	0	2.60929	0.689299	0	1.47354	2.25814	0	2.17004	2.92421	5.19933	6.52386	7.06581	5.73766	5.2162	8.06614	9.01052	8.6068	5.32526	6.54471	6.09247	2.08651	4.39873	4.62059	3.46032	5.29399	2.69448	1.96752	4.10251	5.86744	7.0367	4.9949	8.27311	3.73761	7.79751	4.98525	0.713191	5.23591	4.81013
ONT.11309	0	0	0	0	0	0	0	0.73556	0	0	0	0	0	0	0	19.0074	13.3697	11.598	8.83226	15.4917	13.9099	10.548	23.566	11.9171	14.6445	18.4442	18.2774	29.2111	10.0542	13.8618	18.6857	7.05866	9.43068	9.18176	17.0938	13.0388	9.14771	10.7034	17.819	13.4554	12.476	13.5314	22.1089	18.3257	19.2405
ONT.11312	3.3567	2.31189	3.11053	4.2998	4.75212	7.00534	5.56815	2.94224	5.21858	8.27158	5.83543	2.21031	1.50542	5.53192	2.17004	3.65527	11.8842	5.07411	3.5329	4.59012	5.2162	5.58425	2.77247	5.29649	5.99092	8.9246	5.48322	2.08651	4.39873	4.62059	15.2254	7.05866	5.38896	13.1168	6.15376	7.82325	7.74037	9.27624	3.81836	8.97027	10.9165	7.12179	7.8451	7.85386	10.9946
ONT.11314	0	0	0	0	0	0	0	0	1.30465	0	0	0	0	0	0	12.4279	9.65589	5.79899	10.0099	13.7704	12.7507	8.68661	6.23805	13.2412	14.6445	4.75979	10.9664	25.7336	8.79747	10.0113	18.6857	19.4113	12.7988	11.8051	12.3075	14.3426	9.85138	11.4169	18.4554	10.4653	12.476	12.8192	12.1242	17.0167	16.4919
ONT.11329	34.9097	16.7612	23.3289	26.4131	30.2948	19.4593	23.3862	27.9513	20.222	13.786	13.1297	24.3134	13.5488	19.3617	21.7004	29.9732	31.196	13.7726	12.3652	12.6228	22.024	19.8551	19.4073	20.5239	7.98789	16.0643	14.6219	15.301	8.16908	7.70098	20.0699	15.2938	14.8196	12.461	21.1963	14.3426	10.555	17.8389	10.8187	16.4455	12.476	7.12179	27.8144	13.7443	12.3689
ONT.11336	104.729	91.8978	72.3197	94.5956	109.299	97.2963	83.5222	120.632	91.3252	87.5409	93.3669	111.252	108.391	89.2022	133.095	84.0711	96.5589	68.1381	86.5561	63.1142	70.1289	62.0472	53.37	66.2062	45.2647	48.7878	57.8784	45.9031	43.3589	76.2397	63.6699	54.1164	76.7927	49.188	40.3413	52.155	49.2569	49.949	47.0931	41.1137	28.071	26.3506	27.1013	28.7975	25.425
ONT.11354	5.37072	1.73392	0	1.84277	1.78205	2.33511	6.12496	5.88448	0	2.75719	2.18829	1.47354	0	0.69149	0	4.38632	5.19933	0.724874	0.588817	1.7213	1.15916	0.620472	7.62429	0	1.33132	0	0	2.08651	1.88517	0	5.53652	1.17644	3.3681	3.93504	0.683751	2.60775	1.40734	0	1.27279	0	0.779751	2.13654	24.9617	13.7443	9.62027
ONT.11356	0	0	0.777632	1.22851	0.594015	0.778371	0.556815	2.94224	0.652323	2.75719	4.37658	1.47354	0	1.38298	0.723345	0	0.742761	0	0	1.14753	1.15916	0	1.38623	0	2.66263	4.75979	1.82774	20.1695	5.65552	8.47108	0	0	0	0	0	0	0	1.42711	0.636393	3.73761	4.6785	1.42436	1.42638	1.96347	3.43581
ONT.1136	26.1823	39.8802	29.55	20.2705	24.3546	10.8972	16.7044	15.4468	20.222	25.504	18.2357	25.0502	26.3449	17.9787	13.7436	9.5037	9.65589	3.62437	5.29935	4.59012	4.63662	6.20472	9.70364	3.97237	6.65658	8.32963	6.70171	15.9965	28.2776	11.5515	25.6064	42.3519	27.6184	21.6427	21.1963	24.7736	33.0725	22.1203	28.6377	26.9108	29.6305	36.3211	34.9464	44.5052	41.2297
ONT.11365	11.4128	12.1374	6.99868	7.98535	17.8205	9.34045	7.79541	15.4468	9.78484	14.4753	12.4003	12.5251	14.3015	11.7553	7.9568	18.2763	18.569	10.8731	17.6645	8.03272	11.5916	17.9937	24.2591	16.5515	15.9758	15.4693	14.6219	10.4325	13.8246	20.7926	19.3778	14.7055	12.7988	28.2011	18.4613	21.5139	28.1468	26.4016	9.5459	24.6682	17.1545	14.2436	9.98467	7.19937	10.9946
ONT.11373	1.34268	0.577974	0	0.614257	0	0.778371	0.556815	0	0	0.689299	0	1.47354	0.752712	0.69149	0	5.11737	10.3987	0	2.94409	3.44259	3.47747	4.34331	8.3174	3.31031	1.33132	3.56984	1.82774	0.695502	3.77034	5.39069	4.84445	4.70577	4.71534	2.62336	2.73501	3.91163	3.51835	0.713557	0	6.7277	3.119	2.13654	0	0	0.687162
ONT.11381	6.71341	7.51366	5.44342	9.82812	2.37606	6.22697	33.4089	17.6534	26.0929	25.504	25.53	22.1031	23.3341	14.5213	19.5303	16.0832	20.0545	11.598	10.0099	9.18025	11.5916	6.20472	10.3968	6.62062	7.98789	5.94974	7.92021	15.301	8.16908	3.85049	3.46032	3.52933	4.71534	1.96752	3.41876	5.2155	7.0367	6.42201	2.54557	3.73761	2.33925	3.56089	28.5276	18.9802	11.6818
ONT.11382	39.6091	41.6141	47.4355	37.4697	45.7392	38.1402	48.9997	50.0181	41.7487	47.5616	49.6012	42.7327	42.9046	51.8617	42.6774	34.3595	32.6815	28.2701	40.6284	43.0324	33.6155	51.4992	44.3595	51.6408	47.9273	49.9778	39.601	38.9481	28.2776	28.4936	23.5302	15.2938	20.8822	20.9869	25.2988	24.7736	27.4431	19.9796	25.4557	26.1633	14.0355	21.3654	8.55829	14.3987	16.4919
ONT.11393	1.34268	0	0	0	0.594015	0	0.556815	0.73556	0	0	0	0	0	0	2.89338	0	0	1.44975	0.588817	0	0	0.620472	0.693117	0	0.665658	0.594974	0	1.391	1.25678	0.770098	4.15239	0.588221	1.34724	1.96752	0.683751	1.95581	3.51835	0.713557	1.27279	9.7178	7.79751	0	17.1166	4.58142	8.24594
ONT.114	16.1122	11.5595	22.5513	14.1279	20.1965	17.1242	25.0567	21.3312	30.6592	24.8148	28.4477	47.8901	33.872	33.1915	41.954	30.7042	26.7394	38.4183	34.1514	24.6719	33.6155	34.7465	45.0526	28.4687	43.9334	46.4079	34.1178	63.2907	37.7034	30.8039	9.6889	8.82332	8.75706	3.93504	6.15376	5.86744	3.51835	7.13557	13.3643	10.4653	7.79751	12.107	14.2638	18.9802	13.7432
ONT.11421	33.567	28.3207	28.7724	31.9414	23.7606	21.7944	46.2156	41.9269	66.5369	42.0472	44.4952	53.0475	47.4209	40.1064	34.7206	54.098	43.0801	54.3655	37.6843	43.6062	42.3092	35.9874	35.349	34.4272	39.9395	35.1034	35.9456	54.2491	35.1899	29.2637	27.6826	22.9406	30.3129	15.0843	32.8201	20.862	16.1844	29.2558	35.0016	26.9108	20.2735	27.775	71.3191	68.0668	39.1682
ONT.11425	37.5951	27.1648	15.5526	14.1279	26.1367	11.6756	22.8294	24.2735	4.56626	7.58229	13.1297	1.47354	10.538	15.9043	6.51011	5.84843	4.45657	1.44975	2.35527	0.573766	1.15916	2.48189	4.85182	0	1.33132	2.97487	2.43699	1.391	1.88517	9.24118	3.46032	4.70577	0.67362	0	0.683751	3.25969	2.81468	1.42711	0.636393	1.49505	2.33925	2.13654	0	0	0
ONT.11426	2.01402	3.46784	0.777632	3.07129	3.56409	9.34045	0	5.88448	2.60929	2.75719	0	4.42062	0	3.45745	5.06342	1.46211	1.48552	1.44975	2.35527	1.14753	2.31831	3.10236	1.38623	0.662062	2.66263	0.594974	0	0.695502	1.88517	1.5402	7.61271	11.1762	14.146	3.93504	7.52126	3.25969	0	4.28134	6.36393	0.747523	2.33925	2.13654	39.2255	36.6513	21.9892
ONT.11428	3.3567	2.31189	6.99868	3.68554	3.56409	3.11348	6.12496	3.6778	4.56626	4.82509	5.83543	5.15739	5.26899	6.22341	4.34007	24.8558	16.3407	15.2223	20.0198	26.3932	18.5465	24.1984	31.1903	23.1722	25.295	22.609	28.0254	19.474	16.3382	17.7123	11.7651	9.99976	8.75706	16.396	12.9913	14.3426	14.0734	9.9898	12.0915	13.4554	21.0533	12.107	21.3957	17.6712	18.5534
ONT.11431	1.34268	0.577974	1.55526	4.2998	2.37606	1.55674	3.8977	1.47112	5.87091	3.44649	1.45886	0.73677	1.50542	0.69149	3.61673	5.84843	4.45657	1.44975	2.35527	2.29506	3.47747	3.72283	5.54494	3.97237	9.31921	4.75979	5.48322	2.78201	3.77034	0	0	0	0	0	0	0	0	0	0.636393	0	0	0	0	0	0
ONT.11432	7.38475	4.62379	3.11053	4.91406	4.15811	9.34045	3.8977	3.6778	9.78484	8.27158	3.64715	5.89416	6.77441	4.14894	7.9568	0	0	0	0.588817	0	0	0.620472	0	0	0	0	0	0	0.628391	2.31029	0.692065	0.588221	0.67362	1.31168	0	0.651938	0.70367	0	2.54557	0.747523	0.779751	0.712179	0.713191	0	0.687162
ONT.11441	4.02804	2.31189	0.777632	1.22851	1.78205	3.11348	3.8977	2.20668	5.21858	4.13579	4.37658	4.42062	7.52712	6.22341	10.1268	12.4279	11.1414	10.8731	8.24344	9.75402	6.37536	6.8252	6.23805	7.94474	3.32829	5.94974	3.65548	9.73702	5.02712	6.16078	8.30477	7.64688	6.06258	3.2792	9.57252	3.91163	2.11101	4.28134	5.09114	0.747523	2.33925	4.98525	16.4034	7.85386	10.9946
ONT.11446	0	0	0	0	0	0	0	0	0	0	0	0	0	0	0	8.04159	13.3697	10.1482	5.88817	7.45895	11.012	10.548	4.1587	7.94474	4.6596	8.32963	6.09247	10.4325	6.28391	5.39069	0	0	0	0	0	0	0.70367	0	0	0	0	0	0	0	0
ONT.11456	4.69938	2.88987	19.4408	12.8994	11.2863	4.67022	27.8407	47.8114	40.444	19.3004	14.5886	51.5739	17.3124	15.9043	26.0404	29.9732	40.8519	42.7675	56.5264	32.7046	33.0359	33.5055	21.4866	19.8619	53.2526	51.7627	32.2901	22.2561	28.906	29.2637	123.88	142.35	132.703	64.2723	63.5889	71.7131	80.2184	102.039	127.279	112.876	78.7548	89.0223	30.6672	59.5584	46.727
ONT.11462	0	0	0	0	0.594015	0	0.556815	0	0	0	0	0	0	0	0	0	0	0	0	0	0	0	0	0.662062	0	0.594974	0	0.695502	3.14195	0	0.692065	0	0.67362	2.62336	0.683751	0.651938	2.11101	2.85423	4.45475	5.98018	5.45826	4.98525	3.56595	1.96347	3.43581
ONT.11471	0.671341	0	1.55526	0	0.594015	3.11348	0.556815	0	1.95697	0	0.729429	0	0	0.69149	1.44669	0	0	0	0	0	0	0	0	0	0	0	0	0	10.0542	13.8618	45.6763	40.5873	37.0491	36.0712	25.9826	22.1659	11.2587	17.1254	25.4557	11.2128	10.1368	16.3801	55.6289	32.7244	42.604
ONT.11479	1.34268	0.577974	0.777632	0.614257	0.594015	0	1.11363	2.20668	1.95697	0	0	0.73677	0	0	0	0	0.742761	1.44975	1.17763	1.14753	0.579578	2.48189	4.1587	2.64825	3.32829	1.78492	0.609247	0	1.25678	0.770098	0.692065	0	0.67362	1.96752	0.683751	2.60775	2.11101	0.713557	0.636393	0	3.119	0.712179	2.85276	3.92693	2.74865
ONT.11480	3.3567	3.46784	5.44342	3.07129	4.75212	4.67022	2.78407	6.62004	6.52323	10.3395	5.83543	2.21031	5.26899	7.60639	3.61673	6.57948	9.65589	18.1218	14.1316	14.9179	11.5916	12.4094	19.4073	9.93093	16.6414	10.1146	12.7942	13.91	13.1962	13.8618	15.2254	6.47044	15.4933	14.4285	15.7263	11.0829	16.8881	12.1305	6.36393	39.6187	22.6128	12.107	9.27148	11.1263	17.8662
ONT.11483	25.5109	20.2291	18.6632	32.5556	21.3845	19.4593	14.4772	13.9756	16.3081	8.96088	15.318	27.9973	15.807	9.68086	22.4237	48.2495	43.0801	26.8203	34.1514	18.9343	35.9338	37.8488	32.5765	30.4548	16.6414	23.204	30.4623	59.8131	27.0208	38.5049	22.1461	15.882	8.08344	10.4934	12.3075	14.3426	26.7395	15.6983	7.63672	21.6782	13.2558	12.8192	9.98467	17.0167	11.6818
ONT.11492	8.72743	11.5595	2.33289	1.22851	1.78205	0	2.78407	1.47112	8.4802	2.75719	3.64715	3.68385	0.752712	2.76596	2.89338	5.11737	2.22828	2.89949	5.29935	5.16389	4.63662	4.96378	4.1587	6.62062	11.9818	6.54471	13.4034	13.2145	13.8246	16.9422	9.6889	8.2351	4.71534	13.1168	10.94	7.17131	11.9624	10.7034	13.3643	20.9306	12.476	12.8192	2.85276	5.8904	16.4919
ONT.115	0	0	0	0	0	0	0	0	0	1.3786	0	0	0	0	0	29.2421	28.9677	32.6193	28.852	25.8195	28.9789	38.4693	42.2801	48.3305	42.6021	49.9778	43.2565	72.3322	34.5615	28.4936	0.692065	0	0	0	0	0	0	0	0	0.747523	0	0	0	0	0.687162
ONT.11503	100.701	87.852	51.3237	103.195	111.081	65.3831	238.317	241.264	170.909	206.79	225.394	175.351	198.716	195	143.946	80.4159	83.932	47.1168	53.5824	30.9833	41.15	52.1197	89.4121	37.0755	59.9092	51.1677	57.8784	132.145	101.799	83.1706	115.575	77.6452	77.4663	87.2267	65.6401	67.1496	106.254	101.325	78.2763	164.455	98.2486	98.2807	181.864	126.971	140.181
ONT.11504	35.581	22.541	24.8842	5.52832	12.4743	13.2323	12.2499	17.6534	8.4802	8.27158	7.29429	4.42062	15.807	10.3723	8.68014	65.0638	82.4465	50.0163	45.3389	10.9015	25.5014	36.6079	55.4494	28.4687	31.2859	30.3437	26.8069	17.3875	24.5072	15.402	2.76826	7.64688	2.69448	3.2792	4.10251	5.86744	7.74037	4.28134	1.90918	2.24257	3.89875	7.83397	6.41872	6.54488	4.12297
ONT.11507	0.671341	6.35771	0	6.14257	10.6923	3.11348	252.794	331.002	67.1893	294.331	229.77	126.725	283.773	475.053	185.176	13.159	2.97104	2.17462	1.76645	2.86883	14.4894	25.4394	151.793	5.29649	135.128	128.514	132.207	2109.46	940.701	436.646	3.46032	2.35289	5.38896	7.21424	8.20502	3.25969	50.6642	53.5168	63.0029	781.161	595.73	435.141	1869.99	1625.09	1250.63
ONT.11517	32.8957	34.6784	29.55	38.084	30.2948	17.1242	20.6022	28.6868	27.3976	16.5432	15.318	19.8928	27.0976	20.0532	33.9972	37.2837	47.5367	34.7939	24.7303	17.213	20.2852	23.578	21.4866	14.5654	15.9758	20.2291	17.0589	11.8235	10.0542	10.7814	24.9143	19.9995	17.5141	27.5453	20.5125	16.2984	18.2954	18.5525	19.7282	11.2128	10.1368	12.107	20.6825	13.0898	10.3074
ONT.11518	0	0.577974	0	0.614257	0.594015	0.778371	0.556815	0.73556	1.30465	0.689299	0	0.73677	2.25814	0.69149	2.17004	1.46211	0	0.724874	1.76645	1.14753	1.15916	1.24094	2.07935	1.98619	1.99697	0.594974	3.65548	2.08651	5.02712	4.62059	6.22858	6.47044	4.04172	5.24672	12.3075	11.0829	10.555	12.844	7.63672	21.6782	24.1723	21.3654	24.2485	23.5616	14.4304
ONT.11523	4.02804	2.31189	0.777632	4.2998	1.78205	2.33511	2.22726	2.20668	2.60929	3.44649	3.64715	2.21031	2.25814	2.76596	0.723345	48.2495	73.5333	39.868	38.2731	43.0324	34.1951	31.6441	36.7352	31.1169	27.292	24.9889	21.3236	25.7336	21.3653	13.8618	16.6095	16.4702	7.40982	15.0843	12.3075	16.2984	9.85138	13.5576	15.2734	5.98018	10.1368	7.83397	12.1242	16.3622	11.6818
ONT.11531	0	0	0	0	0.594015	0.778371	0	0.73556	0	0	0.729429	0.73677	0	0	1.44669	2.19316	1.48552	1.44975	1.17763	0.573766	1.73873	0.620472	2.77247	1.32412	1.33132	1.18995	0	0.695502	0.628391	3.08039	9.6889	9.41154	4.71534	5.24672	8.20502	9.77906	4.92569	2.85423	3.81836	1.49505	3.119	4.27307	9.98467	2.61795	0.687162
ONT.11539	1.34268	1.15595	1.55526	1.22851	1.78205	0	2.78407	1.47112	1.30465	1.3786	2.18829	2.21031	1.50542	4.84043	0.723345	2.92421	2.97104	2.89949	8.24344	5.73766	4.63662	4.96378	3.46558	0.662062	5.32526	7.13968	12.7942	2.78201	7.54069	18.4824	18.6857	18.8231	22.9031	22.9544	26.6663	24.7736	49.2569	29.9694	21.001	31.396	30.4103	30.6237	14.977	16.3622	30.2351
ONT.11543	0.671341	0	0.777632	0	0	0.778371	0	0	0	1.3786	0	0	0.752712	0.69149	0.723345	0	0.742761	0	0	0	0	0	0	0	0	0	0	0.695502	3.14195	3.08039	1.38413	4.11755	6.7362	2.62336	2.73501	1.30388	9.14771	5.70845	6.36393	4.48514	2.33925	2.84871	1.42638	2.61795	2.06149
ONT.11549	5.37072	2.31189	0.777632	1.84277	3.56409	4.67022	2.22726	5.14892	4.56626	6.20369	2.18829	1.47354	3.01085	2.07447	1.44669	2.19316	10.3987	6.52386	2.35527	2.86883	3.47747	3.72283	5.54494	2.64825	2.66263	2.37989	5.48322	0	3.77034	4.62059	13.8413	9.41154	12.7988	7.87008	8.88877	5.86744	7.74037	4.9949	7.63672	5.23266	4.6785	2.84871	8.55829	3.92693	7.55878
ONT.11560	0	0.577974	0	2.45703	0	1.55674	38.4202	52.2247	14.3511	35.8435	40.1186	16.9457	47.4209	100.958	11.5735	3.65527	1.48552	0.724874	0.588817	0.573766	1.73873	4.96378	13.1692	0	10.6505	16.6593	14.6219	266.377	174.693	110.894	0	0.588221	4.71534	2.62336	1.3675	3.91163	9.85138	10.7034	10.8187	309.474	176.224	87.598	1110.44	602.129	516.059
ONT.11568	14.7695	29.4767	23.3289	7.37109	5.94015	7.00534	7.23859	10.2978	9.78484	8.96088	3.64715	10.3148	3.01085	5.53192	5.78676	0	0	2.17462	0	1.14753	0	0	0	0.662062	0	0	0	1.391	8.16908	5.39069	27.6826	30.5875	21.5558	20.331	26.6663	35.2046	31.6651	37.105	31.1833	21.6782	25.7318	20.6532	2.85276	7.85386	8.93311
ONT.11577	108.086	76.8705	81.6513	72.4824	62.9656	105.858	38.4202	72.8204	58.7091	50.3188	42.3069	71.4667	41.3992	40.1064	70.8878	25.5869	21.5401	26.8203	11.1875	4.59012	13.9099	18.6142	4.85182	7.94474	3.99395	10.1146	2.43699	4.17301	10.0542	16.9422	38.0635	65.2926	47.1534	25.5778	30.0851	24.7736	12.6661	11.4169	31.8197	14.2029	12.476	19.941	156.902	101.446	77.6493
ONT.11581	12.7555	9.24758	10.1092	18.4277	26.7307	21.016	24.4999	13.2401	17.6127	24.1255	18.2357	25.0502	13.5488	15.2128	22.4237	2.19316	3.71381	0	11.1875	9.18025	11.012	11.1685	14.5555	10.593	4.6596	11.8995	11.5757	6.25952	11.311	9.24118	11.073	7.05866	4.71534	16.396	10.2563	12.3868	15.4807	9.9898	14.0006	5.23266	6.23801	7.83397	0.713191	2.61795	6.87162
ONT.11608	2.01402	0.577974	0.777632	4.91406	3.56409	2.33511	8.90904	1.47112	8.4802	4.82509	22.6123	12.5251	2.25814	11.0638	7.9568	1.46211	2.22828	2.89949	1.76645	2.29506	2.31831	1.86142	0.693117	3.31031	2.66263	2.37989	2.43699	0.695502	0.628391	2.31029	4.84445	3.52933	2.02086	0.65584	0	4.56356	0.70367	0	2.54557	0	0	0.712179	0.713191	8.50835	2.06149
ONT.11634	10.0701	11.5595	6.22105	15.9707	10.6923	10.1188	7.79541	10.2978	5.87091	4.82509	4.37658	5.89416	12.0434	4.84043	7.9568	12.4279	9.65589	13.7726	2.35527	5.73766	6.95493	6.8252	5.54494	1.32412	3.99395	2.37989	3.65548	3.47751	3.77034	0.770098	2.76826	4.11755	2.69448	3.93504	2.05125	1.30388	0.70367	2.85423	2.54557	0	0.779751	0	2.85276	1.30898	0
ONT.1165	1.34268	2.31189	0.777632	0.614257	0	1.55674	1.11363	0.73556	1.95697	1.3786	0.729429	2.94708	0.752712	2.76596	0	19.0074	9.65589	10.1482	24.1415	16.6392	24.9218	33.5055	26.3384	27.8066	13.9788	22.014	25.5884	22.9516	16.9665	15.402	2.07619	2.35289	1.34724	4.59088	3.41876	1.30388	4.92569	7.13557	8.27311	11.2128	8.57726	7.12179	29.954	23.5616	27.4865
ONT.11653	32.2243	32.9445	16.3303	7.37109	21.3845	10.1188	8.35222	2.20668	7.82788	11.0288	19.6946	3.68385	15.0542	4.84043	2.17004	20.4695	15.598	4.34924	5.29935	6.31142	13.3303	14.2709	20.1004	5.95856	4.6596	7.73466	9.1387	6.25952	5.02712	6.16078	17.3016	17.0584	12.7988	15.0843	12.9913	16.9504	26.7395	19.9796	12.7279	5.98018	13.2558	4.98525	0	1.30898	4.81013
ONT.11663	1.34268	4.04581	4.66579	1.22851	3.56409	3.89185	2.78407	2.94224	1.30465	2.75719	3.64715	3.68385	2.25814	2.76596	5.78676	4.38632	4.45657	0	4.71054	2.86883	4.05704	8.68661	9.01052	4.63443	3.32829	2.97487	4.87397	6.25952	5.02712	6.93088	7.61271	8.2351	8.08344	6.5584	6.15376	7.17131	4.92569	4.9949	4.45475	15.698	4.6785	6.40961	53.4893	25.525	24.7378
ONT.11668	46.3225	35.2564	13.9974	28.8701	35.0469	13.2323	38.4202	30.8935	11.7418	28.2612	40.1186	3.68385	17.3124	15.9043	5.06342	10.2347	8.91313	0.724874	1.76645	2.86883	2.31831	8.06614	17.3279	1.98619	1.33132	0	1.82774	2.78201	5.65552	15.402	24.9143	15.2938	8.08344	28.2011	12.3075	29.3372	23.2211	18.5525	12.7279	9.7178	7.01776	7.12179	14.2638	12.4353	13.0561
ONT.11669	31.553	36.4123	14.775	24.5703	38.017	10.1188	52.3406	44.1336	9.13252	19.9897	29.1772	0	18.8178	24.2021	9.40349	3.65527	3.71381	0	1.17763	0.573766	0.579578	0.620472	4.85182	1.32412	0	1.18995	0.609247	0	5.65552	2.31029	14.5334	8.2351	9.43068	16.396	5.47001	9.77906	14.7771	15.6983	11.4551	6.7277	11.6963	9.9705	0.713191	1.96347	4.12297
ONT.11671	14.0982	9.82555	4.66579	12.2851	10.6923	7.00534	8.90904	7.3556	9.13252	6.89299	14.5886	13.2619	8.27983	8.29788	17.3603	17.5453	20.0545	11.598	8.83226	13.7704	10.4324	8.68661	11.783	15.2274	5.99092	7.13968	10.3572	6.25952	11.311	8.47108	13.1492	16.4702	20.8822	14.4285	16.41	14.9946	14.7771	8.56268	18.4554	11.9604	10.1368	8.54614	19.2562	20.9436	8.24594
ONT.11672	24.1683	16.7612	22.5513	16.5849	16.0384	29.5781	25.0567	16.9179	24.1359	28.2612	20.424	24.3134	35.3775	21.4362	13.0202	105.272	93.5879	93.5087	50.0495	48.7701	60.2761	52.1197	41.587	35.0893	30.6202	33.9135	29.8531	27.8201	30.7911	22.3328	45.6763	58.2339	36.3755	33.4478	32.1363	47.5914	33.0725	29.9694	36.9108	18.6881	22.6128	16.3801	11.4111	16.3622	17.8662
ONT.11685	7.38475	12.1374	7.77632	10.4424	9.50424	6.22697	20.6022	23.5379	19.5697	10.3395	11.6709	15.4722	10.538	18.6702	10.8502	13.159	12.6269	13.7726	10.5987	9.75402	15.069	10.548	15.9417	11.2551	12.6475	15.4693	14.6219	15.9965	6.9123	8.47108	8.99684	9.99976	9.43068	5.90256	6.83751	9.77906	7.74037	14.2711	7.63672	14.2029	7.01776	9.25832	29.2408	17.0167	18.5534
ONT.11691	10.0701	2.88987	0.777632	1.84277	6.53417	3.89185	6.68178	8.09116	9.13252	4.82509	10.212	3.68385	1.50542	2.07447	2.89338	0.731053	10.3987	4.34924	1.76645	7.45895	6.37536	6.20472	4.85182	1.98619	1.99697	2.97487	3.04623	2.08651	3.14195	2.31029	2.07619	1.17644	2.02086	2.62336	0.683751	0.651938	1.40734	1.42711	0.636393	2.99009	0.779751	0.712179	0.713191	1.30898	0.687162
ONT.11707	3.3567	5.77974	11.6645	7.98535	10.0983	6.22697	8.35222	7.3556	7.17555	3.44649	5.83543	8.10447	11.2907	6.22341	9.40349	3.65527	8.17037	8.69848	4.12172	1.14753	2.89789	5.58425	3.46558	7.94474	3.99395	6.54471	3.04623	9.04152	3.14195	4.62059	2.07619	2.94111	1.34724	4.59088	1.3675	3.91163	3.51835	1.42711	3.81836	1.49505	1.5595	2.84871	1.42638	1.30898	1.37432
ONT.1171	12.0841	10.4035	11.6645	14.1279	14.2564	13.2323	17.8181	22.0668	16.3081	7.58229	10.212	15.4722	10.538	14.5213	23.8704	1.46211	6.68485	10.8731	7.06581	8.60648	11.012	9.30709	13.8623	6.62062	2.66263	0	1.21849	2.78201	5.02712	13.8618	12.4572	9.99976	17.5141	7.87008	12.3075	13.6907	9.85138	9.9898	11.4551	6.7277	8.57726	13.5314	4.27915	9.16284	7.55878
ONT.11715	13.4268	19.6511	3.88816	3.68554	7.12818	6.22697	3.8977	5.88448	5.21858	5.51439	2.18829	1.47354	14.3015	3.45745	2.17004	0.731053	1.48552	0	0	0	0.579578	0	2.07935	0.662062	0	0.594974	0	0.695502	0.628391	0.770098	6.22858	2.35289	4.71534	4.59088	1.3675	5.2155	6.33303	0.713557	0.636393	1.49505	0.779751	0.712179	1.42638	0	2.06149
ONT.11720	38.2664	32.3665	34.2158	39.3125	46.9272	38.1402	38.4202	35.3069	39.1394	32.397	29.1772	23.5767	33.872	32.5	25.3171	28.5111	16.3407	18.1218	14.7204	13.7704	15.069	24.1984	27.0316	7.28268	11.9818	10.1146	10.3572	7.65052	12.5678	6.93088	7.61271	9.41154	8.75706	9.8376	12.9913	5.86744	9.85138	8.56268	6.36393	5.98018	11.6963	9.25832	7.8451	6.54488	4.81013
ONT.11728	22.8256	42.77	43.5474	27.6416	21.9786	35.0267	30.068	22.0668	17.6127	20.679	16.0474	25.0502	18.8178	18.6702	29.6571	19.7384	24.5111	26.8203	24.7303	22.9506	28.3993	22.9575	21.4866	21.186	27.292	26.7738	22.5421	22.9516	22.6221	14.6319	11.7651	18.2349	10.1043	13.1168	11.6238	12.3868	11.2587	12.1305	21.6374	10.4653	15.595	14.9558	49.9234	37.3058	30.9223
ONT.11729	230.941	446.196	106.536	97.6669	242.952	118.312	138.09	168.443	112.852	293.641	262.595	67.7829	430.551	262.766	36.1673	13.89	17.0835	1.44975	4.12172	1.14753	11.5916	10.548	27.0316	9.93093	4.6596	11.8995	9.74795	6.95502	6.9123	14.6319	17.9937	6.47044	10.7779	12.461	7.52126	15.6465	7.0367	17.1254	5.09114	16.4455	17.1545	16.3801	2.13957	2.61795	8.93311
ONT.11730	202.074	89.5859	65.3211	52.8261	65.9357	28.7997	128.067	155.939	72.4078	113.734	115.979	78.0977	31.6139	117.553	101.992	57.7532	35.6525	66.6884	40.6284	51.0651	38.2521	34.7465	75.5497	12.5792	27.9576	24.9889	35.3363	60.5086	49.0145	46.976	6.92065	6.47044	7.40982	6.5584	8.88877	4.56356	6.33303	7.84913	2.54557	20.1831	6.23801	4.27307	0	3.27244	6.87162
ONT.11731	23.4969	2.88987	3.88816	4.91406	2.97008	0	13.3636	16.1823	5.87091	6.89299	11.6709	18.4193	3.76356	8.29788	10.1268	38.7458	21.5401	30.4447	14.1316	18.3605	15.6486	17.9937	11.783	12.5792	18.6384	16.6593	11.5757	9.73702	9.42586	6.16078	2.07619	5.88221	0.67362	1.31168	0	1.95581	0.70367	1.42711	3.18197	2.24257	4.6785	5.69743	9.98467	9.16284	3.43581
ONT.11747	93.3163	79.7603	105.758	85.996	95.0424	115.977	131.408	134.607	165.038	99.9483	136.403	136.303	149.79	123.777	110.672	101.616	97.3017	72.4874	58.8817	56.8028	70.1289	55.8425	85.9465	46.3443	27.9576	41.0532	44.475	35.4706	35.8183	40.8152	71.2826	94.7037	74.0982	90.5059	99.1439	84.7519	84.4404	99.898	87.1858	53.0741	87.3321	79.0518	79.1642	50.3956	71.4648
ONT.11769	4.02804	5.20176	7.77632	8.5996	7.7222	4.67022	11.1363	8.82672	8.4802	8.27158	7.29429	11.7883	7.52712	5.53192	7.9568	1.46211	2.22828	2.89949	3.5329	0	2.31831	0.620472	0.693117	0.662062	1.33132	4.75979	2.43699	0.695502	0.628391	1.5402	1.38413	4.11755	2.02086	2.62336	1.3675	0.651938	2.81468	1.42711	4.45475	0	1.5595	0.712179	3.56595	7.19937	8.24594
ONT.11771	15.4408	16.7612	10.8868	18.4277	19.0085	11.6756	13.9204	18.389	13.6988	11.7181	10.9414	16.2089	12.0434	13.1383	23.147	10.2347	17.0835	8.69848	9.42107	8.60648	11.012	4.34331	4.85182	8.6068	3.32829	2.97487	7.31096	2.78201	5.65552	2.31029	7.61271	9.99976	11.4515	8.52592	5.47001	10.431	10.555	9.27624	5.72754	6.7277	3.119	4.27307	7.13191	1.30898	1.37432
ONT.11798	50.3505	46.8159	55.2118	49.1406	35.6409	33.4699	31.1816	26.4801	33.9208	33.7756	35.742	39.7856	40.6465	36.649	55.6976	43.1322	40.8519	42.0427	42.3948	38.4423	32.4564	46.5354	27.0316	47.0064	40.6051	41.6481	30.4623	51.4671	43.3589	37.7348	41.5239	57.0575	40.4172	30.1686	46.4951	38.4643	38.7018	32.1101	61.0937	32.1435	38.2078	45.5794	65.6136	64.7943	57.7216
ONT.11810	12.0841	10.4035	6.99868	7.37109	8.91023	8.56208	2.22726	2.20668	2.60929	2.0679	2.18829	2.21031	3.76356	6.9149	2.89338	9.5037	11.1414	9.42336	2.94409	1.7213	2.89789	0	0	1.32412	0	0.594974	0.609247	3.47751	1.25678	0.770098	8.99684	17.0584	6.7362	5.24672	4.78626	1.95581	2.81468	2.14067	2.54557	1.49505	3.119	1.42436	22.8221	18.3257	16.4919
ONT.11817	2.68536	2.88987	5.44342	3.68554	0.594015	0	2.78407	0.73556	2.60929	3.44649	2.91772	2.94708	0.752712	3.45745	2.89338	0	0	0.724874	0.588817	0	0	0.620472	0	0	0	0	0	0	0	2.31029	1.38413	2.94111	4.04172	4.59088	2.73501	1.30388	7.0367	2.14067	2.54557	2.99009	2.33925	2.84871	1.42638	5.23591	4.81013
ONT.11820	43.6371	38.7242	17.1079	37.4697	46.3332	21.7944	36.193	28.6868	18.9174	42.0472	40.848	25.787	34.6248	42.8724	18.807	71.6432	57.1926	26.8203	37.6843	33.8522	45.7866	35.9874	54.7562	28.4687	21.301	24.9889	35.9456	47.9896	33.3047	30.8039	31.835	18.2349	20.2086	29.5128	28.0338	26.0775	40.1092	21.4067	24.1829	46.3464	32.7495	27.0628	16.4034	21.5981	26.7993
ONT.11827	5.37072	5.77974	4.66579	6.14257	6.53417	2.33511	7.79541	2.94224	9.13252	3.44649	3.64715	7.3677	3.01085	3.45745	5.06342	1.46211	0.742761	2.17462	1.76645	0	0	2.48189	0	0.662062	0	0.594974	1.21849	1.391	3.14195	0.770098	0	0	0	0.65584	0	1.95581	1.40734	0	0.636393	0	0	1.42436	0.713191	0.654488	1.37432
ONT.11828	15.4408	20.2291	8.55395	16.5849	9.50424	9.34045	10.0227	14.7112	15.6558	9.65018	3.64715	12.5251	16.5597	6.9149	11.5735	25.5869	25.9966	21.0213	14.7204	16.0654	13.9099	15.5118	18.021	15.2274	11.9818	11.8995	10.3572	16.692	8.16908	8.47108	15.2254	9.99976	4.71534	11.1493	7.52126	6.51938	6.33303	7.13557	8.9095	4.48514	4.6785	4.27307	6.41872	9.81733	2.06149
ONT.11829	14.7695	9.24758	5.44342	11.6709	11.8803	13.2323	40.0907	41.1913	17.6127	46.183	45.954	18.4193	27.8504	38.0319	23.147	14.6211	12.6269	15.9472	7.06581	8.60648	12.1711	14.8913	16.6348	10.593	11.3162	11.8995	11.5757	24.3426	14.453	31.574	17.3016	8.2351	7.40982	11.8051	4.10251	5.2155	12.6661	12.844	3.81836	41.8613	22.6128	12.107	27.1013	16.3622	17.179
ONT.11830	10.0701	9.82555	4.66579	9.82812	8.91023	6.22697	8.35222	5.88448	6.52323	3.44649	4.37658	9.57801	3.76356	5.53192	2.89338	13.89	10.3987	7.97361	4.71054	6.88519	6.37536	4.34331	2.77247	4.63443	3.99395	2.97487	5.48322	5.56401	6.28391	4.62059	6.22858	3.52933	2.69448	3.2792	3.41876	0.651938	4.92569	3.56778	1.90918	2.24257	3.119	2.13654	12.8374	5.23591	2.74865
ONT.11831	85.2602	89.5859	60.6553	92.7529	103.359	53.7076	81.295	77.2338	63.2753	81.3372	68.5663	78.8344	48.9263	59.4681	75.2279	62.1395	77.9899	65.2386	48.283	43.6062	74.7655	44.674	45.0526	35.7513	22.6324	29.7487	31.0716	38.2526	32.0479	19.2525	61.5937	65.8808	53.216	48.5322	47.1788	46.9395	43.6275	50.6625	49.6387	19.4356	23.3925	23.5019	24.9617	28.143	25.425
ONT.11843	259.137	193.043	118.978	102.581	98.0125	108.972	51.227	55.167	39.1394	48.9402	72.2135	10.3148	74.5185	48.4043	33.2739	96.4991	78.7327	23.9208	18.8421	23.5244	31.2972	35.3669	57.5287	33.7652	11.9818	20.8241	19.4959	11.8235	22.6221	23.873	71.9747	42.3519	43.1117	29.5128	35.5551	28.0333	59.8119	24.9745	14.0006	9.7178	11.6963	12.8192	4.27915	5.23591	7.55878
ONT.11844	1.34268	1.15595	2.33289	1.84277	0	1.55674	1.11363	1.47112	3.26161	1.3786	0.729429	1.47354	0.752712	2.07447	2.17004	2.92421	6.68485	8.69848	5.29935	4.01636	2.89789	3.72283	3.46558	5.29649	2.66263	2.37989	4.87397	7.65052	3.77034	1.5402	4.84445	1.17644	3.3681	3.2792	4.10251	4.56356	1.40734	0.713557	2.54557	0	0	0	4.27915	2.61795	5.4973
ONT.11850	112.785	97.6775	118.978	104.424	119.991	117.534	152.01	114.747	121.984	183.353	172.875	156.195	205.49	151.436	146.116	345.057	323.101	224.711	163.691	141.72	199.375	158.22	216.252	150.95	109.833	124.944	124.286	147.446	148.929	73.1593	138.413	154.702	111.147	123.298	109.4	102.354	85.1441	128.44	102.459	82.975	77.9751	74.0666	72.7455	61.5219	76.275
ONT.11855	8.72743	18.4952	13.9974	15.3564	13.6623	10.1188	3.8977	5.14892	5.87091	2.75719	2.18829	5.15739	6.0217	8.29788	8.68014	4.38632	4.45657	1.44975	5.88817	1.14753	2.31831	3.10236	4.1587	3.31031	2.66263	4.16481	3.04623	0.695502	0	0.770098	0	1.17644	1.34724	0.65584	2.05125	1.95581	4.22202	0.713557	1.27279	2.24257	1.5595	1.42436	0	1.30898	0.687162
ONT.11867	96.673	85.5401	66.0987	60.8115	82.5681	47.4806	83.5222	65.4648	71.7555	68.2406	77.3195	66.3093	82.7983	72.6064	58.591	99.4233	98.7872	67.4132	53.5824	61.9667	63.174	55.8425	60.9943	39.0616	26.6263	42.2431	35.3363	35.4706	44.6157	33.1142	54.6731	61.175	71.4037	70.8307	64.2726	56.0666	58.4046	49.949	55.3662	44.1038	33.5293	37.0333	43.5046	30.761	32.2966
ONT.11875	14.7695	20.807	10.8868	27.6416	21.3845	11.6756	13.9204	18.389	13.6988	16.5432	19.6946	17.6825	22.5814	13.1383	28.9338	7.31053	4.45657	6.52386	3.5329	2.86883	4.63662	8.06614	6.93117	5.29649	3.99395	8.9246	4.26473	9.73702	16.9665	16.1721	35.2953	39.9991	37.7227	30.1686	25.2988	28.6853	37.2945	41.3863	31.8197	34.386	36.6483	31.3359	40.6519	55.6315	43.2912
ONT.11895	10.7414	9.24758	11.6645	6.14257	4.15811	6.22697	6.12496	7.3556	10.4372	3.44649	2.18829	8.84124	4.51627	3.45745	2.89338	5.11737	2.97104	9.42336	3.5329	3.44259	6.95493	9.30709	3.46558	3.31031	3.99395	2.37989	4.26473	0	0	1.5402	1.38413	3.52933	5.38896	1.96752	5.47001	2.60775	2.11101	4.9949	5.72754	6.7277	0.779751	3.56089	4.99234	4.58142	4.12297
ONT.11898	12.7555	9.24758	7.77632	6.14257	11.8803	7.78371	17.2613	15.4468	12.3941	13.0967	8.75315	12.5251	17.3124	14.5213	16.6369	44.5943	29.7104	28.9949	21.1974	18.3605	31.8768	18.6142	29.1109	16.5515	15.3101	19.0392	24.9791	43.1211	23.2505	20.0225	7.61271	7.05866	4.04172	5.24672	4.10251	3.91163	7.74037	4.28134	7.00032	11.2128	8.57726	7.83397	18.543	16.3622	12.3689
ONT.11905	4.69938	2.31189	3.88816	5.52832	2.37606	3.89185	4.45452	6.62004	4.56626	5.51439	4.37658	6.63093	5.26899	6.22341	7.23345	4.38632	7.42761	5.07411	1.17763	6.31142	5.2162	4.34331	4.85182	3.97237	1.33132	2.97487	1.82774	6.95502	6.9123	6.16078	0.692065	2.35289	2.69448	1.31168	4.78626	1.95581	2.11101	0	4.45475	0.747523	1.5595	1.42436	1.42638	1.30898	0.687162
ONT.11909	0	0	0	0	0	0	0	0	0	0	0	0	0	0	0	5.11737	6.68485	10.8731	8.24344	8.03272	12.1711	4.96378	6.23805	11.9171	6.65658	4.16481	7.92021	9.73702	5.65552	27.7235	0	0	0	0	0	0	0	0	0	0	0	0	0	0	0
ONT.11910	0	0	0	0	0	0	0	0	0	0	0	0	0	0	0	4.38632	5.94209	3.62437	12.954	9.18025	11.012	8.68661	6.23805	15.8895	5.99092	5.35476	7.31096	9.04152	7.54069	3.85049	0	0	0	0	0	0	0	0	0	0	0	0	0	0	0
ONT.1192	4.02804	8.6696	6.22105	6.75683	10.6923	10.8972	11.1363	9.56228	11.0895	6.20369	7.29429	10.3148	12.0434	7.60639	8.68014	2.19316	2.22828	4.34924	6.47699	6.31142	2.89789	5.58425	5.54494	5.29649	3.99395	1.18995	6.09247	4.86851	1.25678	5.39069	2.76826	4.11755	2.69448	4.59088	2.73501	5.2155	3.51835	5.70845	2.54557	1.49505	3.119	5.69743	2.85276	1.96347	2.74865
ONT.11922	0	0	0	0	0	0	0	0	0	0	0	0	0	0	0	0	0	0	0	0	0	0	0	0	0	0	0	0	2.51356	0.770098	5.53652	9.99976	8.08344	5.90256	6.15376	4.56356	3.51835	6.42201	1.90918	1.49505	1.5595	2.84871	0.713191	5.8904	1.37432
ONT.11934	8.72743	5.20176	2.33289	5.52832	4.15811	1.55674	5.01133	5.88448	2.60929	4.13579	4.37658	5.15739	5.26899	4.84043	2.89338	21.9316	10.3987	7.24874	7.06581	5.16389	4.63662	4.34331	2.07935	2.64825	3.99395	4.75979	1.82774	3.47751	4.39873	4.62059	13.8413	14.1173	6.7362	16.396	7.52126	10.431	19.7028	14.9847	15.2734	12.7079	8.57726	9.9705	17.8298	17.0167	16.4919
ONT.11941	0.671341	2.31189	1.55526	1.84277	2.97008	3.11348	4.45452	2.94224	0.652323	1.3786	0.729429	0	2.25814	4.14894	1.44669	1.46211	1.48552	1.44975	2.35527	2.86883	1.73873	0.620472	2.77247	5.29649	1.33132	2.97487	1.21849	0	1.88517	2.31029	0	0	0.67362	1.96752	1.3675	0.651938	4.92569	2.14067	1.90918	8.97027	1.5595	2.84871	1.42638	0	1.37432
ONT.11942	45.6512	42.77	29.55	28.2558	32.6708	17.1242	26.7271	25.7446	32.6161	18.6111	17.5063	19.8928	25.5922	20.0532	26.0404	21.9316	23.0256	21.0213	14.7204	10.9015	20.8648	12.4094	17.3279	5.95856	19.9697	19.0392	13.4034	13.91	9.42586	3.85049	16.6095	15.2938	12.1252	13.1168	16.41	22.1659	18.2954	12.1305	13.3643	8.97027	8.57726	3.56089	11.4111	5.8904	11.6818
ONT.11982	0	0.577974	0	0	0	0	0	0	0	0	0	0	0	0	0	2.19316	5.94209	2.17462	2.94409	1.7213	2.89789	3.72283	6.93117	4.63443	4.6596	2.97487	1.82774	3.47751	0	2.31029	2.07619	0.588221	2.02086	1.96752	0.683751	0.651938	6.33303	6.42201	1.90918	2.99009	3.119	2.84871	0.713191	0	0.687162
ONT.11991	2.01402	3.46784	2.33289	0	0.594015	0	2.22726	0	0.652323	0.689299	0.729429	0.73677	0	0	1.44669	1.46211	3.71381	2.17462	1.76645	1.14753	0.579578	1.24094	2.07935	1.98619	3.32829	0	0.609247	2.08651	1.88517	0	13.8413	9.41154	9.43068	11.8051	6.83751	7.17131	2.11101	4.9949	5.09114	3.73761	1.5595	7.83397	9.27148	9.16284	2.74865
ONT.12002	2.01402	2.88987	3.11053	4.91406	2.97008	7.00534	7.23859	1.47112	3.91394	4.13579	3.64715	2.21031	4.51627	4.84043	2.17004	10.9658	7.42761	7.97361	4.71054	2.86883	7.53451	8.06614	4.1587	6.62062	3.99395	7.13968	6.09247	7.65052	3.77034	2.31029	2.76826	4.70577	3.3681	1.96752	2.73501	2.60775	3.51835	2.14067	5.72754	5.23266	4.6785	4.98525	2.85276	3.27244	4.12297
ONT.12018	43.6371	36.9903	30.3276	28.8701	20.1965	33.4699	30.6248	25.7446	28.7022	35.1542	35.0126	33.1547	40.6465	20.0532	37.6139	49.7116	35.6525	28.9949	12.3652	18.9343	16.8078	14.2709	15.2486	14.5654	20.6354	10.1146	10.9664	18.7785	22.6221	10.0113	40.8318	54.1164	30.3129	40.6621	33.5038	31.9449	11.2587	27.1152	22.9101	7.47523	11.6963	11.3949	22.8221	20.9436	21.302
ONT.1202	3.3567	2.88987	3.88816	3.68554	3.56409	0	3.8977	2.20668	3.26161	4.13579	0.729429	0	3.76356	0.69149	2.17004	1.46211	0	0	0.588817	0	1.15916	1.24094	0	0	0.665658	0	3.04623	2.08651	2.51356	3.08039	4.15239	1.76466	1.34724	1.96752	5.47001	7.17131	2.11101	2.85423	1.90918	3.73761	2.33925	3.56089	11.4111	5.8904	13.7432
ONT.12058	36.9237	32.3665	25.6618	32.5556	32.6708	25.6862	42.8747	47.8114	43.0533	33.7756	46.6835	29.4708	33.1193	42.1809	32.5505	68.719	54.9643	41.3178	33.5626	26.3932	46.3662	25.4394	42.2801	31.779	19.9697	28.5587	27.4161	42.4256	30.7911	30.0338	46.3683	32.9404	22.2295	41.9738	36.2388	32.5969	33.0725	24.2609	19.0918	44.1038	21.833	17.0923	39.2255	39.2693	26.7993
ONT.12109	42.9658	34.6784	24.8842	33.1699	30.2948	24.1295	76.2836	61.787	73.0602	78.58	68.5663	47.8901	70.7549	70.532	62.931	52.6358	43.0801	31.1696	25.3191	24.6719	41.15	27.3008	53.37	15.8895	27.9576	27.9638	18.2774	98.7612	40.8454	30.8039	28.3746	28.8229	22.9031	22.2986	25.2988	23.4698	33.0725	36.3914	24.1829	20.1831	17.1545	17.0923	92.7148	62.8309	39.1682
ONT.12119	4.69938	2.31189	4.66579	2.45703	2.37606	2.33511	0	1.47112	4.56626	0	2.91772	4.42062	3.01085	1.38298	2.17004	0	1.48552	2.17462	0.588817	0.573766	0	0	2.07935	0.662062	1.33132	0.594974	0	1.391	3.14195	8.47108	15.9175	13.5291	17.5141	16.396	12.3075	15.6465	9.14771	12.1305	19.7282	11.9604	15.595	22.0775	14.977	10.4718	13.7432
ONT.12122	7.38475	6.93568	4.66579	6.14257	9.50424	2.33511	8.35222	5.14892	4.56626	6.20369	7.29429	7.3677	10.538	6.22341	15.9136	5.11737	10.3987	4.34924	8.83226	8.03272	11.012	19.2346	13.8623	13.9033	14.6445	13.0894	13.4034	8.34602	12.5678	12.3216	2.07619	2.35289	4.71534	5.24672	5.47001	3.25969	7.0367	1.42711	5.09114	7.47523	4.6785	5.69743	1.42638	2.61795	4.12297
ONT.12132	18.7975	3.46784	13.2197	4.91406	7.12818	6.22697	4.45452	2.20668	11.7418	8.96088	7.29429	5.89416	3.01085	3.45745	2.17004	8.77264	2.97104	1.44975	1.17763	2.29506	1.73873	0.620472	0.693117	3.31031	1.33132	0.594974	0.609247	2.08651	8.79747	3.85049	16.6095	33.5286	26.2712	27.5453	30.7688	28.6853	21.8138	24.2609	25.4557	7.47523	16.3748	17.0923	20.6825	24.8706	28.1736
ONT.12138	4.02804	2.31189	1.55526	3.68554	2.97008	4.67022	2.78407	2.20668	1.30465	3.44649	2.18829	2.21031	2.25814	2.76596	0.723345	0.731053	0.742761	0.724874	0.588817	1.7213	1.15916	0	0	0.662062	0.665658	0.594974	0	0	0.628391	0.770098	0.692065	0.588221	0.67362	3.2792	1.3675	1.95581	0.70367	1.42711	0	0	0	0	0	0	0
ONT.12140	0	1.15595	0.777632	0.614257	6.53417	0.778371	120.829	158.145	14.3511	167.5	136.403	64.099	181.404	386.543	88.2481	18.2763	1.48552	0.724874	1.17763	2.86883	5.2162	13.0299	130.306	3.97237	77.8819	96.3857	77.3743	2116.41	848.327	404.301	0.692065	3.52933	2.02086	1.96752	2.05125	1.95581	16.8881	16.4118	21.001	335.638	246.401	160.952	791.642	640.09	512.623
ONT.12150	16.1122	9.82555	10.1092	10.4424	9.50424	6.22697	11.6931	4.41336	9.78484	13.0967	12.4003	13.2619	13.5488	7.60639	14.4669	7.31053	5.19933	5.07411	4.12172	4.01636	3.47747	8.06614	4.1587	9.26887	9.98486	6.54471	6.70171	4.86851	6.9123	7.70098	3.46032	8.82332	11.4515	15.7402	11.6238	6.51938	12.6661	6.42201	14.637	8.97027	3.89875	11.3949	10.6979	15.0532	8.93311
ONT.12159	16.7835	13.8714	16.3303	12.8994	20.1965	24.1295	12.2499	8.82672	16.3081	11.7181	16.0474	13.2619	21.0759	26.9681	20.2537	17.5453	21.5401	17.397	18.8421	14.3441	16.2282	14.2709	15.9417	15.2274	23.298	19.0392	16.4497	15.9965	15.0814	12.3216	1.38413	0	3.3681	1.31168	0.683751	0	2.11101	3.56778	1.90918	2.24257	1.5595	0.712179	2.85276	3.27244	2.06149
ONT.12170	14.7695	12.1374	17.1079	9.82812	14.2564	7.78371	33.9657	25.009	11.7418	15.1646	18.2357	19.156	12.7961	33.883	24.5937	0.731053	0.742761	3.62437	1.17763	0.573766	1.15916	0.620472	14.5555	0.662062	6.65658	7.13968	9.74795	262.9	168.409	67.7686	0.692065	0.588221	0.67362	0.65584	0.683751	3.25969	2.81468	4.28134	5.72754	82.2275	43.666	24.2141	174.019	94.2463	93.454
ONT.12174	4.69938	2.31189	6.99868	5.52832	3.56409	3.11348	6.68178	3.6778	4.56626	6.20369	4.37658	1.47354	1.50542	7.60639	5.06342	2.92421	2.22828	6.52386	5.29935	9.75402	4.63662	4.34331	3.46558	7.94474	3.99395	3.56984	3.04623	4.86851	1.88517	4.62059	5.53652	1.76466	4.04172	5.24672	8.88877	9.77906	2.11101	2.14067	4.45475	2.24257	4.6785	6.40961	15.6902	17.0167	10.3074
ONT.12176	0.671341	1.15595	0.777632	3.07129	1.78205	1.55674	0	0.73556	1.30465	3.44649	0.729429	0.73677	0	1.38298	2.17004	0	0	0	0	0	0	0	0	0	0	0	0	0	0	0	0.692065	0	0	0	0	0	0	0	0	0	0	0	0	0	0
ONT.12181	0.671341	0	0	0.614257	0	0.778371	0	0	0	0.689299	0	2.21031	0.752712	0	0.723345	0	0.742761	0.724874	1.17763	0	2.89789	0	0	0.662062	0.665658	1.18995	1.21849	2.78201	0.628391	0	1.38413	2.94111	0	0	0.683751	1.30388	0	0	0.636393	2.99009	2.33925	1.42436	12.1242	3.92693	4.12297
ONT.12183	0	0	0	0	0	0	0.556815	0	0	0	0	0	0	0	0.723345	2.92421	3.71381	4.34924	5.88817	4.01636	6.37536	4.34331	4.1587	10.593	6.65658	8.32963	10.9664	13.91	15.0814	9.24118	4.15239	6.47044	2.02086	4.59088	4.10251	3.25969	2.81468	6.42201	7.63672	6.7277	4.6785	7.83397	2.85276	5.23591	2.74865
ONT.12195	0.671341	3.46784	1.55526	0.614257	2.37606	1.55674	1.67044	0	0	2.75719	1.45886	2.21031	0.752712	2.07447	2.89338	8.04159	20.0545	10.8731	7.65462	8.03272	5.79578	1.86142	4.85182	2.64825	1.99697	2.37989	3.65548	1.391	2.51356	3.08039	8.30477	5.88221	10.1043	5.24672	9.57252	12.3868	4.22202	4.9949	5.09114	1.49505	3.119	3.56089	8.55829	10.4718	5.4973
ONT.12198	6.04206	6.93568	2.33289	12.8994	5.94015	2.33511	3.34089	6.62004	5.87091	3.44649	4.37658	3.68385	5.26899	4.14894	1.44669	20.4695	15.598	18.1218	14.7204	14.9179	17.9669	11.1685	10.3968	7.94474	7.32223	5.35476	10.3572	7.65052	6.9123	5.39069	10.381	19.9995	8.75706	20.9869	18.4613	15.6465	5.62936	9.9898	18.4554	3.73761	6.23801	7.12179	19.2562	15.7077	8.24594
ONT.12209	49.0079	35.8344	25.6618	16.5849	17.8205	13.2323	20.0453	18.389	30.0069	15.1646	13.8592	14.7354	20.3232	10.3723	8.68014	10.9658	17.0835	17.397	20.6086	21.8031	18.5465	13.6504	11.783	15.2274	8.65355	7.73466	9.74795	29.9066	11.9394	13.0917	4.15239	2.35289	2.69448	1.31168	4.78626	3.25969	4.22202	2.85423	2.54557	2.24257	3.119	2.84871	2.85276	1.30898	1.37432
ONT.12212	79.2182	97.0996	69.2092	118.552	98.6065	60.7129	209.362	208.899	155.905	187.489	207.158	152.511	161.833	161.117	123.692	91.3817	94.3307	52.1909	45.3389	44.18	61.4352	68.252	79.0153	41.0478	65.9001	49.9778	56.0507	109.194	74.7785	93.1819	78.2033	78.2335	49.1743	60.3373	61.5376	59.3263	87.2551	101.325	93.5498	107.643	72.5168	81.9005	176.871	158.386	127.125
ONT.12224	237.655	140.448	241.066	149.265	215.627	253.749	198.783	252.297	400.526	258.487	237.794	360.281	210.759	211.596	285.721	5.11737	0	0	0	0	0	0	0	0	0	0.594974	0.609247	0	72.2649	40.8152	341.188	273.523	298.414	326.608	283.073	221.007	254.728	231.192	267.285	318.445	251.86	292.705	118.39	84.429	135.371
ONT.12227	18.7975	8.09163	6.22105	12.2851	14.8504	11.6756	19.4885	14.7112	11.0895	10.3395	16.7769	7.3677	6.77441	14.5213	7.23345	0	2.22828	0	0.588817	0.573766	0.579578	0.620472	2.07935	0.662062	0.665658	1.18995	1.21849	0.695502	0.628391	1.5402	15.2254	7.05866	14.146	16.396	13.675	14.9946	15.4807	8.56268	4.45475	17.9405	6.23801	7.12179	35.6595	18.9802	18.5534
ONT.12230	2.01402	2.31189	9.33158	1.84277	1.78205	3.11348	1.67044	5.14892	3.26161	4.13579	2.18829	2.94708	5.26899	4.14894	3.61673	4.38632	3.71381	8.69848	3.5329	6.31142	1.15916	2.48189	0.693117	1.98619	5.32526	9.51958	6.70171	2.08651	1.88517	1.5402	0	1.76466	2.69448	2.62336	2.73501	0	0	1.42711	1.90918	0	0	0.712179	0.713191	0	0.687162
ONT.12231	10.7414	3.46784	3.88816	4.91406	3.56409	6.22697	3.34089	0.73556	1.95697	0.689299	1.45886	5.15739	2.25814	1.38298	5.06342	9.5037	14.1125	18.8467	8.83226	9.75402	7.53451	4.34331	0.693117	5.29649	1.99697	4.75979	6.70171	2.08651	3.14195	3.85049	6.22858	4.70577	5.38896	6.5584	4.78626	7.82325	2.81468	1.42711	3.18197	4.48514	1.5595	0.712179	0.713191	0.654488	1.37432
ONT.12246	10.7414	14.4493	14.775	7.37109	7.7222	7.78371	8.90904	3.6778	18.265	12.4074	2.91772	7.3677	5.26899	4.14894	6.51011	10.9658	13.3697	9.42336	13.5428	19.508	9.27324	7.44567	9.01052	27.1445	17.9728	16.6593	23.1514	31.9931	25.1356	25.4132	15.2254	12.3527	8.08344	17.7077	18.4613	12.3868	15.4807	17.1254	12.7279	21.6782	28.8508	15.6679	10.6979	26.834	17.8662
ONT.1227	0	0	0	0	0	0	0	0	0	0	0	0	0	0	0	0	0	0	0	0	0	0	0	0	0	0	0	0	0.628391	0	38.7556	10.588	16.1669	14.4285	11.6238	18.9062	13.3697	8.56268	4.45475	12.7079	8.57726	5.69743	34.2332	15.7077	14.4304
ONT.12272	15.4408	9.82555	8.55395	14.7422	17.8205	17.1242	12.8067	11.0334	18.265	8.27158	12.4003	8.10447	12.0434	12.4468	10.8502	6.57948	5.94209	5.07411	4.71054	2.29506	5.79578	6.8252	3.46558	1.32412	1.99697	3.56984	3.65548	5.56401	6.9123	5.39069	17.3016	19.9995	14.8196	17.0518	18.4613	25.4256	20.4064	11.4169	15.2734	16.4455	10.9165	21.3654	18.543	32.0699	17.8662
ONT.12275	2.68536	2.88987	3.88816	1.84277	2.97008	1.55674	2.22726	2.20668	0.652323	2.0679	0	5.15739	2.25814	1.38298	1.44669	0	0	0	1.17763	0.573766	1.15916	1.86142	2.77247	3.97237	1.33132	1.18995	2.43699	0	0.628391	0	0	0	0	0	0	0	0	0	0	0	0	0	0	0	0
ONT.12278	3.3567	5.20176	2.33289	4.2998	2.37606	1.55674	3.8977	2.94224	3.26161	5.51439	9.48258	3.68385	5.26899	6.9149	4.34007	5.11737	3.71381	4.34924	3.5329	4.59012	1.73873	1.86142	5.54494	3.31031	6.65658	2.37989	3.65548	10.4325	5.02712	0.770098	4.84445	2.94111	0.67362	2.62336	3.41876	0	2.11101	4.9949	3.18197	8.22275	5.45826	2.84871	12.1242	9.81733	9.62027
ONT.12280	61.7633	30.0546	46.6579	16.5849	42.1751	77.0587	29.5112	33.1002	18.265	34.4649	52.5189	11.0516	24.8395	42.8724	20.977	3.65527	6.68485	4.34924	7.06581	9.75402	8.69367	7.44567	6.93117	5.95856	4.6596	11.8995	13.4034	4.86851	9.42586	23.873	23.5302	27.0582	21.5558	18.3635	18.4613	13.0388	21.8138	14.9847	4.45475	24.6682	10.9165	13.5314	4.99234	9.81733	7.55878
ONT.12289	36.9237	23.6969	28.7724	22.1133	27.9187	20.2376	23.3862	24.2735	16.9604	18.6111	25.53	29.4708	24.8395	19.3617	33.2739	14.6211	14.8552	10.1482	5.88817	5.73766	4.63662	3.10236	3.46558	3.31031	1.99697	7.13968	0.609247	2.08651	5.02712	8.47108	43.6001	39.4108	33.681	41.3179	28.0338	38.4643	21.1101	19.266	24.8193	7.47523	13.2558	12.107	13.5506	15.0532	15.8047
ONT.12292	13.4268	18.4952	6.99868	15.3564	14.8504	9.34045	9.46585	6.62004	11.0895	6.89299	8.02372	8.10447	7.52712	6.9149	8.68014	3.65527	2.97104	0	2.94409	1.14753	1.15916	0.620472	0	0.662062	0	1.78492	0.609247	0	0	0	0	0.588221	0	2.62336	0	0.651938	2.11101	0.713557	0	0	0	0	0	0	0
ONT.12294	5.37072	8.09163	6.99868	4.2998	6.53417	3.11348	2.78407	2.94224	5.21858	4.82509	3.64715	5.15739	4.51627	2.07447	2.89338	0.731053	0	0.724874	0.588817	0.573766	0	0.620472	0.693117	0	0	0.594974	0	0.695502	0.628391	0.770098	4.15239	3.52933	4.71534	2.62336	2.73501	3.91163	4.22202	2.85423	3.18197	6.7277	5.45826	4.27307	4.99234	5.23591	5.4973
ONT.1231	0.671341	2.31189	0.777632	0	2.97008	2.33511	0	0	1.30465	2.75719	1.45886	1.47354	0	7.60639	2.17004	0	0	0	1.17763	0	0.579578	1.24094	0.693117	3.97237	2.66263	4.75979	3.65548	6.25952	6.9123	5.39069	0	0	0	0	0	0.651938	0	0.713557	0.636393	4.48514	5.45826	1.42436	0	0	0.687162
ONT.12311	1209.76	651.954	856.172	429.98	1796.3	839.862	314.6	375.135	322.9	554.885	823.526	258.606	654.86	668.671	389.883	44.5943	165.636	20.2965	18.2533	56.229	26.6606	37.8488	106.74	8.6068	33.9485	54.7376	77.3743	18.7785	119.394	38.5049	68.5144	70.5866	22.9031	379.731	245.467	518.29	72.478	44.9541	73.1852	89.7027	130.998	75.4909	81.3038	96.8643	65.2804
ONT.12313	32.2243	36.9903	14.775	0.614257	7.7222	3.89185	3.34089	6.62004	1.30465	3.44649	0.729429	0.73677	2.25814	1.38298	0.723345	1.46211	0.742761	0	0	0.573766	0.579578	0	1.38623	0	0.665658	0	0.609247	0.695502	0	0.770098	3.46032	1.17644	0.67362	1.96752	0.683751	1.30388	4.92569	2.14067	2.54557	1.49505	3.119	2.13654	0	0.654488	0
ONT.12333	24.8396	20.807	14.775	39.9267	31.4828	29.5781	46.2156	51.4892	39.7917	55.1439	37.2009	47.1533	46.6682	44.9468	31.8272	5.11737	3.71381	5.07411	6.47699	6.31142	5.79578	5.58425	7.62429	5.95856	8.65355	7.73466	6.70171	6.95502	23.2505	35.4245	30.4508	24.1171	35.0283	30.8245	32.8201	29.3372	47.8495	43.527	25.4557	64.287	52.2433	51.2769	54.9157	46.4687	45.3527
ONT.12372	28.1963	23.1189	15.5526	23.3418	26.7307	29.5781	12.2499	15.4468	19.5697	20.679	12.4003	13.2619	13.5488	16.5958	15.1902	0.731053	2.22828	1.44975	0	0.573766	0	0.620472	0.693117	0.662062	1.33132	0.594974	1.82774	0	0	7.70098	0.692065	0.588221	0.67362	0.65584	0	0	0.70367	0.713557	0	0	0.779751	0	1.42638	2.61795	0.687162
ONT.12379	2.68536	2.88987	3.11053	3.68554	1.18803	1.55674	2.22726	0	0.652323	2.0679	1.45886	0.73677	0.752712	0.69149	1.44669	1.46211	0	0	0	0	1.15916	1.24094	1.38623	1.98619	0.665658	1.18995	1.82774	2.08651	3.14195	0	0.692065	2.94111	1.34724	3.2792	3.41876	3.25969	0.70367	2.85423	1.90918	0.747523	1.5595	1.42436	8.55829	9.16284	8.93311
ONT.12382	0	1.73392	0.777632	3.68554	1.78205	1.55674	3.34089	2.20668	5.21858	2.75719	1.45886	2.94708	2.25814	4.14894	5.06342	0.731053	2.22828	0	2.35527	4.59012	1.15916	0	0	1.32412	19.3041	13.6844	15.2312	2.08651	0.628391	0.770098	0	0	0.67362	1.31168	0	1.30388	0	0.713557	1.27279	0	0.779751	0	0.713191	0	0.687162
ONT.124	14.0982	4.62379	11.6645	6.75683	7.7222	12.4539	13.3636	11.0334	7.82788	11.0288	16.7769	13.2619	13.5488	9.68086	13.7436	59.9464	63.1347	44.9422	46.5166	36.1472	43.4683	38.4693	45.7457	23.1722	21.9667	33.3185	29.8531	40.3391	27.6492	11.5515	6.92065	11.7644	9.43068	6.5584	5.47001	11.7349	4.92569	7.84913	3.81836	2.99009	2.33925	9.25832	4.27915	4.58142	8.93311
ONT.12400	2.01402	2.88987	1.55526	2.45703	4.15811	0	2.78407	2.20668	3.91394	2.75719	2.18829	0.73677	2.25814	4.84043	0	1.46211	0	1.44975	0	0	0.579578	0	0.693117	1.98619	1.33132	0	0	1.391	3.14195	21.5627	40.8318	46.4695	51.8688	34.1037	45.8113	13.6907	24.6284	12.1305	22.2738	17.9405	17.1545	31.3359	9.27148	39.2693	24.7378
ONT.12406	8.72743	9.24758	7.77632	22.1133	18.4145	4.67022	48.9997	61.0515	52.8382	59.2797	45.2246	36.1017	43.6573	38.0319	32.5505	9.5037	11.1414	7.24874	7.06581	4.59012	8.69367	8.06614	19.4073	4.63443	7.32223	7.73466	10.3572	38.9481	15.7098	9.24118	5.53652	3.52933	5.38896	8.52592	4.10251	5.86744	12.6661	14.9847	16.5462	14.2029	10.9165	5.69743	43.5046	34.6879	28.1736
ONT.12415	16.7835	12.1374	10.1092	6.75683	10.0983	3.89185	17.2613	16.1823	15.0034	4.82509	9.48258	8.10447	9.78526	10.3723	12.2969	5.84843	5.94209	7.97361	4.71054	1.7213	6.95493	8.68661	9.01052	5.29649	5.99092	8.32963	9.74795	9.73702	6.9123	7.70098	20.0699	14.1173	8.75706	18.3635	34.8713	22.1659	23.9248	19.266	20.3646	13.4554	9.35701	8.54614	34.2332	16.3622	19.2405
ONT.12421	30.2103	34.6784	27.2171	45.455	33.8589	23.3511	34.5225	27.9513	25.4406	28.9505	21.1534	31.6811	36.1302	30.4255	22.4237	73.1053	81.7037	42.7675	32.9738	33.2784	51.0028	37.8488	41.587	29.1307	24.6293	23.204	26.8069	36.1661	14.453	22.3328	35.2953	38.2344	38.3964	41.3179	34.8713	37.8124	37.2945	34.9643	31.1833	38.1237	25.7318	22.7897	52.0629	34.6879	37.7939
ONT.12457	0.671341	4.62379	8.55395	5.52832	8.31621	6.22697	2.78407	4.41336	3.26161	5.51439	5.83543	5.89416	6.77441	4.14894	6.51011	6.57948	10.3987	6.52386	7.06581	5.16389	3.47747	5.58425	4.85182	7.28268	3.32829	2.37989	4.87397	18.7785	10.0542	11.5515	8.99684	6.47044	6.06258	7.21424	9.57252	6.51938	8.44404	2.14067	12.0915	4.48514	3.89875	5.69743	3.56595	3.27244	1.37432
ONT.12489	15.4408	8.6696	10.8868	12.8994	17.2264	18.6809	17.8181	16.1823	20.222	15.1646	24.0712	19.8928	19.5705	17.2872	25.3171	5.84843	5.19933	4.34924	3.5329	4.01636	12.1711	11.1685	14.5555	5.29649	6.65658	5.94974	5.48322	5.56401	8.79747	14.6319	13.8413	7.64688	10.1043	12.461	10.94	9.12713	12.6661	14.9847	15.2734	11.2128	8.57726	12.8192	8.55829	1.30898	4.81013
ONT.12536	0	0	0	0	0	0	0	0	0	0	0	0	0	0	0	8.04159	9.65589	7.24874	14.7204	10.3278	11.5916	5.58425	6.23805	13.9033	5.32526	10.7095	10.9664	6.95502	5.02712	7.70098	0	0	0	0	0	0	0	0	0	0	0	0	0	0	0
ONT.12537	17.4549	15.6053	15.5526	14.7422	20.7905	14.789	13.9204	12.5045	16.9604	17.9218	13.8592	13.9986	16.5597	12.4468	20.977	22.6627	28.2249	26.8203	28.2632	25.8195	23.1831	33.5055	27.0316	21.186	23.298	26.7738	30.4623	13.91	10.6826	21.5627	3.46032	2.94111	5.38896	3.2792	6.15376	0.651938	1.40734	1.42711	5.09114	2.99009	5.45826	1.42436	1.42638	0.654488	0.687162
ONT.12555	125.541	102.301	110.424	117.323	99.2005	92.6261	112.477	100.772	129.812	97.1911	110.144	120.83	97.8526	108.564	112.118	160.101	153.009	172.52	163.102	139.999	159.384	120.372	133.078	119.171	141.119	143.984	113.32	136.318	106.826	89.3314	100.349	121.762	101.717	97.0643	93.6739	91.9232	92.1808	88.4811	132.37	84.4701	87.3321	86.8858	103.413	111.918	109.259
ONT.12569	102.044	78.0264	84.7618	104.424	84.9442	48.259	129.181	121.367	142.206	136.481	123.274	96.5169	91.0782	81.5958	60.0376	27.049	25.2539	19.5716	17.6645	14.9179	24.9218	24.1984	21.4866	17.2136	29.2889	19.6341	18.8867	34.7751	37.075	26.9534	107.27	97.0565	98.3486	80.6683	103.93	97.1387	118.217	134.149	132.37	86.7126	81.8738	79.764	197.554	212.054	145.678
ONT.1258	6.04206	5.77974	4.66579	6.14257	11.2863	10.8972	10.0227	8.09116	12.3941	5.51439	5.106	2.94708	9.78526	3.45745	9.40349	5.11737	2.97104	1.44975	4.12172	1.14753	6.37536	4.34331	4.85182	8.6068	5.99092	4.75979	3.65548	2.78201	6.9123	6.93088	24.9143	20.5878	20.2086	14.4285	18.4613	24.7736	14.7771	25.688	16.5462	12.7079	15.595	10.6827	12.8374	11.1263	10.9946
ONT.12580	11.4128	9.82555	6.22105	11.0566	5.94015	5.44859	5.56815	7.3556	7.82788	9.65018	5.106	4.42062	5.26899	5.53192	7.23345	3.65527	1.48552	4.34924	9.42107	5.16389	3.47747	5.58425	9.70364	9.26887	7.32223	8.32963	1.82774	10.4325	7.54069	12.3216	8.30477	10.588	11.4515	13.1168	10.2563	7.82325	16.8881	19.9796	16.5462	23.1732	17.1545	25.6384	28.5276	19.6347	24.0507
ONT.12616	7.38475	14.4493	10.1092	9.82812	5.94015	5.44859	7.79541	5.88448	7.82788	8.96088	8.02372	7.3677	8.27983	10.3723	10.1268	12.4279	10.3987	9.42336	11.7763	5.16389	12.1711	9.92756	8.3174	4.63443	7.98789	9.51958	9.74795	7.65052	12.5678	13.0917	28.3746	24.1171	25.5976	22.9544	22.5638	28.6853	18.9991	27.1152	23.5465	22.4257	19.4938	22.0775	19.9693	18.9802	28.1736
ONT.12628	37.5951	36.4123	34.9934	22.7275	30.2948	30.3565	22.8294	20.5957	22.179	19.9897	14.5886	16.9457	29.3558	24.8936	31.1038	24.1248	36.3953	18.8467	27.6744	17.213	23.7627	28.5417	34.6558	20.5239	15.9758	19.0392	21.9329	13.91	20.7369	23.873	35.9874	28.2346	33.681	23.6102	26.6663	38.4643	45.7385	18.5525	27.3649	32.1435	33.5293	29.9115	51.3497	36.6513	34.3581
ONT.1266	5.37072	1.15595	0.777632	1.84277	3.56409	5.44859	1.11363	4.41336	4.56626	5.51439	5.83543	0.73677	3.01085	4.14894	2.89338	0	0.742761	0.724874	3.5329	1.7213	3.47747	0.620472	2.07935	3.31031	5.32526	2.37989	1.21849	2.08651	1.88517	0.770098	3.46032	4.70577	2.69448	7.87008	6.83751	2.60775	7.0367	3.56778	7.00032	5.98018	4.6785	4.27307	10.6979	15.7077	11.6818
ONT.12683	0	0	0	0	0	0	0	0	0	0	0	0	0	0	0	0.731053	0	0	0	0.573766	0	0	0.693117	0	0	0	0	0.695502	1.88517	0	0	0	0	0	0	1.30388	0	0	0	0.747523	0	0	11.4111	9.81733	6.87162
ONT.12710	0	0.577974	0.777632	0	0	0	0	0	0	0	0	0	0	1.38298	1.44669	0	0	0	0	0	0	0	0	0	0	0	0	0	0.628391	0	4.15239	4.70577	4.04172	1.31168	0	0	2.11101	2.14067	0.636393	4.48514	3.89875	1.42436	41.3651	15.0532	13.0561
ONT.12732	0.671341	1.15595	0.777632	1.84277	0	4.67022	1.67044	3.6778	3.91394	3.44649	5.83543	1.47354	3.01085	2.07447	2.89338	0	0	0	0	0	1.15916	0.620472	0.693117	1.32412	0.665658	1.18995	1.82774	0	0	0.770098	0.692065	1.17644	2.02086	5.24672	1.3675	1.30388	2.81468	2.14067	1.90918	2.99009	3.119	2.84871	3.56595	5.8904	2.74865
ONT.12741	9.39877	17.3392	17.1079	9.82812	14.2564	14.789	16.7044	17.6534	9.13252	11.0288	16.7769	13.9986	15.0542	10.3723	8.68014	4.38632	7.42761	5.79899	11.1875	9.18025	14.4894	9.30709	11.0899	11.9171	9.98486	10.1146	14.6219	6.95502	20.1085	7.70098	16.6095	23.5289	28.9657	17.7077	21.1963	24.1217	24.6284	30.6829	20.3646	36.6286	30.4103	27.775	24.2485	17.0167	26.7993
ONT.12750	0	1.15595	0	1.22851	0	2.33511	2.22726	0	1.30465	0.689299	1.45886	1.47354	2.25814	1.38298	2.17004	6.57948	4.45657	3.62437	5.88817	6.31142	3.47747	11.1685	9.01052	6.62062	3.99395	8.32963	7.92021	1.391	0.628391	1.5402	6.92065	2.94111	4.71534	7.21424	4.10251	4.56356	7.74037	4.9949	1.27279	8.97027	3.119	5.69743	7.13191	5.23591	3.43581
ONT.12779	16.7835	17.9172	15.5526	15.9707	29.1067	20.2376	26.1703	29.4224	18.9174	33.7756	26.2595	23.5767	32.3666	22.1277	29.6571	30.7042	33.4242	15.2223	36.5067	24.0982	23.1831	42.8126	27.7247	51.6408	37.2768	42.2431	35.3363	52.1626	62.2107	40.0451	31.835	46.4695	32.3338	37.3829	24.615	28.6853	37.9982	38.5321	36.2744	47.8415	36.6483	37.7455	2.13957	11.1263	24.7378
ONT.12811	0	0	0	0.614257	0	0	0	0	0	0	0.729429	0	0	0.69149	0	7.31053	3.71381	5.07411	7.06581	1.14753	5.2162	9.30709	7.62429	8.6068	11.3162	5.35476	9.1387	12.519	20.1085	14.6319	29.7588	35.2933	44.4589	36.0712	33.5038	29.3372	35.1835	42.0999	38.1836	44.1038	50.6838	42.7307	29.954	39.9238	44.6655
ONT.12812	8.72743	3.46784	3.88816	10.4424	5.94015	3.89185	2.22726	0.73556	5.21858	0.689299	2.18829	5.89416	2.25814	2.07447	5.06342	0	0	2.17462	0	0.573766	1.15916	0.620472	0	0.662062	1.33132	0	1.21849	2.08651	0	0.770098	0	2.35289	1.34724	1.31168	0.683751	0.651938	0	1.42711	1.27279	0	0.779751	1.42436	0.713191	0	2.06149
ONT.12813	23.4969	21.963	18.6632	24.5703	14.2564	10.8972	10.5795	9.56228	12.3941	2.0679	12.4003	10.3148	10.538	8.29788	7.9568	3.65527	1.48552	2.17462	4.71054	4.01636	6.95493	5.58425	2.77247	3.31031	6.65658	2.97487	1.82774	0	1.25678	2.31029	6.92065	8.82332	6.7362	11.1493	9.57252	5.86744	7.74037	4.28134	4.45475	2.24257	3.119	6.40961	4.27915	2.61795	2.06149
ONT.12831	6.71341	2.88987	3.11053	5.52832	4.75212	4.67022	3.8977	2.20668	4.56626	4.13579	3.64715	1.47354	6.0217	8.29788	3.61673	5.11737	2.97104	0	4.71054	6.31142	1.15916	4.34331	4.1587	0.662062	1.33132	0	0.609247	0.695502	3.14195	3.85049	12.4572	5.88221	10.7779	15.0843	7.52126	14.3426	8.44404	5.70845	4.45475	0.747523	3.119	2.84871	0	1.30898	1.37432
ONT.1284	196.703	213.85	269.061	229.118	243.546	168.906	227.737	203.014	200.263	208.168	226.852	198.928	265.707	230.958	213.387	93.5748	85.4175	81.9107	89.5002	89.5074	80.5613	95.5528	75.5497	99.9713	108.502	101.146	109.055	104.325	131.962	63.148	188.242	204.113	167.058	157.402	159.998	172.112	205.472	190.52	157.189	162.212	167.646	170.923	119.103	140.715	158.734
ONT.12842	10.0701	2.88987	2.33289	4.2998	4.75212	2.33511	6.68178	6.62004	5.87091	8.27158	10.212	14.7354	10.538	3.45745	12.2969	31.4353	28.9677	22.4711	15.3092	24.0982	31.2972	16.7528	9.70364	9.93093	7.32223	5.35476	11.5757	20.8651	13.8246	7.70098	15.9175	25.8817	12.7988	11.1493	15.7263	21.5139	4.92569	11.4169	13.3643	3.73761	3.89875	5.69743	47.0706	43.1962	27.4865
ONT.1285	155.751	175.704	215.404	171.378	157.414	146.334	234.419	178.005	180.041	164.742	194.028	195.981	199.469	206.064	198.92	125.741	135.925	150.774	161.336	152.048	156.486	156.359	128.227	167.502	163.086	164.213	138.908	173.875	132.59	120.905	110.73	156.467	123.273	106.246	124.443	144.078	123.846	139.857	164.189	100.916	115.403	131.753	81.3038	111.918	98.9513
ONT.12911	12.0841	19.6511	10.8868	17.1992	14.2564	12.4539	6.12496	8.82672	6.52323	2.75719	6.56486	6.63093	13.5488	9.68086	10.1268	0	0	0.724874	0	0	0	0	0	0	0	0	0	0	0	3.08039	0	0	0	0	0	0	0	0	0	0	0.779751	0	0	0	0.687162
ONT.12916	14.0982	9.24758	19.4408	20.2705	13.0683	24.1295	15.034	12.5045	16.9604	10.3395	5.106	25.787	9.03255	8.98937	18.0836	13.159	17.0835	41.3178	45.3389	48.1963	52.7416	34.7465	31.1903	44.3581	49.2587	42.8381	35.9456	23.6471	23.8788	23.1029	15.2254	16.4702	12.7988	24.2661	17.7775	16.9504	23.2211	20.6931	17.819	27.6583	19.4938	20.6532	4.99234	6.54488	9.62027
ONT.1292	0	0	0	0	0	0	1.67044	2.20668	0	0	0	0	0	1.38298	0.723345	1.46211	0.742761	0	1.76645	4.59012	4.63662	25.4394	143.475	2.64825	57.9122	42.8381	37.7733	894.415	290.945	123.216	0	0.588221	0	0.65584	0	0	0	0.713557	0.636393	4.48514	4.6785	3.56089	38.5123	33.3789	22.6763
ONT.12922	5.37072	0.577974	3.11053	4.91406	2.97008	5.44859	2.22726	2.20668	2.60929	1.3786	1.45886	5.15739	0.752712	1.38298	5.06342	0	0	2.17462	1.17763	0.573766	1.73873	0.620472	2.07935	0.662062	0.665658	1.78492	0	2.08651	0	0.770098	0.692065	0	0.67362	0.65584	0	0	0.70367	0	0	0.747523	0.779751	0	0.713191	0	1.37432
ONT.12924	28.1963	9.24758	13.2197	4.91406	3.56409	4.67022	3.8977	1.47112	5.87091	8.27158	2.18829	2.21031	3.76356	4.84043	2.89338	4.38632	5.94209	5.07411	15.3092	21.2293	13.9099	5.58425	5.54494	11.9171	15.9758	10.7095	12.1849	17.3875	13.1962	11.5515	6.22858	12.9409	7.40982	9.18176	12.9913	11.7349	4.92569	3.56778	8.9095	7.47523	6.23801	4.98525	2.85276	5.23591	1.37432
ONT.12930	34.2384	30.0546	30.3276	27.6416	27.9187	24.9079	29.5112	25.7446	33.9208	42.0472	29.9066	43.4695	32.3666	31.8085	43.4007	55.5601	36.3953	39.1432	50.0495	38.4423	48.6845	54.6016	32.5765	50.9788	34.6142	34.5085	40.2103	29.9066	50.2712	40.8152	32.527	41.1755	29.6393	40.6621	36.9226	34.5527	78.1074	41.3863	43.9111	28.4059	50.6838	56.9743	3.56595	5.23591	19.9277
ONT.12937	4.69938	1.73392	3.11053	1.84277	4.15811	4.67022	7.23859	6.62004	6.52323	13.0967	6.56486	4.42062	3.76356	9.68086	9.40349	4.38632	9.65589	8.69848	10.0099	6.31142	6.37536	8.06614	9.70364	9.26887	6.65658	6.54471	7.92021	19.474	15.0814	12.3216	6.92065	5.88221	5.38896	5.90256	4.78626	9.77906	6.33303	12.1305	8.9095	8.22275	13.2558	9.9705	6.41872	7.85386	13.7432
ONT.12939	2.68536	5.77974	5.44342	5.52832	2.97008	4.67022	26.1703	32.3646	9.13252	9.65018	12.4003	8.84124	3.01085	11.7553	10.8502	3.65527	3.71381	1.44975	1.76645	8.03272	4.63662	7.44567	4.1587	4.63443	6.65658	4.75979	9.74795	13.2145	12.5678	13.8618	3.46032	2.94111	0	4.59088	1.3675	1.30388	6.33303	2.14067	0.636393	6.7277	4.6785	4.98525	12.1242	5.8904	14.4304
ONT.12940	0	1.73392	0.777632	3.68554	5.94015	1.55674	27.2839	25.009	5.21858	13.786	12.4003	11.7883	14.3015	11.7553	8.68014	0.731053	0	0	0	0	0	1.24094	2.07935	0.662062	0	0	0	4.86851	1.88517	3.08039	0	0	0	0	0	0	0.70367	0.713557	0.636393	0	2.33925	1.42436	9.27148	9.16284	3.43581
ONT.12943	0.671341	0	0	0	0	0	0	0	0	0	0	0	0	0	0	8.04159	7.42761	7.24874	8.83226	8.60648	5.2162	6.20472	5.54494	9.93093	5.99092	6.54471	6.70171	11.8235	8.16908	8.47108	6.92065	5.29399	8.75706	4.59088	4.10251	5.2155	2.11101	4.28134	8.9095	5.98018	7.79751	3.56089	12.8374	14.3987	10.3074
ONT.12958	8.72743	9.82555	8.55395	12.8994	9.50424	10.8972	12.8067	11.769	9.78484	8.27158	18.2357	8.84124	16.5597	8.98937	7.23345	14.6211	14.1125	7.97361	7.65462	6.31142	10.4324	14.8913	8.3174	7.94474	3.32829	6.54471	6.70171	6.25952	9.42586	8.47108	13.8413	17.0584	13.4724	16.396	12.3075	22.8178	13.3697	14.9847	11.4551	5.98018	8.57726	11.3949	19.2562	22.9071	15.1176
ONT.12959	77.8755	56.6414	53.6566	67.5683	55.2434	32.6916	69.6019	58.8448	50.2289	53.7653	62.0015	48.6268	56.4534	46.3298	36.1673	59.9464	79.4754	55.8153	32.9738	41.8849	38.8317	36.6079	36.7352	23.8342	22.6324	29.1537	23.7606	29.2111	23.8788	30.0338	83.0477	59.9986	57.9313	50.4997	78.6314	64.5418	54.1826	54.2303	42.6383	39.6187	28.8508	32.7602	40.6519	41.2328	26.7993
ONT.12972	4.69938	5.77974	4.66579	1.84277	4.15811	5.44859	2.78407	5.88448	5.21858	2.0679	0	3.68385	8.27983	2.76596	0	23.3937	23.0256	12.3228	10.0099	9.18025	13.9099	13.0299	18.021	9.26887	5.99092	11.3045	2.43699	3.47751	7.54069	8.47108	12.4572	5.88221	10.1043	15.0843	8.20502	12.3868	11.2587	7.13557	0.636393	5.98018	2.33925	5.69743	0.713191	1.30898	2.06149
ONT.12973	21.4829	10.4035	5.44342	8.5996	12.4743	7.78371	6.68178	2.94224	5.21858	10.3395	7.29429	5.15739	10.538	11.0638	6.51011	13.89	31.196	12.3228	7.65462	11.4753	13.9099	11.789	11.0899	3.31031	3.32829	4.16481	9.1387	3.47751	5.65552	13.0917	27.6826	9.99976	10.1043	13.7726	13.675	12.3868	12.6661	2.85423	4.45475	4.48514	5.45826	6.40961	0.713191	2.61795	1.37432
ONT.12989	14.7695	1.73392	10.1092	7.98535	3.56409	3.89185	17.2613	8.09116	13.0465	13.786	11.6709	9.57801	12.7961	17.2872	25.3171	1.46211	2.97104	4.34924	3.5329	2.29506	2.89789	4.34331	2.77247	3.97237	7.32223	5.35476	0.609247	22.2561	18.2233	10.7814	18.6857	9.41154	7.40982	7.87008	12.3075	8.47519	17.5917	10.7034	16.5462	15.698	12.476	28.4871	12.1242	20.9436	18.5534
ONT.12991	8.72743	8.6696	5.44342	6.75683	4.15811	4.67022	6.12496	5.88448	7.82788	11.7181	9.48258	14.7354	9.78526	11.0638	9.40349	10.2347	12.6269	23.196	8.24344	5.16389	13.9099	7.44567	4.1587	2.64825	4.6596	7.73466	5.48322	2.78201	6.28391	5.39069	5.53652	10.588	5.38896	5.90256	6.15376	5.2155	9.85138	9.9898	10.8187	8.97027	8.57726	3.56089	14.2638	14.3987	9.62027
ONT.13	9.39877	4.04581	3.88816	12.2851	7.12818	6.22697	13.9204	11.769	11.0895	9.65018	15.318	13.2619	9.78526	3.45745	7.9568	5.11737	6.68485	5.07411	7.06581	3.44259	5.2162	4.34331	4.1587	2.64825	8.65355	2.97487	3.65548	11.8235	6.28391	2.31029	13.1492	10.588	14.146	6.5584	12.3075	13.0388	7.74037	10.7034	15.2734	10.4653	7.01776	5.69743	36.3727	33.3789	30.9223
ONT.13001	36.2524	43.926	28.7724	22.1133	30.8888	32.6916	25.6135	27.9513	21.5267	41.3579	22.6123	20.6296	35.3775	26.9681	40.5073	19.7384	18.569	17.397	23.5527	16.0654	17.9669	16.7528	22.1797	14.5654	19.9697	22.609	12.7942	34.0796	21.3653	15.402	15.9175	17.0584	13.4724	18.3635	12.9913	23.4698	23.2211	15.6983	20.3646	17.193	17.1545	16.3801	22.1089	18.3257	26.1122
ONT.13017	6.04206	0.577974	3.88816	5.52832	1.78205	0.778371	2.78407	3.6778	6.52323	0.689299	0	5.89416	3.01085	1.38298	10.8502	0	0	0	1.76645	2.86883	2.89789	7.44567	0	1.98619	3.32829	0	1.82774	0.695502	1.25678	0.770098	2.76826	2.35289	2.69448	5.90256	24.615	15.6465	7.74037	7.13557	12.7279	1.49505	3.89875	4.98525	27.8144	17.0167	11.6818
ONT.13022	14.7695	4.04581	4.66579	6.14257	3.56409	3.89185	3.34089	1.47112	0.652323	1.3786	2.18829	1.47354	0	2.76596	0	0	0	0	0	0.573766	0	0	0	0	0	0	0	0	0	0.770098	2.76826	0	1.34724	1.31168	4.10251	2.60775	1.40734	0.713557	0	0	0	0	0	0	0
ONT.13023	19.4689	3.46784	3.11053	6.75683	4.15811	6.22697	3.8977	0.73556	1.95697	0.689299	0.729429	5.89416	0	2.07447	2.89338	24.1248	27.4822	34.7939	31.2073	34.9997	78.243	22.337	9.70364	5.95856	1.99697	3.56984	3.65548	0.695502	2.51356	1.5402	15.9175	4.70577	3.3681	17.0518	9.57252	12.3868	2.81468	2.14067	1.27279	2.24257	1.5595	0	0	0	0
ONT.13050	1.34268	1.15595	1.55526	1.22851	1.18803	0	1.11363	0	2.60929	0.689299	1.45886	2.21031	3.01085	1.38298	2.17004	2.19316	0	1.44975	0.588817	1.14753	2.31831	1.24094	2.77247	1.98619	3.32829	0.594974	1.82774	2.78201	10.0542	9.24118	11.7651	7.05866	6.06258	4.59088	6.15376	5.2155	7.74037	7.84913	8.27311	11.9604	6.23801	9.9705	7.8451	7.19937	6.18446
ONT.13057	8.72743	4.62379	7.77632	7.37109	2.97008	0.778371	3.34089	5.88448	9.78484	10.3395	5.106	5.89416	9.03255	6.22341	11.5735	0	0.742761	2.17462	1.76645	1.14753	0	0	1.38623	0	0	0.594974	0	0	0	3.85049	0	0	0	0	0	0.651938	0.70367	0.713557	0.636393	0.747523	0	0	2.85276	0.654488	0.687162
ONT.13058	31.553	34.6784	45.1026	54.0547	40.987	36.5834	140.317	133.136	126.551	106.152	127.65	80.308	121.939	90.5852	96.9282	5.84843	9.65589	7.97361	5.29935	5.73766	9.27324	8.06614	12.4761	5.29649	8.65355	12.4944	10.9664	16.692	20.7369	6.16078	28.3746	28.8229	25.5976	30.1686	30.7688	28.0333	42.9239	36.3914	50.275	53.8216	32.7495	30.6237	141.212	120.426	94.8284
ONT.13060	0	0	0	0	0	0	0.556815	0.73556	1.95697	0	0	0	0.752712	0	0	0	0.742761	0	0	0	0	0	0	0	0	0	0	0	1.25678	2.31029	3.46032	2.35289	2.02086	3.93504	4.10251	4.56356	7.0367	6.42201	8.27311	8.22275	2.33925	6.40961	12.8374	13.0898	13.0561
ONT.13066	0	0	0	0	0	0	0	0	0	0	0	0.73677	0	0	0	0	0	0	0	0	0	0	0	0	0	0	0	0	10.6826	8.47108	46.3683	40.5873	46.4798	50.4997	41.7088	43.0279	36.5908	36.3914	46.4567	33.6385	31.9698	35.6089	15.6902	22.9071	19.9277
ONT.13088	22.1542	16.7612	17.1079	28.8701	24.9486	15.5674	22.2726	17.6534	21.5267	13.786	16.0474	20.6296	12.7961	14.5213	18.807	18.2763	8.17037	19.5716	14.1316	19.508	23.1831	14.2709	18.021	11.9171	10.6505	11.3045	13.4034	6.95502	10.6826	10.7814	31.835	17.6466	41.0908	36.727	35.5551	37.8124	49.9606	34.2507	21.001	38.1237	24.1723	24.9263	41.3651	24.8706	24.7378
ONT.13101	4.69938	2.88987	3.88816	2.45703	5.94015	5.44859	15.5908	11.769	9.78484	4.13579	3.64715	8.84124	3.76356	5.53192	31.8272	0	1.48552	2.89949	4.12172	1.14753	1.73873	0.620472	0.693117	1.32412	0	2.37989	2.43699	0.695502	1.25678	11.5515	5.53652	4.70577	7.40982	7.87008	10.94	3.91163	4.92569	5.70845	3.18197	2.24257	6.23801	3.56089	0.713191	3.27244	2.74865
ONT.13127	0	0	0	0	0	0	0	0	0.652323	1.3786	0.729429	0	0	0.69149	0	0	0	0	0.588817	0	0.579578	0	1.38623	0	0	0	0.609247	0	0	0	0.692065	2.94111	0	2.62336	1.3675	1.30388	2.81468	5.70845	3.81836	5.98018	3.119	2.84871	16.4034	18.9802	10.9946
ONT.13136	0.671341	0.577974	0	0.614257	0	0.778371	0.556815	1.47112	0.652323	0.689299	0.729429	0.73677	0	0	0.723345	0	0.742761	0.724874	1.17763	0.573766	0.579578	0.620472	0	1.32412	1.99697	0.594974	0.609247	0	0.628391	1.5402	1.38413	1.76466	1.34724	0.65584	2.05125	0.651938	0.70367	2.85423	0	4.48514	5.45826	4.27307	7.8451	6.54488	3.43581
ONT.13154	39.6091	56.6414	38.8816	43.6123	55.2434	37.3618	54.5679	60.3159	55.4475	57.2118	51.7895	40.5224	66.9914	51.8617	33.2739	366.989	346.869	266.753	220.218	205.982	355.281	268.665	311.21	263.501	217.004	235.015	228.468	214.215	198.571	134.767	14.5334	17.6466	12.7988	17.7077	15.7263	18.2543	8.44404	11.4169	15.2734	8.22275	16.3748	11.3949	6.41872	9.16284	8.93311
ONT.13173	0.671341	0	0	1.22851	1.18803	0	1.67044	1.47112	0	0.689299	0.729429	0.73677	1.50542	2.07447	0	0	0.742761	1.44975	1.76645	0	1.73873	1.86142	1.38623	0	2.66263	1.78492	2.43699	5.56401	3.14195	1.5402	0.692065	0	0	0	0	0	0	0.713557	0	0.747523	0	0	0	0	0
ONT.13184	34.2384	22.541	26.4395	11.6709	21.3845	11.6756	6.12496	9.56228	7.82788	7.58229	8.02372	13.9986	3.76356	8.29788	16.6369	1.46211	0.742761	2.17462	0.588817	0	1.15916	0.620472	1.38623	1.32412	1.33132	1.18995	1.21849	2.08651	0	0.770098	1.38413	1.17644	0.67362	1.31168	2.05125	0.651938	4.22202	2.14067	1.27279	0	2.33925	2.13654	1.42638	2.61795	0
ONT.1319	4.69938	2.31189	4.66579	1.22851	3.56409	1.55674	3.8977	6.62004	3.91394	2.0679	2.91772	0.73677	2.25814	0.69149	3.61673	0	1.48552	2.89949	0	0	0.579578	0	1.38623	0	0.665658	1.18995	1.21849	0	0.628391	0	0	0.588221	0	0.65584	0	0	0.70367	0.713557	0	2.24257	0.779751	0	0	0.654488	1.37432
ONT.13190	58.4066	64.1551	79.3184	64.497	58.8075	66.1615	64.5905	86.0605	91.3252	65.4834	70.0252	73.677	80.5402	71.9149	75.9512	83.3401	66.1057	84.8102	74.7798	52.2127	85.1979	72.5953	70.0048	50.3167	47.2617	48.1929	61.5339	50.7716	57.8119	30.0338	18.6857	16.4702	9.43068	20.9869	19.145	21.5139	34.4798	20.6931	20.3646	24.6682	37.428	30.6237	9.27148	9.16284	19.2405
ONT.13191	0	0	0	0	0	0.778371	0.556815	0	0	0	0.729429	0	0	0	0	0	0	0	0	0	0	0	0	0	0	0	0.609247	0	1.88517	0	0.692065	2.94111	4.04172	3.2792	2.05125	2.60775	1.40734	4.28134	2.54557	3.73761	1.5595	3.56089	0.713191	1.96347	2.06149
ONT.13197	4.69938	7.51366	6.22105	7.37109	5.34614	5.44859	6.12496	8.09116	7.17555	6.20369	4.37658	6.63093	5.26899	5.53192	5.78676	8.04159	11.1414	5.07411	6.47699	7.45895	4.63662	10.548	11.783	5.95856	11.3162	8.9246	12.1849	10.4325	5.65552	7.70098	4.84445	0	0.67362	3.2792	3.41876	1.30388	5.62936	0.713557	5.72754	5.98018	3.119	4.27307	2.13957	2.61795	2.74865
ONT.13246	44.9798	50.2837	34.9934	44.2265	47.5212	47.4806	32.2953	34.5713	29.3545	29.6398	25.53	44.943	38.3883	35.9575	31.8272	69.4501	89.8741	84.8102	51.2271	51.0651	56.219	42.1921	45.0526	39.0616	44.5991	41.0532	31.0716	39.6436	33.3047	36.9647	47.7525	51.1753	46.4798	38.0387	36.9226	31.9449	31.6651	44.9541	36.9108	15.698	27.2913	19.2288	19.2562	17.0167	30.2351
ONT.1325	2.68536	3.46784	2.33289	3.07129	1.78205	5.44859	2.22726	3.6778	2.60929	2.75719	2.18829	1.47354	2.25814	1.38298	2.89338	14.6211	18.569	13.7726	12.954	13.1966	16.8078	6.8252	6.93117	10.593	5.99092	10.7095	12.1849	16.692	5.65552	10.7814	0.692065	1.76466	2.02086	0.65584	1.3675	1.95581	2.11101	4.28134	1.27279	0.747523	0	0.712179	0.713191	0	0.687162
ONT.13251	35.581	35.8344	21.7737	21.499	25.5426	21.7944	22.2726	24.2735	16.9604	26.1933	26.2595	15.4722	16.5597	23.5107	18.0836	15.3521	17.0835	11.598	6.47699	6.31142	9.27324	10.548	15.9417	7.28268	5.32526	4.75979	3.65548	0.695502	8.16908	6.93088	35.9874	19.9995	40.4172	31.4803	29.4013	15.6465	16.1844	20.6931	18.4554	16.4455	17.1545	23.5019	27.1013	28.7975	32.9838
ONT.13279	10.0701	5.77974	12.4421	8.5996	14.8504	8.56208	8.90904	11.0334	5.87091	9.65018	8.75315	11.7883	7.52712	11.0638	13.7436	5.84843	1.48552	2.89949	2.35527	2.86883	4.63662	2.48189	2.77247	3.97237	3.32829	2.97487	4.87397	3.47751	4.39873	5.39069	6.92065	5.29399	7.40982	5.24672	4.78626	3.25969	7.0367	3.56778	3.18197	6.7277	5.45826	3.56089	4.99234	6.54488	5.4973
ONT.13312	7.38475	0.577974	0	4.91406	0.594015	0	5.01133	4.41336	7.17555	4.13579	3.64715	10.3148	1.50542	3.45745	12.2969	1.46211	0	0	0.588817	1.7213	0.579578	1.86142	2.07935	2.64825	5.32526	4.16481	6.09247	4.86851	5.02712	0.770098	2.07619	1.17644	0.67362	0	0	0.651938	0	0	3.18197	2.24257	0.779751	4.27307	1.42638	3.27244	2.06149
ONT.13317	0	1.15595	0	0	0	0	0.556815	0	0.652323	0.689299	3.64715	0.73677	0	2.76596	1.44669	6.57948	5.94209	16.6721	10.0099	0	9.27324	13.0299	8.3174	12.5792	6.65658	4.16481	6.70171	2.78201	1.25678	2.31029	2.07619	1.76466	0	1.31168	0	1.30388	0	0.713557	1.90918	0.747523	2.33925	0.712179	0	0.654488	0
ONT.13331	12.7555	2.31189	5.44342	4.2998	9.50424	3.89185	12.2499	9.56228	11.0895	8.96088	7.29429	7.3677	11.2907	10.3723	6.51011	5.11737	5.19933	4.34924	0.588817	1.7213	3.47747	1.24094	2.07935	0	1.99697	0.594974	0.609247	0.695502	0	0.770098	4.84445	0.588221	8.75706	3.2792	4.78626	2.60775	4.92569	2.14067	1.27279	6.7277	3.119	3.56089	10.6979	9.81733	5.4973
ONT.13336	51.0219	52.5956	31.8829	43.6123	47.5212	31.9132	52.3406	46.3403	45.0103	51.6974	37.2009	36.1017	37.6356	40.1064	41.2307	81.1469	98.7872	66.6884	48.8718	45.3275	61.4352	42.1921	51.2907	33.7652	33.9485	30.3437	26.1976	34.7751	23.2505	22.3328	54.6731	33.5286	43.7853	37.3829	25.2988	40.4201	33.0725	24.9745	35.638	17.9405	11.6963	12.107	22.8221	17.6712	13.7432
ONT.1334	19.4689	19.6511	16.3303	12.2851	14.8504	21.016	18.3749	24.2735	25.4406	18.6111	16.7769	19.8928	27.0976	15.2128	19.5303	0.731053	0.742761	0	0	0	0	0	2.77247	0.662062	0	1.78492	1.21849	0.695502	0	6.16078	2.76826	1.76466	2.02086	0.65584	4.10251	1.30388	1.40734	2.14067	5.09114	1.49505	0.779751	1.42436	2.85276	1.96347	2.74865
ONT.13351	0	0	1.55526	0.614257	0	0	0	0.73556	0	0	0.729429	0	0	0.69149	3.61673	0	0	0	0	0.573766	0.579578	0.620472	0	0.662062	0	0.594974	0.609247	0	0.628391	0	0	0.588221	0	0	0	0	0.70367	0	0	0	0	2.84871	2.85276	15.7077	8.24594
ONT.1336	0	1.15595	2.33289	1.22851	2.37606	2.33511	1.11363	3.6778	3.26161	0	0.729429	1.47354	1.50542	2.76596	3.61673	0	0	0	0	0	0	0	0	0	0	0	0	0	0	0.770098	0	1.76466	0.67362	0	1.3675	0.651938	1.40734	0	1.27279	0	1.5595	1.42436	0	1.96347	0.687162
ONT.13364	100.701	79.1824	80.0961	84.7675	71.2818	61.4913	71.8291	75.7626	70.4509	86.8516	88.2609	78.8344	76.7766	109.947	109.948	10.2347	11.1414	5.79899	8.83226	8.60648	8.69367	9.92756	6.93117	6.62062	8.65355	8.9246	4.26473	20.8651	42.7306	23.1029	58.8255	87.0568	68.0356	50.4997	60.8539	61.2821	46.4422	69.215	79.5491	92.6928	66.2788	88.3102	99.8467	132.861	105.136
ONT.13365	2.68536	4.62379	5.44342	9.21386	4.15811	10.1188	6.68178	3.6778	4.56626	8.27158	6.56486	14.7354	3.76356	2.76596	2.89338	8.77264	2.97104	5.79899	9.42107	8.60648	5.79578	11.1685	9.70364	9.26887	6.65658	5.35476	8.52945	1.391	2.51356	6.93088	6.22858	4.11755	6.7362	7.87008	3.41876	6.51938	11.9624	4.9949	3.81836	8.22275	5.45826	7.83397	1.42638	0.654488	2.06149
ONT.13397	0	0	0	0	0	0	0	0	0	0	0	0	0	0.69149	0	26.3179	23.0256	5.79899	5.29935	8.03272	12.7507	2.48189	0.693117	1.32412	0	0	0	4.86851	0.628391	1.5402	0	0	0	0	0	0	0	0	0.636393	0.747523	0	0	0	0.654488	0
ONT.1342	7.38475	5.77974	12.4421	4.91406	7.12818	7.00534	6.68178	11.769	28.0499	6.20369	7.29429	21.3663	6.0217	5.53192	10.1268	8.77264	17.0835	33.3442	52.4047	21.2293	36.5134	36.6079	19.4073	24.4963	40.6051	44.623	51.1767	9.73702	8.16908	26.9534	13.1492	4.70577	20.8822	17.0518	16.41	14.9946	21.1101	19.9796	20.3646	14.2029	19.4938	24.9263	10.6979	9.16284	10.3074
ONT.13421	32.2243	23.6969	17.1079	27.0273	23.7606	13.2323	20.6022	16.1823	14.3511	11.7181	12.4003	19.8928	19.5705	10.3723	16.6369	43.1322	43.0801	31.8944	12.954	23.5244	17.3873	13.6504	14.5555	10.593	7.32223	10.1146	9.1387	8.34602	2.51356	13.8618	42.2159	30.5875	31.6602	29.5128	31.4526	34.5527	25.3321	19.266	20.3646	18.6881	7.01776	10.6827	49.9234	30.1065	18.5534
ONT.13425	30.8817	30.0546	74.6526	56.5117	19.6025	29.5781	10.0227	9.56228	15.6558	6.20369	2.91772	8.10447	6.0217	10.3723	19.5303	13.159	16.3407	31.8944	31.2073	22.9506	29.5585	40.3307	22.8729	21.186	7.98789	9.51958	23.1514	4.17301	5.65552	10.0113	13.1492	19.9995	10.1043	13.7726	12.9913	9.12713	10.555	7.84913	14.0006	17.9405	6.23801	7.12179	0.713191	5.23591	6.18446
ONT.13433	63.7774	80.3383	78.5408	60.1972	51.0853	39.6969	78.5109	75.0271	75.0171	68.2406	45.954	57.4681	66.9914	62.9256	66.5477	0.731053	2.22828	0.724874	0.588817	3.44259	3.47747	1.86142	0.693117	3.97237	2.66263	2.97487	4.26473	4.86851	30.7911	36.9647	62.2858	77.6452	70.7301	66.2398	79.3152	76.9286	72.478	92.7624	68.7304	98.673	96.6891	74.0666	49.2102	56.9405	68.7162
ONT.13441	7.38475	8.09163	5.44342	6.75683	5.34614	3.11348	1.67044	0	1.95697	0	2.18829	1.47354	1.50542	1.38298	0.723345	24.8558	15.598	30.4447	5.29935	8.60648	10.4324	2.48189	3.46558	2.64825	0.665658	0.594974	0.609247	0.695502	2.51356	0	20.0699	13.5291	7.40982	12.461	21.88	20.2101	4.22202	0.713557	1.90918	0	1.5595	1.42436	1.42638	0	0
ONT.1345	10.0701	9.82555	11.6645	7.98535	13.0683	7.78371	5.01133	8.09116	7.17555	7.58229	10.212	8.10447	6.77441	7.60639	7.9568	21.9316	14.8552	18.8467	18.8421	14.3441	16.2282	20.4756	26.3384	19.1998	11.9818	20.2291	13.4034	15.301	11.311	13.0917	7.61271	7.05866	10.7779	7.21424	8.20502	6.51938	9.85138	9.9898	14.0006	11.2128	9.35701	12.107	7.13191	7.85386	10.3074
ONT.13451	2.01402	1.73392	1.55526	0.614257	2.97008	2.33511	1.67044	2.20668	3.26161	2.0679	2.91772	3.68385	3.01085	0.69149	5.78676	0	2.97104	2.17462	2.35527	5.16389	3.47747	3.10236	1.38623	1.98619	5.99092	8.9246	9.1387	2.08651	3.77034	2.31029	3.46032	2.94111	4.04172	1.31168	1.3675	1.30388	2.81468	5.70845	1.27279	2.24257	3.119	3.56089	0.713191	2.61795	1.37432
ONT.1346	10.0701	10.4035	5.44342	7.37109	7.12818	4.67022	7.79541	5.88448	1.95697	4.13579	2.91772	3.68385	7.52712	4.14894	6.51011	11.6969	15.598	13.7726	10.0099	8.03272	13.9099	10.548	10.3968	7.94474	7.32223	2.97487	4.87397	9.04152	3.77034	3.08039	12.4572	7.05866	8.75706	8.52592	10.2563	5.86744	4.92569	8.56268	3.81836	6.7277	5.45826	4.27307	7.8451	2.61795	3.43581
ONT.13467	12.0841	1.15595	2.33289	3.07129	0	7.00534	6.68178	6.62004	1.95697	0.689299	0	1.47354	3.01085	0.69149	8.68014	0	0	0	0	0	0	0	0	0	0	1.18995	0	0	0	0	0.692065	0	0.67362	1.31168	0	0	0	0	0	0	0	0	0	4.58142	0
ONT.13475	14.7695	18.4952	13.9974	11.0566	18.4145	17.1242	10.0227	11.769	14.3511	15.1646	12.4003	13.9986	14.3015	12.4468	12.2969	16.0832	20.0545	18.8467	18.2533	17.7867	21.4444	30.4032	22.1797	23.8342	21.301	26.1788	32.8993	33.3841	37.075	25.4132	8.30477	12.9409	9.43068	9.8376	10.2563	7.17131	16.8881	13.5576	17.819	13.4554	16.3748	20.6532	9.27148	10.4718	6.18446
ONT.13476	2.68536	6.35771	6.22105	4.91406	1.78205	2.33511	3.34089	2.94224	1.95697	0.689299	1.45886	5.15739	0.752712	3.45745	3.61673	5.11737	2.97104	6.52386	2.35527	4.59012	7.53451	5.58425	2.07935	3.31031	1.33132	2.97487	3.04623	6.25952	3.77034	3.85049	0	0	0	0	0	0	0	0	0	0	0	0	0	0	0
ONT.13477	6.04206	1.73392	4.66579	6.14257	1.18803	3.89185	1.67044	0.73556	1.95697	0	0.729429	4.42062	2.25814	2.07447	1.44669	2.92421	3.71381	2.89949	0.588817	1.14753	0	4.96378	1.38623	1.32412	1.33132	2.37989	0	1.391	1.25678	0.770098	0.692065	0	0	0	0.683751	0.651938	0	0.713557	1.27279	0.747523	0	0	1.42638	0.654488	0.687162
ONT.13498	18.7975	0.577974	1.55526	15.9707	2.37606	5.44859	10.5795	18.389	24.1359	12.4074	17.5063	21.3663	11.2907	11.7553	18.807	0	0.742761	1.44975	2.35527	1.14753	0	1.86142	0	1.32412	0.665658	0.594974	1.21849	0	2.51356	7.70098	1.38413	1.76466	1.34724	0	1.3675	1.30388	0.70367	2.85423	3.81836	1.49505	2.33925	4.27307	3.56595	5.23591	4.12297
ONT.13503	4.02804	0.577974	2.33289	6.14257	4.15811	0.778371	4.45452	3.6778	0.652323	2.75719	3.64715	0	1.50542	1.38298	0.723345	2.92421	6.68485	0	0	0.573766	0.579578	1.86142	1.38623	0.662062	1.33132	0.594974	0.609247	0	0.628391	0.770098	4.84445	2.94111	0	5.24672	2.05125	2.60775	0.70367	2.14067	2.54557	0	0.779751	0.712179	0	0.654488	0
ONT.13512	14.7695	15.0273	4.66579	4.91406	4.15811	3.89185	2.22726	1.47112	2.60929	2.75719	0.729429	2.21031	1.50542	1.38298	0.723345	0.731053	0.742761	0.724874	0	0	0.579578	0	0	0	0.665658	0	0	0	0	1.5402	44.2921	24.7053	11.4515	22.9544	25.2988	15.6465	4.22202	3.56778	1.90918	0	0.779751	0.712179	0.713191	0	0.687162
ONT.13543	8.72743	13.8714	23.3289	33.7842	6.53417	16.3458	1.67044	1.47112	9.78484	3.44649	2.18829	4.42062	2.25814	4.84043	7.23345	27.049	15.598	26.0954	20.6086	23.5244	19.7056	21.0961	7.62429	27.8066	14.6445	9.51958	10.3572	13.91	7.54069	8.47108	8.99684	11.7644	6.7362	9.18176	8.20502	3.91163	7.74037	6.42201	10.1823	3.73761	3.119	6.40961	0	1.96347	2.06149
ONT.13549	17.4549	6.35771	1.55526	0.614257	11.2863	1.55674	10.0227	8.09116	2.60929	11.0288	8.75315	1.47354	3.76356	6.9149	0.723345	9.5037	6.68485	0	0.588817	1.7213	1.15916	2.48189	7.62429	1.98619	1.33132	1.18995	1.21849	4.86851	1.88517	5.39069	11.073	10.588	7.40982	10.4934	6.83751	10.431	11.2587	4.28134	6.36393	14.9505	10.1368	4.27307	8.55829	4.58142	7.55878
ONT.13569	4.69938	1.73392	3.11053	6.14257	4.75212	5.44859	2.22726	2.20668	3.26161	4.82509	5.106	4.42062	5.26899	3.45745	2.89338	0	0	2.17462	0.588817	4.59012	0	2.48189	1.38623	1.98619	1.33132	2.37989	3.65548	0	1.25678	2.31029	0.692065	0	0	0.65584	0.683751	0	0	0	0	0	0	0.712179	0	0	1.37432
ONT.13583	0	0	0	0	0	0	0	0	0	0	0.729429	0	0	0	0	0	0.742761	0	0	0	0	0	0	0	0	0	0	0	0.628391	1.5402	8.99684	15.882	10.1043	5.90256	9.57252	5.86744	7.74037	8.56268	11.4551	5.98018	7.01776	6.40961	2.13957	5.8904	6.87162
ONT.13627	10.0701	13.2934	6.22105	1.84277	5.94015	7.00534	5.01133	2.94224	0	5.51439	5.106	2.21031	3.76356	6.22341	2.17004	0.731053	2.22828	0.724874	0	0.573766	3.47747	1.24094	3.46558	1.98619	0.665658	2.97487	3.65548	1.391	3.77034	18.4824	2.76826	2.35289	3.3681	4.59088	3.41876	5.2155	11.9624	6.42201	3.81836	5.23266	2.33925	2.13654	0.713191	0.654488	0.687162
ONT.1363	31.553	20.2291	28.7724	24.5703	35.6409	42.032	26.1703	27.9513	45.0103	28.2612	37.2009	39.0488	38.3883	31.117	44.1241	0	0	0.724874	1.17763	0.573766	0.579578	0	0	0	0	1.18995	1.21849	0	3.14195	4.62059	21.454	22.9406	27.6184	34.1037	24.615	24.7736	24.6284	16.4118	23.5465	23.9207	24.1723	27.775	22.8221	18.3257	21.302
ONT.13647	4.02804	4.62379	3.11053	4.91406	3.56409	4.67022	4.45452	3.6778	5.87091	2.75719	1.45886	2.21031	2.25814	2.76596	3.61673	24.8558	17.8263	13.0477	15.8981	14.9179	24.9218	13.0299	11.783	8.6068	5.99092	9.51958	9.1387	8.34602	10.0542	4.62059	11.7651	11.7644	10.1043	12.461	16.41	15.6465	6.33303	14.2711	8.9095	5.23266	9.35701	7.12179	13.5506	18.3257	17.179
ONT.13679	77.8755	75.1366	98.7592	94.5956	80.192	121.426	54.011	63.9937	106.981	63.4155	53.2483	89.886	68.4968	48.4043	96.2049	21.2006	17.8263	22.4711	22.3751	23.5244	25.5014	18.6142	21.4866	15.8895	15.9758	18.4442	17.0589	30.6021	20.7369	33.8843	15.9175	11.7644	13.4724	10.4934	8.88877	12.3868	5.62936	7.13557	7.63672	11.2128	10.1368	8.54614	7.13191	3.27244	12.3689
ONT.13687	9.39877	6.35771	6.22105	6.14257	2.37606	5.44859	2.22726	1.47112	5.21858	4.13579	4.37658	1.47354	0.752712	3.45745	2.89338	4.38632	0	2.17462	2.35527	6.31142	2.89789	3.72283	2.07935	1.98619	2.66263	1.18995	1.21849	0	1.88517	2.31029	0.692065	0.588221	0	0	1.3675	1.30388	0	0	1.90918	0	0.779751	0	0	0	0.687162
ONT.13692	1.34268	4.62379	3.88816	3.68554	1.78205	0	1.11363	0.73556	0.652323	2.0679	2.18829	2.94708	0	1.38298	0	8.04159	3.71381	0.724874	4.12172	2.86883	6.95493	4.96378	9.01052	3.31031	0	1.78492	0.609247	2.08651	3.14195	3.08039	4.84445	5.88221	6.7362	13.7726	8.88877	5.86744	7.74037	6.42201	2.54557	1.49505	1.5595	0.712179	0.713191	0.654488	0.687162
ONT.1370	2.01402	1.15595	0.777632	1.22851	2.37606	0	0.556815	0.73556	0	0.689299	2.18829	2.21031	2.25814	2.07447	0.723345	2.92421	1.48552	1.44975	2.94409	5.16389	2.31831	5.58425	4.1587	1.98619	5.32526	2.37989	3.65548	4.86851	3.77034	2.31029	4.84445	2.94111	3.3681	3.2792	2.05125	4.56356	2.11101	5.70845	1.27279	3.73761	0.779751	3.56089	4.27915	1.30898	3.43581
ONT.13706	17.4549	7.51366	6.99868	7.98535	10.0983	3.11348	0.556815	2.20668	3.26161	0.689299	0	1.47354	2.25814	0.69149	0	187.15	115.128	63.7889	34.1514	43.0324	65.4923	45.2945	55.4494	20.5239	1.99697	6.54471	6.70171	13.2145	15.7098	4.62059	6.92065	2.94111	8.75706	6.5584	2.05125	7.17131	7.0367	2.85423	1.90918	1.49505	0	0.712179	0	0	0.687162
ONT.13714	0	2.31189	0.777632	5.52832	2.97008	0.778371	113.59	139.756	28.7022	138.549	100.661	54.521	146.026	244.096	71.6112	18.2763	0	0.724874	1.17763	1.7213	6.95493	14.2709	97.7295	4.63443	82.5415	75.5616	70.6726	1496.02	708.196	409.692	2.07619	3.52933	4.04172	3.2792	6.15376	5.86744	30.9615	24.2609	39.4564	618.949	354.007	259.945	1489.86	1272.98	998.446
ONT.13715	9.39877	9.82555	5.44342	7.98535	12.4743	17.1242	10.5795	11.769	7.82788	8.96088	8.75315	12.5251	8.27983	6.22341	10.1268	16.0832	17.8263	23.9208	26.4968	21.2293	26.081	27.3008	24.9522	21.186	29.2889	30.3437	22.5421	13.2145	11.311	18.4824	4.84445	5.29399	9.43068	3.2792	6.15376	1.30388	4.22202	7.13557	5.72754	6.7277	3.89875	5.69743	4.27915	3.27244	0.687162
ONT.13723	8.72743	10.9815	7.77632	6.75683	4.15811	4.67022	7.23859	4.41336	3.91394	2.0679	4.37658	2.21031	5.26899	4.84043	5.06342	19.7384	9.65589	5.79899	6.47699	5.73766	6.95493	5.58425	9.70364	1.98619	1.33132	2.37989	4.87397	0.695502	2.51356	0.770098	4.84445	1.76466	3.3681	1.31168	2.05125	0	4.92569	2.85423	2.54557	1.49505	0.779751	0.712179	0.713191	1.30898	0
ONT.13730	14.7695	15.6053	10.8868	3.68554	4.75212	3.89185	6.68178	2.20668	5.87091	8.96088	3.64715	7.3677	4.51627	3.45745	4.34007	4.38632	3.71381	2.89949	5.88817	3.44259	4.63662	6.8252	2.07935	2.64825	4.6596	3.56984	3.65548	2.08651	3.14195	5.39069	6.92065	9.99976	8.75706	7.21424	8.88877	10.431	9.14771	2.14067	8.27311	9.7178	7.01776	9.25832	6.41872	10.4718	9.62027
ONT.13743	2.68536	6.93568	8.55395	7.37109	3.56409	3.11348	3.8977	4.41336	5.21858	6.89299	6.56486	8.10447	6.0217	6.22341	1.44669	0.731053	0.742761	0	0.588817	0.573766	0.579578	0	1.38623	1.98619	1.33132	0	0.609247	1.391	4.39873	0.770098	8.30477	5.88221	5.38896	6.5584	4.10251	8.47519	4.22202	7.13557	8.9095	6.7277	7.79751	9.25832	2.13957	5.23591	6.87162
ONT.13782	1.34268	0	0	0.614257	0	0.778371	1.11363	0.73556	3.91394	0	2.18829	10.3148	1.50542	1.38298	0.723345	5.11737	5.19933	2.89949	7.65462	10.3278	5.79578	15.5118	9.01052	11.9171	5.32526	5.94974	4.87397	5.56401	1.25678	5.39069	0.692065	0	0	0	0	0	0	0	0	0	0	0	0	1.96347	0
ONT.13784	0	0	0	0	0.594015	0	1.11363	0	0	0	0	0	0	0.69149	0	0	0	0.724874	0	0	0	0	0	0	0	0	0	0	6.9123	0	6.92065	8.82332	5.38896	3.93504	9.57252	2.60775	1.40734	4.9949	5.09114	2.24257	1.5595	2.13654	16.4034	12.4353	13.0561
ONT.13789	1.34268	0.577974	0	1.84277	0.594015	0	0	0.73556	1.30465	1.3786	0.729429	0	0	1.38298	0.723345	4.38632	0.742761	0.724874	1.76645	0	0	1.24094	0	0	0	0.594974	0.609247	0	0	0	0	0	0.67362	1.31168	0.683751	0	0	0.713557	1.90918	0.747523	0	0	15.6902	33.3789	21.9892
ONT.13790	7.38475	7.51366	8.55395	4.91406	5.34614	8.56208	6.68178	5.14892	3.91394	6.89299	10.212	6.63093	6.77441	5.53192	13.7436	1.46211	8.17037	3.62437	7.65462	9.18025	2.89789	11.1685	9.01052	5.29649	9.98486	6.54471	7.92021	6.25952	4.39873	8.47108	2.76826	4.70577	7.40982	9.8376	8.20502	7.82325	17.5917	10.7034	11.4551	14.9505	12.476	4.98525	0	0.654488	5.4973
ONT.13817	62.4347	10.4035	25.6618	35.6269	5.94015	8.56208	55.1247	47.0758	52.8382	24.1255	18.2357	44.2062	27.0976	18.6702	51.3575	41.67	49.0222	72.4874	54.1712	51.0651	44.6275	40.3307	31.1903	37.0755	48.593	58.9024	45.6935	17.3875	30.1627	30.8039	2.07619	0	3.3681	3.2792	1.3675	0	0.70367	1.42711	1.27279	2.24257	0.779751	3.56089	3.56595	11.1263	4.12297
ONT.13818	6.71341	10.4035	6.22105	5.52832	7.7222	3.89185	9.46585	5.88448	8.4802	3.44649	5.106	7.3677	14.3015	4.14894	5.06342	10.9658	10.3987	7.24874	8.83226	13.7704	9.85282	8.06614	4.1587	17.8757	11.9818	10.1146	6.70171	4.86851	4.39873	9.24118	5.53652	2.35289	6.7362	1.96752	3.41876	5.2155	6.33303	5.70845	4.45475	4.48514	3.119	4.98525	1.42638	1.96347	5.4973
ONT.1382	40.9518	16.7612	25.6618	25.1846	22.5726	27.243	13.3636	24.2735	20.8743	12.4074	8.02372	17.6825	9.03255	6.22341	19.5303	6.57948	6.68485	10.8731	6.47699	0.573766	5.79578	8.68661	4.85182	1.32412	7.98789	4.16481	3.04623	1.391	3.14195	3.85049	23.5302	28.8229	22.2295	12.461	10.2563	9.77906	2.81468	7.84913	15.9098	5.23266	2.33925	6.40961	105.552	77.8841	45.3527
ONT.13825	9.39877	4.04581	8.55395	3.68554	9.50424	3.89185	7.23859	5.88448	5.21858	2.75719	2.18829	5.15739	3.76356	5.53192	8.68014	1.46211	0	0.724874	0.588817	0.573766	4.05704	0.620472	0.693117	0	0.665658	1.78492	0.609247	0.695502	3.14195	0.770098	12.4572	14.1173	16.1669	9.18176	12.9913	15.6465	13.3697	9.27624	8.9095	4.48514	9.35701	12.8192	22.8221	15.0532	15.8047
ONT.1384	6.71341	4.62379	4.66579	1.22851	7.7222	3.11348	9.46585	2.94224	7.17555	6.20369	5.106	5.15739	5.26899	3.45745	4.34007	16.8142	12.6269	12.3228	9.42107	10.9015	15.069	8.06614	14.5555	3.31031	9.98486	13.6844	12.1849	6.25952	6.28391	3.85049	12.4572	5.88221	7.40982	6.5584	6.83751	8.47519	9.85138	4.9949	4.45475	4.48514	4.6785	2.84871	7.8451	7.19937	4.12297
ONT.13850	38.9378	7.51366	8.55395	15.3564	9.50424	10.1188	7.79541	2.20668	6.52323	1.3786	4.37658	19.156	0.752712	3.45745	4.34007	11.6969	19.3118	25.3706	13.5428	20.6556	35.3542	9.92756	3.46558	2.64825	1.33132	2.97487	0.609247	0	0.628391	1.5402	10.381	3.52933	3.3681	9.18176	4.78626	3.91163	2.81468	1.42711	2.54557	1.49505	0	0	0	0	0.687162
ONT.13870	6.71341	9.82555	5.44342	12.2851	11.8803	8.56208	15.5908	7.3556	7.17555	15.1646	5.106	10.3148	8.27983	13.1383	10.8502	5.11737	4.45657	2.17462	2.94409	4.59012	0.579578	8.68661	2.07935	0.662062	3.32829	4.75979	3.04623	5.56401	2.51356	7.70098	5.53652	1.76466	4.71534	7.21424	4.10251	5.86744	3.51835	5.70845	3.81836	5.98018	3.119	4.27307	4.27915	5.23591	6.87162
ONT.13872	6.04206	9.82555	11.6645	3.68554	5.94015	5.44859	6.68178	12.5045	7.17555	12.4074	11.6709	11.0516	6.0217	8.98937	8.68014	0	0.742761	0	0	0	0	0	0.693117	0	0.665658	0	0	0.695502	0	0	0.692065	1.76466	1.34724	1.31168	0.683751	1.30388	2.11101	0	1.90918	0.747523	0.779751	1.42436	0	0	1.37432
ONT.13875	4.69938	1.73392	5.44342	4.2998	5.34614	7.00534	6.68178	5.88448	6.52323	5.51439	5.106	4.42062	7.52712	5.53192	6.51011	0.731053	1.48552	0.724874	1.17763	1.7213	3.47747	1.86142	1.38623	1.98619	3.32829	1.78492	4.87397	3.47751	2.51356	2.31029	2.07619	3.52933	1.34724	4.59088	5.47001	3.91163	7.74037	4.28134	6.36393	4.48514	4.6785	4.27307	0.713191	0	1.37432
ONT.13878	15.4408	26.5868	20.9961	25.1846	21.9786	17.9025	17.2613	22.8023	18.265	14.4753	8.02372	20.6296	15.807	11.0638	24.5937	11.6969	15.598	15.2223	10.0099	8.03272	6.37536	6.8252	4.85182	7.94474	9.31921	6.54471	6.09247	5.56401	3.14195	3.08039	15.9175	7.64688	13.4724	11.8051	11.6238	17.6023	11.9624	11.4169	8.9095	8.22275	10.1368	6.40961	23.5353	9.16284	9.62027
ONT.13879	2.68536	0	0.777632	1.22851	0	2.33511	7.23859	2.20668	14.3511	7.58229	2.18829	16.9457	8.27983	8.98937	15.1902	0	0	0	0.588817	0	0	0	0	0	0	0.594974	0.609247	0.695502	3.14195	7.70098	1.38413	0.588221	2.69448	0	0	0	1.40734	0.713557	0.636393	0	2.33925	0.712179	1.42638	7.85386	3.43581
ONT.1389	0.671341	4.04581	0.777632	8.5996	9.50424	2.33511	292.885	366.309	52.1858	313.631	331.161	103.885	291.3	408.67	113.565	9.5037	1.48552	2.89949	2.94409	4.59012	15.069	31.0236	258.533	5.95856	63.9031	71.9918	73.1096	1036.3	538.531	459.749	4.84445	1.17644	4.04172	8.52592	4.78626	6.51938	66.145	67.0743	62.3665	603.251	384.417	308.373	1160.36	903.848	764.124
ONT.13898	2.68536	2.31189	5.44342	3.07129	1.78205	4.67022	5.01133	4.41336	1.95697	4.13579	4.37658	5.15739	6.0217	4.14894	2.89338	0	0.742761	1.44975	0	0	1.73873	0.620472	1.38623	0.662062	1.33132	0.594974	0	0	0.628391	0.770098	4.84445	2.35289	3.3681	5.90256	2.05125	2.60775	4.92569	1.42711	2.54557	1.49505	6.23801	3.56089	3.56595	7.19937	0.687162
ONT.13899	3.3567	2.31189	0	1.84277	1.18803	2.33511	2.22726	0.73556	1.30465	3.44649	3.64715	1.47354	0	0	3.61673	3.65527	2.97104	4.34924	1.17763	1.7213	0.579578	0.620472	1.38623	1.32412	2.66263	0.594974	0	4.17301	0.628391	1.5402	3.46032	3.52933	3.3681	3.2792	0.683751	1.30388	0.70367	0	1.27279	2.24257	0.779751	1.42436	6.41872	9.16284	4.12297
ONT.139	1.34268	1.15595	1.55526	1.22851	1.18803	0.778371	0	1.47112	1.30465	1.3786	0	0	1.50542	0.69149	1.44669	10.9658	14.1125	8.69848	4.12172	5.73766	12.7507	6.8252	4.1587	4.63443	2.66263	3.56984	3.04623	2.08651	3.14195	3.85049	4.15239	5.88221	4.04172	5.24672	3.41876	3.91163	4.92569	2.14067	6.36393	1.49505	2.33925	2.13654	0.713191	1.96347	1.37432
ONT.1390	18.1262	17.3392	15.5526	16.5849	10.6923	5.44859	23.943	30.8935	37.1824	42.0472	17.5063	23.5767	54.1953	23.5107	47.7408	0.731053	0.742761	0	0	0	0	0	0	0	0	0	0.609247	0	3.77034	0.770098	1.38413	1.17644	0.67362	1.31168	2.73501	0	0	1.42711	1.90918	1.49505	0	2.13654	1.42638	3.27244	1.37432
ONT.13900	11.4128	14.4493	10.1092	19.042	14.2564	11.6756	18.3749	12.5045	26.0929	19.9897	16.0474	18.4193	29.3558	22.8192	23.8704	30.7042	23.0256	40.5929	44.7501	44.18	41.7296	58.3244	67.9255	54.9511	83.2072	72.5868	60.9247	77.8962	55.2984	53.9069	1.38413	0.588221	0	2.62336	1.3675	1.30388	0	0	1.27279	6.7277	3.119	0.712179	0.713191	1.30898	1.37432
ONT.13909	40.2804	31.2106	34.9934	36.2412	24.3546	21.7944	24.4999	22.0668	25.4406	11.0288	13.1297	34.6282	14.3015	10.3723	22.4237	16.8142	11.8842	13.0477	5.88817	6.88519	8.69367	9.92756	4.85182	4.63443	5.99092	6.54471	5.48322	4.17301	3.14195	10.0113	15.9175	8.2351	14.146	22.2986	8.20502	11.0829	12.6661	11.4169	7.00032	5.23266	3.119	4.98525	7.8451	2.61795	8.24594
ONT.1391	35.581	43.926	26.4395	35.0127	42.1751	36.5834	31.7384	30.8935	41.7487	39.29	32.0949	29.4708	35.3775	33.1915	25.3171	32.8974	26.7394	27.5452	32.3849	26.967	27.2402	34.7465	41.587	31.1169	26.6263	21.419	23.7606	15.9965	17.5949	35.4245	22.1461	18.8231	18.1877	20.9869	24.615	20.2101	30.2578	25.688	15.9098	17.193	25.7318	15.6679	7.13191	11.1263	11.6818
ONT.13911	20.8116	4.04581	4.66579	14.1279	5.34614	9.34045	20.0453	9.56228	15.0034	5.51439	13.1297	11.0516	7.52712	14.5213	15.1902	13.159	9.65589	11.598	15.3092	6.88519	6.95493	7.44567	6.23805	7.94474	6.65658	11.8995	7.92021	32.6886	22.6221	16.9422	13.1492	9.41154	10.1043	3.93504	6.15376	3.91163	2.11101	4.9949	2.54557	11.9604	14.0355	10.6827	5.70553	19.6347	6.87162
ONT.13920	6.71341	5.20176	11.6645	4.91406	17.2264	3.11348	5.01133	6.62004	6.52323	4.13579	6.56486	5.15739	5.26899	7.60639	8.68014	0.731053	0.742761	2.89949	5.88817	2.86883	2.31831	2.48189	2.77247	2.64825	4.6596	5.94974	6.70171	1.391	2.51356	1.5402	2.76826	1.17644	3.3681	3.93504	2.73501	5.2155	2.81468	3.56778	4.45475	6.7277	7.01776	3.56089	4.99234	2.61795	2.74865
ONT.13937	4.69938	1.15595	3.11053	4.2998	4.15811	3.11348	3.34089	3.6778	5.21858	0	0.729429	1.47354	2.25814	1.38298	2.17004	0.731053	0	0.724874	0.588817	0	0.579578	0	0	0	0	0.594974	0	0	0	0.770098	0	0.588221	0.67362	0	0	0	0	0.713557	0	0	0	0	0.713191	0.654488	0
ONT.1394	0	0	0	0	0	0	0	0.73556	0	2.75719	0.729429	0	0.752712	0.69149	1.44669	6.57948	2.22828	1.44975	0	0	0	0	0	0	0	0	0	2.08651	59.6971	117.825	655.385	479.989	891.2	806.027	622.214	719.087	666.375	592.966	700.032	441.038	536.469	587.547	412.224	413.637	473.455
ONT.13955	18.7975	8.6696	6.22105	10.4424	4.15811	11.6756	6.12496	4.41336	4.56626	0.689299	2.18829	8.84124	4.51627	4.14894	5.78676	38.7458	42.3374	26.0954	7.65462	9.18025	10.4324	6.20472	4.1587	5.29649	3.32829	4.75979	6.09247	3.47751	4.39873	3.85049	64.362	83.5274	49.1743	29.5128	25.2988	26.0775	4.92569	8.56268	12.0915	8.22275	5.45826	4.27307	3.56595	7.19937	5.4973
ONT.13991	9.39877	9.24758	7.77632	11.0566	11.2863	5.44859	9.46585	5.14892	3.91394	5.51439	2.91772	8.10447	4.51627	5.53192	9.40349	17.5453	25.2539	23.196	22.9639	12.0491	23.1831	19.8551	18.021	18.5377	11.9818	21.419	9.74795	18.7785	10.6826	10.7814	6.22858	2.94111	4.04172	6.5584	6.15376	5.86744	9.85138	4.9949	3.81836	2.24257	6.23801	6.40961	4.99234	3.92693	6.18446
ONT.14003	2.68536	3.46784	0.777632	3.07129	2.37606	3.11348	3.34089	2.20668	4.56626	2.0679	4.37658	2.21031	5.26899	0.69149	2.17004	15.3521	8.91313	7.97361	12.3652	5.73766	5.2162	4.96378	13.8623	9.26887	16.6414	10.1146	9.74795	9.73702	10.0542	5.39069	1.38413	1.17644	2.02086	2.62336	1.3675	0.651938	0	2.14067	1.90918	1.49505	1.5595	1.42436	2.13957	1.96347	5.4973
ONT.14004	41.6231	32.9445	43.5474	39.9267	36.8289	37.3618	31.7384	25.009	28.0499	35.1542	30.636	21.3663	30.1085	28.3511	20.2537	123.548	103.244	105.107	94.7996	96.3926	102.006	111.685	113.671	115.199	105.84	99.9556	94.4333	93.8927	69.7514	81.6304	38.0635	35.8815	35.0283	29.5128	34.8713	33.2488	29.5541	38.5321	28.6377	29.1534	21.0533	28.4871	47.7838	37.3058	32.9838
ONT.14014	0	0.577974	0.777632	1.22851	0.594015	0	0	0.73556	0	0.689299	0.729429	2.94708	0.752712	0.69149	0	11.6969	23.0256	23.9208	10.0099	24.6719	24.3423	21.0961	12.4761	17.8757	6.65658	5.35476	7.92021	14.6055	14.453	22.3328	7.61271	4.70577	6.06258	3.93504	6.15376	7.82325	4.92569	2.85423	6.36393	2.99009	3.89875	3.56089	6.41872	6.54488	8.24594
ONT.14022	0	0.577974	0.777632	0	0	0	0.556815	0.73556	0	0	0	1.47354	0	0	1.44669	6.57948	8.91313	9.42336	7.06581	2.29506	6.37536	3.72283	4.1587	8.6068	3.99395	7.13968	6.09247	2.78201	3.14195	6.16078	0	0	0	0	0	0.651938	0	0	0	0	0	0	0	0	0
ONT.14027	15.4408	21.385	6.99868	14.1279	12.4743	10.8972	13.3636	12.5045	13.6988	13.786	13.8592	10.3148	12.0434	8.98937	5.06342	35.0906	25.2539	26.0954	12.3652	14.3441	20.2852	17.3732	18.7142	7.94474	13.9788	14.8743	13.4034	12.519	6.9123	10.7814	19.3778	8.82332	14.8196	17.7077	15.0425	13.6907	15.4807	7.84913	8.27311	13.4554	5.45826	3.56089	12.8374	7.85386	6.87162
ONT.14040	0.671341	0	0	0.614257	0.594015	0	0	0	0.652323	0	0	1.47354	0	0.69149	0	128.665	140.382	68.863	90.089	97.5402	134.462	112.926	130.306	102.62	83.8728	79.7265	63.9709	54.9446	48.3861	36.1946	6.92065	8.2351	6.7362	21.6427	10.94	11.0829	21.1101	14.2711	8.27311	6.7277	7.79751	9.9705	1.42638	6.54488	10.3074
ONT.14054	0.671341	0.577974	1.55526	0	0.594015	0.778371	0	0.73556	0	0.689299	0.729429	0	1.50542	0.69149	0.723345	5.11737	6.68485	10.1482	8.24344	6.88519	8.11409	8.06614	4.85182	4.63443	5.99092	2.37989	6.09247	3.47751	4.39873	3.85049	0	0	0	0	0	0	0	0	0.636393	0	0	0.712179	0	0	0
ONT.14061	120.841	102.301	97.2039	66.3398	93.8544	129.21	64.5905	132.401	112.2	77.8907	57.6249	96.5169	82.7983	59.4681	121.522	134.514	133.697	103.657	48.8718	12.0491	56.219	89.9685	39.5077	47.6685	39.9395	41.6481	23.7606	23.6471	32.6763	35.4245	111.422	114.703	99.0222	59.6814	40.3413	48.8953	33.0725	34.2507	68.0941	33.6385	30.4103	41.3064	221.802	165.586	94.8284
ONT.14067	4.02804	2.31189	6.22105	5.52832	5.34614	4.67022	3.34089	6.62004	3.26161	4.82509	6.56486	3.68385	4.51627	6.22341	3.61673	11.6969	11.8842	11.598	14.7204	11.4753	16.8078	25.4394	22.1797	19.8619	24.6293	34.5085	21.3236	22.9516	13.1962	19.2525	0	0	0	0	0	0	0	0	0.636393	0	0	0	0	0	0
ONT.14078	0	0	0	0	0.594015	0	0	0.73556	0	0	0	0	0	0	0	2.92421	2.97104	3.62437	3.5329	3.44259	1.73873	4.34331	3.46558	5.95856	7.32223	7.13968	4.26473	13.91	8.79747	6.16078	0	0	0	0	0	0	0	0	0	0	0	0	0	0	0
ONT.14106	12.0841	13.2934	8.55395	11.0566	10.6923	10.1188	12.8067	13.9756	15.0034	11.0288	11.6709	13.2619	15.0542	12.4468	10.8502	5.84843	9.65589	10.1482	5.29935	4.01636	10.4324	6.8252	3.46558	3.97237	6.65658	6.54471	9.74795	6.95502	3.77034	5.39069	18.6857	17.0584	16.1669	13.1168	12.9913	15.6465	7.0367	9.9898	21.6374	10.4653	15.595	12.8192	44.2178	36.6513	25.425
ONT.14114	2.01402	2.88987	3.88816	4.2998	5.94015	4.67022	6.12496	4.41336	3.91394	4.13579	5.106	4.42062	2.25814	4.84043	6.51011	0	0	0	0	0	0	0	0	0	0	0	0	0	1.25678	0	2.07619	2.94111	2.69448	5.90256	2.73501	4.56356	2.81468	4.28134	6.36393	3.73761	3.119	7.12179	7.8451	10.4718	5.4973
ONT.14123	33.567	23.6969	12.4421	22.1133	25.5426	11.6756	21.159	18.389	18.265	13.0967	18.9652	16.2089	21.0759	16.5958	13.7436	59.9464	63.8775	58.7148	41.2172	37.8685	44.6275	32.885	39.5077	32.441	33.2829	30.3437	26.1976	26.4291	29.5344	19.2525	38.7556	25.2935	31.6602	34.1037	38.2901	35.8566	30.9615	29.9694	17.819	12.7079	22.6128	19.941	24.9617	13.0898	28.1736
ONT.14148	0.671341	0.577974	0.777632	0.614257	2.97008	0.778371	2.22726	0.73556	1.30465	1.3786	1.45886	2.94708	0.752712	0.69149	0.723345	40.939	54.2216	63.064	66.5363	55.0815	55.0599	62.6677	63.0736	69.5165	84.5385	71.3968	62.7524	31.2976	22.6221	40.0451	2.76826	1.76466	3.3681	1.96752	1.3675	0.651938	2.11101	0.713557	0.636393	2.99009	1.5595	2.13654	4.99234	5.23591	2.74865
ONT.14151	0.671341	1.15595	1.55526	2.45703	0.594015	3.11348	0.556815	0	1.95697	2.75719	2.18829	0.73677	1.50542	1.38298	0.723345	13.89	17.8263	15.2223	14.1316	12.0491	10.4324	9.92756	9.01052	15.8895	8.65355	10.7095	9.1387	6.25952	6.9123	8.47108	8.99684	12.9409	10.1043	11.8051	10.2563	11.0829	6.33303	9.9898	17.819	2.99009	6.23801	7.83397	9.98467	5.23591	15.1176
ONT.14175	5.37072	8.09163	2.33289	1.84277	4.15811	2.33511	4.45452	5.88448	4.56626	4.13579	1.45886	4.42062	3.01085	2.76596	5.06342	4.38632	4.45657	2.89949	2.94409	3.44259	4.05704	5.58425	6.23805	4.63443	6.65658	3.56984	4.26473	3.47751	1.88517	3.85049	0.692065	0	0	0	0.683751	0	0.70367	0	0.636393	0	0	0	0.713191	0	0
ONT.14185	1.34268	0.577974	0	0	0.594015	0	1.67044	0.73556	0.652323	0	0	0	0.752712	1.38298	0	0	0	0	0	0	0	0	0	0.662062	0	0.594974	0	0	0	0	2.07619	1.76466	0.67362	0.65584	0.683751	2.60775	0	1.42711	0.636393	0	0	0	17.8298	5.23591	6.87162
ONT.14190	2.68536	3.46784	2.33289	3.68554	2.37606	1.55674	2.22726	2.20668	0.652323	0.689299	3.64715	0	5.26899	6.22341	0.723345	1.46211	0.742761	0	0	0	0	0.620472	0.693117	0.662062	1.33132	1.78492	0.609247	1.391	0.628391	3.85049	1.38413	2.94111	1.34724	3.2792	1.3675	0.651938	0.70367	0.713557	1.27279	0.747523	3.89875	0.712179	2.85276	0.654488	2.74865
ONT.14196	19.4689	10.4035	13.2197	17.8135	17.8205	8.56208	10.5795	12.5045	14.3511	8.96088	7.29429	10.3148	4.51627	6.9149	8.68014	4.38632	2.97104	6.52386	6.47699	1.7213	3.47747	6.8252	4.85182	2.64825	1.99697	0.594974	2.43699	2.08651	3.14195	1.5402	7.61271	8.82332	6.06258	7.21424	6.15376	6.51938	6.33303	9.27624	10.1823	5.98018	3.119	10.6827	7.8451	7.19937	4.12297
ONT.14205	0.671341	2.31189	0.777632	0.614257	1.18803	0.778371	1.67044	0.73556	0.652323	1.3786	0	0	2.25814	2.07447	2.89338	3.65527	5.19933	2.89949	3.5329	4.59012	6.95493	5.58425	4.1587	11.9171	7.98789	5.94974	4.26473	6.25952	6.28391	6.93088	0	1.76466	0.67362	1.96752	2.73501	1.30388	3.51835	1.42711	0	2.99009	0.779751	1.42436	0	0.654488	0.687162
ONT.14206	10.0701	11.5595	8.55395	7.98535	6.53417	3.11348	12.8067	6.62004	12.3941	10.3395	6.56486	10.3148	18.0651	11.7553	4.34007	6.57948	4.45657	3.62437	7.65462	4.01636	4.63662	6.20472	3.46558	3.97237	5.32526	4.16481	6.09247	9.04152	3.14195	7.70098	3.46032	2.35289	2.02086	1.96752	1.3675	3.25969	2.11101	2.14067	1.27279	4.48514	3.119	0	0.713191	0	0.687162
ONT.14208	9.39877	4.04581	5.44342	4.91406	10.0983	10.8972	7.79541	6.62004	5.87091	11.0288	10.9414	13.2619	11.2907	14.5213	10.1268	5.11737	3.71381	2.17462	2.94409	2.86883	5.2162	5.58425	4.85182	3.31031	6.65658	8.9246	6.70171	4.17301	6.9123	13.0917	1.38413	0.588221	0	0.65584	0	1.30388	4.22202	2.14067	1.90918	5.23266	2.33925	6.40961	0.713191	0.654488	2.06149
ONT.1421	31.553	23.6969	20.9961	37.4697	30.8888	26.4646	26.7271	20.5957	28.7022	16.5432	15.318	25.787	15.807	20.7447	24.5937	35.0906	27.4822	23.9208	14.7204	14.9179	25.5014	14.2709	22.8729	15.2274	17.3071	13.6844	8.52945	13.91	10.6826	4.62059	23.5302	30.5875	35.0283	19.6752	20.5125	24.1217	23.2211	13.5576	18.4554	14.2029	13.2558	4.27307	32.0936	29.452	25.425
ONT.14221	2.68536	2.31189	1.55526	3.68554	0	12.4539	3.34089	2.94224	11.0895	6.89299	13.1297	8.84124	28.6031	13.8298	36.1673	0	0.742761	2.17462	3.5329	1.14753	2.31831	3.10236	2.07935	1.32412	1.99697	2.97487	4.26473	4.17301	9.42586	12.3216	0.692065	1.17644	0.67362	0.65584	0	1.30388	1.40734	1.42711	0.636393	2.99009	3.89875	2.13654	0.713191	1.30898	3.43581
ONT.14236	8.72743	5.77974	11.6645	10.4424	11.2863	9.34045	10.5795	22.8023	8.4802	13.0967	21.1534	13.2619	25.5922	17.2872	12.2969	0	0	0	0	0	0	0	2.07935	1.32412	1.33132	4.16481	1.21849	9.73702	18.2233	11.5515	5.53652	8.82332	10.7779	9.18176	4.78626	5.86744	8.44404	7.13557	12.7279	17.9405	14.8153	17.0923	5.70553	4.58142	6.87162
ONT.14255	10.7414	15.0273	11.6645	7.98535	9.50424	4.67022	6.12496	4.41336	6.52323	2.75719	3.64715	2.94708	8.27983	6.22341	2.17004	3.65527	8.17037	1.44975	10.0099	5.16389	9.85282	6.20472	4.85182	8.6068	4.6596	4.16481	2.43699	5.56401	4.39873	3.08039	9.6889	9.99976	12.1252	11.1493	19.8288	20.862	6.33303	2.85423	9.5459	0.747523	1.5595	2.84871	10.6979	2.61795	5.4973
ONT.14256	5.37072	12.1374	4.66579	9.82812	8.91023	3.11348	5.01133	4.41336	6.52323	9.65018	8.02372	4.42062	4.51627	7.60639	2.17004	2.19316	2.22828	2.17462	3.5329	2.86883	3.47747	1.24094	0.693117	0	0.665658	0	0	0.695502	2.51356	0.770098	35.2953	40.5873	43.7853	46.5646	49.2301	33.9008	7.0367	11.4169	19.7282	0.747523	3.119	7.83397	13.5506	10.4718	10.9946
ONT.14257	4.02804	4.62379	3.11053	6.14257	2.97008	0.778371	4.45452	5.88448	6.52323	1.3786	2.91772	2.21031	3.01085	11.0638	2.89338	2.92421	4.45657	0.724874	2.94409	2.29506	4.63662	3.72283	2.77247	1.32412	0.665658	0	0.609247	0.695502	5.02712	0	30.4508	33.5286	18.8614	20.331	19.145	16.2984	9.85138	4.28134	8.9095	0.747523	3.119	2.84871	7.8451	17.0167	2.74865
ONT.14259	369.909	401.692	247.287	297.915	289.285	502.827	154.795	229.495	193.74	203.343	145.886	281.446	246.137	234.415	266.191	92.8438	112.157	152.948	163.691	156.064	131.564	129.058	125.454	144.992	135.128	185.037	173.635	100.152	335.561	228.719	734.973	624.691	924.881	709.619	553.155	649.33	600.23	656.472	724.215	473.182	535.689	482.857	733.16	746.771	681.665
ONT.14262	5.37072	8.6696	12.4421	11.6709	11.2863	5.44859	8.90904	8.09116	13.6988	13.0967	8.75315	7.3677	12.7961	6.22341	7.9568	0	0.742761	1.44975	1.76645	0.573766	1.15916	3.72283	0.693117	0.662062	0	0.594974	1.21849	0	0	3.85049	0	0.588221	0	0.65584	2.05125	0.651938	2.11101	0.713557	1.90918	0.747523	0	2.13654	1.42638	0	0.687162
ONT.14264	14.0982	9.82555	13.2197	6.14257	8.31621	9.34045	11.6931	17.6534	20.8743	11.7181	10.212	15.4722	13.5488	9.68086	15.1902	8.04159	3.71381	2.89949	3.5329	3.44259	3.47747	4.96378	4.85182	4.63443	11.9818	11.8995	6.09247	2.08651	3.14195	4.62059	12.4572	8.82332	12.7988	8.52592	8.88877	9.77906	12.6661	9.9898	9.5459	8.22275	7.01776	12.107	20.6825	20.2891	15.1176
ONT.14266	10.7414	13.2934	17.1079	14.7422	17.2264	7.00534	20.0453	12.5045	15.0034	16.5432	14.5886	17.6825	21.8287	13.1383	20.977	14.6211	9.65589	7.97361	11.1875	16.0654	10.4324	9.92756	10.3968	7.94474	12.6475	11.3045	9.1387	8.34602	13.8246	3.08039	17.3016	20.5878	19.535	22.9544	18.4613	12.3868	21.1101	19.266	17.819	23.9207	17.1545	11.3949	24.9617	25.525	15.8047
ONT.14274	10.7414	15.0273	11.6645	25.1846	17.8205	10.1188	13.9204	8.09116	11.7418	11.0288	10.212	14.7354	15.0542	11.7553	11.5735	1.46211	0.742761	5.07411	1.76645	1.14753	4.05704	3.10236	0.693117	5.29649	2.66263	5.35476	3.65548	3.47751	0	2.31029	4.15239	4.11755	4.71534	8.52592	6.83751	6.51938	2.11101	2.85423	3.18197	3.73761	4.6785	0.712179	8.55829	7.85386	3.43581
ONT.14287	5.37072	2.88987	1.55526	6.14257	2.37606	1.55674	3.8977	5.88448	4.56626	6.89299	4.37658	2.21031	7.52712	4.14894	3.61673	49.7116	51.2505	50.0163	27.0856	22.9506	28.3993	19.8551	19.4073	34.4272	23.298	19.0392	15.8404	13.91	11.311	7.70098	5.53652	3.52933	2.69448	2.62336	4.78626	1.95581	1.40734	1.42711	3.18197	0	3.119	2.13654	6.41872	1.96347	4.81013
ONT.14300	3.3567	0.577974	0.777632	2.45703	2.37606	3.89185	1.67044	1.47112	1.30465	4.82509	5.106	2.21031	2.25814	3.45745	2.17004	24.1248	19.3118	7.24874	14.1316	5.16389	9.85282	16.7528	19.4073	14.5654	9.31921	7.13968	7.92021	9.04152	12.5678	14.6319	12.4572	7.64688	12.7988	13.1168	8.88877	7.17131	10.555	8.56268	10.1823	7.47523	4.6785	6.40961	3.56595	1.30898	6.18446
ONT.14324	53.0359	41.0361	27.9947	36.2412	33.2648	21.7944	37.8634	35.3069	35.2254	39.9793	34.2832	40.5224	36.1302	29.7341	31.8272	41.67	38.6236	38.4183	31.2073	23.5244	39.4113	24.8189	31.8834	23.8342	13.3132	19.6341	23.7606	28.5156	21.3653	16.9422	27.6826	25.8817	20.8822	24.9219	34.1876	25.4256	26.7395	26.4016	28.6377	16.4455	17.9343	15.6679	37.0859	26.1795	20.6149
ONT.14331	4.69938	4.62379	3.88816	10.4424	4.75212	7.00534	5.01133	7.3556	5.87091	1.3786	3.64715	3.68385	0	1.38298	7.9568	0	2.22828	0.724874	1.17763	0.573766	1.15916	0	0.693117	1.98619	1.33132	1.18995	1.82774	0.695502	2.51356	3.85049	8.30477	9.99976	6.06258	9.18176	4.78626	3.91163	2.81468	6.42201	5.72754	9.7178	3.89875	2.84871	5.70553	8.50835	4.81013
ONT.14342	11.4128	9.82555	15.5526	16.5849	16.6324	20.2376	14.4772	15.4468	19.5697	10.3395	17.5063	19.8928	13.5488	17.9787	23.147	1.46211	2.22828	5.07411	1.76645	2.86883	2.31831	1.24094	0	0.662062	14.6445	19.6341	12.1849	2.08651	4.39873	2.31029	14.5334	11.1762	20.2086	22.9544	20.5125	17.6023	11.9624	17.1254	22.2738	20.1831	19.4938	15.6679	14.2638	13.0898	15.1176
ONT.14344	0.671341	0.577974	0	0.614257	0.594015	0	0.556815	0	1.95697	0	0	0	0	0.69149	0.723345	114.775	109.929	113.08	100.099	99.2614	125.768	81.9024	108.126	88.7163	127.806	102.335	97.4795	166.92	86.0895	64.6882	0	1.17644	0	0	0	0	1.40734	0	0	1.49505	0.779751	0.712179	0	0	1.37432
ONT.14347	26.1823	16.1833	13.9974	25.7988	21.9786	14.789	20.0453	26.4801	13.6988	15.8539	5.83543	10.3148	12.7961	18.6702	22.4237	26.3179	23.0256	22.4711	18.2533	9.75402	16.2282	14.8913	13.8623	11.9171	8.65355	8.32963	7.92021	12.519	9.42586	7.70098	24.2223	17.6466	20.2086	17.7077	20.5125	18.2543	18.9991	17.1254	24.8193	18.6881	7.79751	13.5314	34.2332	26.1795	31.6095
ONT.14350	12.7555	6.35771	10.1092	9.21386	8.31621	8.56208	12.8067	8.82672	15.6558	11.0288	10.9414	12.5251	9.78526	9.68086	5.78676	0.731053	0	2.17462	0.588817	1.7213	1.73873	0.620472	3.46558	1.32412	0	2.97487	1.21849	0.695502	2.51356	1.5402	10.381	4.70577	8.75706	8.52592	6.15376	9.12713	10.555	12.844	12.7279	9.7178	15.595	12.107	11.4111	9.16284	14.4304
ONT.14355	12.0841	13.2934	8.55395	11.6709	16.6324	8.56208	16.1476	11.769	9.13252	14.4753	14.5886	12.5251	15.807	11.0638	17.3603	4.38632	0	5.07411	0.588817	3.44259	3.47747	2.48189	0.693117	0.662062	1.33132	0.594974	0.609247	1.391	6.28391	4.62059	6.92065	13.5291	5.38896	6.5584	6.83751	9.12713	9.14771	8.56268	8.9095	17.193	10.1368	7.83397	13.5506	17.0167	11.6818
ONT.14360	44.3085	34.1004	40.4368	22.1133	39.799	36.5834	35.0793	27.9513	31.9638	27.5719	29.9066	19.8928	34.6248	26.2766	18.0836	10.2347	14.8552	15.2223	11.7763	9.18025	9.85282	8.68661	6.23805	4.63443	9.98486	11.3045	3.65548	5.56401	6.9123	3.85049	9.6889	9.99976	6.7362	7.21424	6.15376	4.56356	7.74037	7.13557	8.27311	2.99009	3.119	2.84871	4.99234	4.58142	2.74865
ONT.14375	14.0982	11.5595	6.22105	17.8135	5.34614	14.789	12.2499	4.41336	25.4406	11.7181	6.56486	5.15739	24.0868	10.3723	11.5735	7.31053	8.17037	5.07411	2.35527	2.29506	2.89789	4.34331	1.38623	3.97237	1.99697	1.78492	3.04623	3.47751	4.39873	3.85049	4.84445	8.2351	6.7362	4.59088	6.83751	9.12713	4.22202	5.70845	2.54557	2.99009	7.01776	6.40961	10.6979	7.19937	10.3074
ONT.1438	6.04206	6.35771	1.55526	9.82812	5.34614	3.89185	7.79541	8.09116	6.52323	3.44649	7.29429	4.42062	15.807	4.84043	7.23345	11.6969	11.8842	13.0477	5.29935	7.45895	9.27324	12.4094	10.3968	6.62062	8.65355	4.16481	5.48322	20.1695	10.6826	6.93088	16.6095	10.588	6.06258	7.21424	6.83751	3.25969	11.2587	9.27624	15.2734	9.7178	9.35701	8.54614	27.8144	27.4885	18.5534
ONT.14384	10.7414	11.5595	8.55395	12.2851	7.7222	14.789	3.34089	3.6778	11.7418	6.20369	5.83543	7.3677	8.27983	7.60639	7.9568	9.5037	9.65589	8.69848	11.7763	7.45895	11.5916	12.4094	9.70364	7.28268	10.6505	10.1146	10.3572	6.25952	3.77034	8.47108	5.53652	4.11755	4.04172	5.24672	5.47001	5.2155	7.0367	4.28134	2.54557	4.48514	7.79751	1.42436	0.713191	1.30898	2.06149
ONT.14391	196.031	277.427	174.189	251.231	342.747	172.02	225.51	197.866	144.816	205.411	223.935	147.354	199.469	161.117	142.499	78.2227	54.9643	42.0427	52.4047	61.9667	56.7986	56.463	76.2429	43.6961	36.6112	29.7487	32.2901	25.7336	75.4069	66.2284	272.673	191.172	179.183	302.342	274.184	308.367	274.431	301.835	218.919	107.643	136.456	144.572	22.1089	43.8507	69.4034
ONT.14392	48.3365	56.6414	54.4342	33.7842	43.9571	54.4859	62.3633	63.2581	78.2788	79.2693	59.8132	58.2049	62.4751	57.3937	61.4843	13.159	17.8263	15.2223	24.7303	9.18025	23.1831	26.6803	24.2591	19.1998	18.6384	24.3939	23.7606	12.519	20.7369	26.9534	40.1397	25.8817	28.9657	57.0581	32.8201	35.2046	68.256	40.6727	27.3649	71.0147	58.4813	50.5647	34.2332	17.6712	32.9838
ONT.144	34.9097	27.7427	16.3303	33.1699	26.7307	21.016	17.8181	23.5379	20.8743	19.3004	21.1534	19.8928	21.8287	20.0532	21.7004	67.2569	63.1347	50.0163	54.1712	44.7537	43.4683	38.4693	44.3595	30.4548	31.2859	24.9889	31.0716	26.4291	23.8788	23.1029	35.2953	17.0584	27.6184	28.857	23.9313	28.6853	30.2578	24.2609	21.001	11.9604	18.714	7.83397	17.8298	22.2526	16.4919
ONT.14403	4.02804	4.04581	2.33289	3.07129	1.18803	4.67022	5.01133	2.20668	1.30465	2.75719	2.18829	3.68385	2.25814	1.38298	5.06342	0.731053	2.97104	0	0	1.14753	1.73873	0.620472	0.693117	1.32412	0	0.594974	1.21849	1.391	0.628391	0.770098	6.22858	2.94111	2.02086	1.31168	2.05125	0.651938	0.70367	0.713557	0.636393	0	0	0	1.42638	0	0
ONT.14414	4.69938	4.62379	9.33158	5.52832	4.15811	4.67022	6.12496	5.88448	5.21858	6.89299	5.83543	5.15739	7.52712	7.60639	8.68014	0	0	0	0	0	0	0	0	0	0	0	0.609247	0	0	0	4.15239	4.11755	8.08344	7.21424	8.88877	9.12713	5.62936	4.9949	3.81836	8.22275	7.01776	4.27307	4.27915	1.96347	4.81013
ONT.14433	20.8116	19.6511	32.6605	18.4277	21.9786	26.4646	26.1703	30.1579	41.7487	17.9218	21.1534	42.7327	20.3232	22.1277	38.3373	7.31053	9.65589	26.0954	11.7763	7.45895	13.9099	12.4094	6.23805	9.93093	22.6324	23.7989	25.5884	6.25952	6.9123	9.24118	21.454	17.0584	28.9657	25.5778	33.5038	33.2488	22.5174	30.6829	29.2741	17.193	33.5293	29.1993	18.543	13.0898	23.3635
ONT.14453	10.7414	13.8714	13.2197	15.3564	16.6324	16.3458	23.943	19.1246	19.5697	30.3291	25.53	17.6825	18.0651	27.6596	21.7004	0.731053	0.742761	0	2.94409	4.01636	2.89789	4.96378	4.85182	4.63443	4.6596	4.16481	5.48322	7.65052	8.79747	3.85049	2.07619	1.76466	2.69448	3.2792	5.47001	1.30388	4.22202	7.13557	7.00032	3.73761	3.119	5.69743	0	2.61795	1.37432
ONT.14466	93.3163	71.6687	69.9868	60.1972	62.3716	68.4966	76.2836	79.4404	73.7125	90.9874	73.6723	60.4152	119.681	85.0532	72.3345	147.673	168.607	121.054	83.612	76.8846	103.744	96.7937	103.968	94.0128	66.5658	63.6622	77.9836	61.2041	72.8933	50.8265	73.3588	71.1748	57.9313	56.4022	58.8026	54.1108	56.2936	70.6421	66.8213	42.6088	39.7673	44.1551	32.8068	35.3424	34.3581
ONT.14475	29.539	26.5868	16.3303	31.9414	17.2264	11.6756	14.4772	17.6534	18.9174	12.4074	11.6709	19.156	14.3015	20.0532	16.6369	37.2837	26.7394	27.5452	13.5428	21.8031	26.081	17.3732	18.021	9.93093	3.99395	5.94974	4.26473	17.3875	7.54069	6.16078	38.0635	37.058	29.6393	24.9219	38.2901	43.6798	23.2211	29.9694	36.2744	17.193	11.6963	6.40961	687.516	412.982	331.212
ONT.14478	3.3567	5.77974	12.4421	3.68554	10.0983	7.78371	11.1363	11.769	18.265	6.89299	5.106	10.3148	9.03255	9.68086	8.68014	0.731053	2.22828	0.724874	2.35527	1.14753	0.579578	0	1.38623	1.32412	0	1.78492	0	1.391	3.14195	6.93088	13.1492	5.88221	19.535	15.7402	14.3588	8.47519	16.1844	12.844	13.3643	11.2128	9.35701	14.9558	13.5506	4.58142	11.6818
ONT.14485	3.3567	1.15595	0.777632	2.45703	2.97008	3.89185	8.90904	6.62004	14.3511	10.3395	14.5886	5.15739	5.26899	7.60639	10.8502	0.731053	0.742761	0	2.94409	1.7213	1.15916	3.10236	2.07935	1.98619	1.99697	2.37989	0	0	1.88517	1.5402	2.07619	0.588221	2.02086	4.59088	1.3675	0.651938	3.51835	1.42711	1.90918	2.99009	3.119	3.56089	2.13957	1.30898	2.06149
ONT.14492	12.7555	15.0273	13.9974	11.6709	4.15811	4.67022	7.79541	8.09116	5.87091	2.0679	3.64715	8.84124	6.77441	8.29788	9.40349	16.0832	29.7104	20.2965	16.4869	13.7704	13.3303	11.1685	6.23805	10.593	7.98789	8.9246	4.87397	9.04152	3.14195	4.62059	5.53652	3.52933	3.3681	0.65584	4.10251	5.2155	0.70367	2.85423	1.27279	2.99009	0.779751	2.84871	2.13957	1.30898	0
ONT.14500	129.569	11.5595	24.8842	71.8681	20.1965	31.9132	71.2723	109.598	116.113	65.4834	96.2847	161.353	44.41	57.3937	127.309	19.7384	28.9677	15.9472	25.908	25.2457	13.9099	30.4032	19.4073	27.1445	46.596	38.6733	40.2103	12.519	32.6763	23.1029	28.3746	32.9404	32.3338	45.253	41.7088	13.0388	23.9248	24.2609	31.1833	27.6583	34.309	51.989	23.5353	73.9572	64.5932
ONT.14508	1.34268	0.577974	3.11053	1.84277	4.15811	1.55674	3.8977	1.47112	0.652323	2.75719	3.64715	0.73677	3.76356	0.69149	0.723345	8.77264	8.91313	8.69848	12.3652	9.75402	8.69367	6.8252	9.01052	5.29649	6.65658	6.54471	4.87397	4.86851	5.65552	5.39069	0	0	0	0	0	0	0	0	0	0	0	0	0	0	0
ONT.1451	16.1122	2.31189	2.33289	9.21386	5.94015	10.1188	2.22726	5.88448	9.78484	3.44649	6.56486	8.10447	5.26899	2.07447	2.17004	3.65527	5.94209	6.52386	1.17763	3.44259	12.1711	4.34331	0.693117	1.32412	3.32829	1.78492	1.21849	3.47751	4.39873	0.770098	19.3778	6.47044	2.69448	12.461	13.675	14.9946	4.22202	4.9949	3.81836	1.49505	2.33925	2.84871	27.8144	21.5981	15.8047
ONT.1452	16.1122	15.0273	15.5526	10.4424	16.6324	11.6756	15.034	11.0334	16.9604	17.2325	7.29429	20.6296	13.5488	19.3617	15.9136	11.6969	10.3987	7.97361	5.29935	3.44259	5.2162	4.96378	10.3968	1.98619	9.31921	6.54471	7.31096	13.2145	8.79747	14.6319	8.99684	11.1762	15.4933	13.1168	9.57252	8.47519	12.6661	13.5576	13.3643	7.47523	6.23801	7.12179	18.543	24.2161	19.2405
ONT.14525	35.581	19.0731	16.3303	14.7422	16.6324	19.4593	15.034	28.6868	18.9174	16.5432	16.7769	15.4722	23.3341	9.68086	20.977	28.5111	28.9677	10.1482	7.65462	5.73766	7.53451	10.548	11.783	7.28268	9.31921	2.97487	4.26473	2.78201	10.0542	10.0113	62.2858	59.4104	64.6675	37.3829	36.2388	30.6411	21.1101	22.1203	35.638	26.1633	14.8153	15.6679	96.2808	66.7578	49.4757
ONT.14526	15.4408	17.3392	9.33158	14.1279	16.6324	10.1188	22.2726	33.1002	28.7022	26.1933	18.9652	21.3663	17.3124	16.5958	15.9136	22.6627	23.0256	21.7462	15.8981	18.3605	20.8648	22.9575	20.7935	19.8619	16.6414	14.8743	14.6219	5.56401	11.9394	16.9422	39.4477	15.2938	21.5558	30.1686	25.2988	22.1659	26.7395	27.1152	15.2734	23.1732	20.2735	22.0775	62.0476	41.2328	29.548
ONT.14534	81.9035	82.6502	76.2079	90.9101	61.7776	56.0427	84.6359	79.4404	83.4973	57.2118	98.4729	72.9403	91.8309	71.2234	99.8216	76.0296	86.1603	90.6092	81.8456	69.9994	79.4022	67.6315	59.6081	47.6685	77.2163	55.3325	70.0634	67.4637	54.0416	54.677	75.435	99.9976	75.4455	79.3566	88.2039	88.0116	57.7009	89.1946	105.641	59.0543	92.7903	64.0961	131.94	117.153	115.443
ONT.14539	8.05609	5.20176	0.777632	9.21386	9.50424	3.11348	22.2726	8.09116	16.9604	16.5432	31.3655	21.3663	12.0434	16.5958	10.8502	1.46211	1.48552	0.724874	4.12172	2.86883	1.15916	6.20472	4.85182	3.97237	5.99092	4.16481	3.04623	8.34602	10.6826	12.3216	2.07619	0.588221	2.02086	1.31168	1.3675	0	2.11101	4.28134	5.09114	5.98018	6.23801	7.12179	5.70553	8.50835	4.81013
ONT.14565	20.1402	27.7427	25.6618	29.4844	27.3247	23.3511	21.159	18.389	15.6558	28.9505	24.8006	13.2619	24.8395	18.6702	21.7004	4.38632	2.97104	2.17462	1.76645	1.14753	1.73873	3.72283	9.01052	2.64825	5.99092	2.97487	3.04623	6.25952	13.1962	6.16078	10.381	8.2351	12.7988	8.52592	5.47001	12.3868	15.4807	12.844	17.819	26.1633	23.3925	19.2288	4.27915	6.54488	15.8047
ONT.14572	4.69938	2.88987	1.55526	1.84277	1.78205	3.89185	6.12496	5.88448	2.60929	2.75719	8.02372	3.68385	2.25814	0.69149	2.17004	0	0	0	0.588817	0	0	0.620472	0	0.662062	0	0.594974	0	0	0.628391	1.5402	1.38413	0.588221	2.02086	1.31168	1.3675	0.651938	0.70367	0	0	0.747523	0.779751	0	0	0	0
ONT.14588	0	0	0	0	0	0	0	0	0	0	0	0	0	0	0	0	0	0	0	0	0	0	0.693117	0	0.665658	1.18995	0	22.9516	8.79747	5.39069	0	0	0	0	0	0.651938	0	0	0	0.747523	0	0	0	0	0
ONT.1459	1.34268	1.73392	2.33289	3.68554	1.18803	2.33511	8.35222	6.62004	3.26161	2.0679	2.91772	0.73677	1.50542	2.76596	1.44669	0	0.742761	0	0.588817	0.573766	0	0	0	0	0	0.594974	0.609247	0	1.25678	2.31029	1.38413	0	0	0	2.05125	0	1.40734	0.713557	1.90918	1.49505	2.33925	0	0.713191	0	0
ONT.14592	41.6231	23.6969	48.9908	47.2978	27.3247	32.6916	35.6362	47.0758	60.0137	40.6686	44.4952	67.7829	24.0868	33.883	66.5477	0.731053	0	0	0	0	0	0	0	0	0	0	0	0	0	0	0	0	0	0	0	0	0	0	0.636393	0.747523	0	0.712179	0.713191	0	0
ONT.14595	10.0701	12.7154	6.99868	1.22851	18.4145	5.44859	18.3749	16.9179	13.6988	16.5432	7.29429	3.68385	2.25814	9.68086	5.78676	0	0	0	0	0	0	0	0	0	0	0.594974	0	0	0	2.31029	0	0	0	0.65584	0	0	0	0	0.636393	1.49505	0	0.712179	1.42638	0.654488	0
ONT.14597	40.2804	31.7885	27.9947	23.956	33.2648	9.34045	42.3179	97.8294	73.7125	82.7158	44.4952	41.2591	107.638	44.9468	116.459	2.19316	1.48552	0	0	0.573766	0.579578	1.86142	0.693117	0	0	0	0	0	0.628391	0	2.07619	1.17644	1.34724	0	3.41876	0.651938	0.70367	1.42711	0	1.49505	0	0	10.6979	7.19937	6.18446
ONT.14603	8.05609	10.9815	9.33158	6.14257	7.7222	8.56208	7.23859	11.0334	12.3941	11.0288	10.212	7.3677	12.7961	9.68086	13.0202	0	0	0	0	0	0.579578	0	0	0	0	0	0.609247	0	0	0.770098	0.692065	0	0	0.65584	0	0	0	1.42711	1.27279	0	0.779751	0	0	1.30898	0.687162
ONT.14609	378.636	361.233	225.513	217.447	258.397	524.622	125.84	172.121	187.869	179.218	71.4841	194.507	200.974	191.543	191.686	308.505	239.912	247.907	223.751	206.556	234.149	166.907	302.199	201.929	248.29	291.537	251.01	183.612	295.344	274.925	382.712	337.051	575.272	371.205	328.201	359.87	375.76	404.587	431.474	364.791	351.668	371.757	457.155	440.471	407.487
ONT.14613	4.02804	5.20176	4.66579	4.2998	6.53417	3.11348	3.8977	2.20668	1.95697	5.51439	5.83543	7.3677	4.51627	2.76596	4.34007	1.46211	0	0	0	2.29506	1.15916	0	2.07935	1.32412	1.99697	0.594974	0	0.695502	0	0.770098	2.07619	1.17644	0.67362	1.96752	2.05125	0.651938	5.62936	1.42711	2.54557	0.747523	1.5595	0.712179	1.42638	0.654488	0.687162
ONT.14616	12.7555	9.82555	10.1092	14.7422	15.4444	14.0107	11.1363	8.09116	16.9604	11.7181	13.8592	8.10447	11.2907	11.0638	16.6369	10.2347	12.6269	8.69848	21.1974	19.508	15.069	19.8551	24.2591	17.2136	29.2889	18.4442	21.9329	6.95502	5.65552	13.8618	10.381	8.2351	6.06258	13.1168	14.3588	5.86744	27.4431	15.6983	12.7279	12.7079	18.714	15.6679	10.6979	9.81733	13.7432
ONT.14624	80.5609	68.7789	74.6526	57.1259	65.9357	74.7236	50.1133	56.6381	51.5335	55.1439	56.8955	55.2578	50.4317	53.2447	61.4843	4.38632	1.48552	3.62437	2.35527	4.01636	1.73873	4.96378	3.46558	5.29649	3.32829	2.97487	3.65548	4.17301	35.8183	23.1029	102.426	77.057	86.897	85.2592	64.9564	66.4976	81.6257	68.5015	58.5482	74.0047	77.1953	102.554	49.2102	56.286	46.727
ONT.14628	7.38475	2.88987	1.55526	2.45703	2.37606	7.00534	7.79541	5.14892	6.52323	5.51439	13.1297	2.94708	6.0217	6.22341	1.44669	1.46211	0.742761	0.724874	1.17763	1.14753	1.73873	0	1.38623	0	0.665658	0.594974	0	2.08651	2.51356	2.31029	8.30477	6.47044	5.38896	2.62336	0.683751	5.2155	2.81468	0.713557	1.27279	2.99009	4.6785	2.84871	8.55829	3.92693	4.12297
ONT.14633	2.01402	2.31189	0	1.22851	2.97008	3.11348	5.01133	8.82672	0.652323	2.75719	6.56486	1.47354	1.50542	3.45745	2.17004	1.46211	1.48552	0.724874	0.588817	0	1.15916	0.620472	0.693117	0.662062	0	0	0	0	0	0.770098	5.53652	6.47044	2.69448	3.2792	3.41876	7.17131	2.81468	1.42711	3.81836	1.49505	0.779751	0.712179	0	1.30898	0
ONT.14643	1.34268	2.31189	3.11053	1.84277	2.37606	2.33511	1.67044	2.20668	4.56626	1.3786	0.729429	1.47354	5.26899	1.38298	5.06342	0	0	0	0	0	0	0	0	0	0	0	0	0	0	0	0	0	0	0	0	0	0	0	0	0	0	0	0	0	0
ONT.14652	8.05609	9.24758	6.99868	8.5996	10.6923	8.56208	15.5908	15.4468	8.4802	17.2325	11.6709	22.8399	15.807	13.1383	13.0202	7.31053	6.68485	6.52386	7.06581	2.29506	8.69367	14.2709	5.54494	13.2412	7.32223	4.75979	6.09247	4.86851	11.9394	4.62059	11.073	4.11755	13.4724	11.8051	11.6238	9.12713	25.3321	9.9898	15.2734	16.4455	13.2558	6.40961	12.1242	13.0898	6.87162
ONT.14655	41.6231	69.3568	38.1039	53.4404	71.2818	19.4593	57.3519	51.4892	28.7022	23.4362	21.1534	24.3134	44.41	50.4788	28.9338	75.2985	49.765	26.0954	19.431	18.3605	35.9338	19.2346	27.7247	5.95856	13.9788	13.0894	17.6682	274.723	141.388	86.251	21.454	15.882	18.1877	17.0518	12.3075	21.5139	11.9624	7.84913	14.0006	82.975	52.2433	34.8968	285.276	214.018	167.668
ONT.14657	21.4829	12.7154	17.1079	17.8135	17.8205	14.789	15.034	16.9179	21.5267	22.0576	25.53	21.3663	12.7961	20.7447	21.7004	2.92421	5.19933	3.62437	1.17763	3.44259	4.05704	1.86142	2.07935	0.662062	1.33132	1.18995	1.82774	4.86851	1.25678	6.93088	4.15239	3.52933	3.3681	7.21424	2.05125	3.91163	1.40734	3.56778	3.18197	0.747523	3.119	1.42436	1.42638	1.96347	2.06149
ONT.14662	2.01402	4.62379	0.777632	1.84277	1.18803	0	2.22726	2.20668	0	3.44649	1.45886	5.15739	1.50542	2.07447	4.34007	0	2.22828	1.44975	0.588817	0.573766	0	1.24094	0.693117	2.64825	1.33132	1.18995	0.609247	0	3.77034	0	5.53652	8.82332	6.06258	7.21424	2.73501	11.0829	8.44404	4.9949	6.36393	11.2128	17.9343	17.0923	8.55829	13.0898	8.24594
ONT.14673	93.3163	138.714	135.308	95.2099	108.705	100.41	61.8065	79.4404	65.8846	93.0553	70.7546	86.9389	81.2929	82.9788	62.931	267.566	245.111	192.091	220.806	177.294	190.681	235.159	175.359	277.404	149.773	179.087	173.635	182.221	211.768	156.33	58.8255	95.2919	69.3829	75.4216	80.6827	74.9728	86.5514	92.7624	74.458	65.0345	73.2966	64.8083	34.9464	35.3424	41.2297
ONT.14684	6.04206	5.20176	4.66579	3.07129	1.78205	7.00534	1.67044	2.20668	1.95697	1.3786	0.729429	1.47354	5.26899	0.69149	2.89338	19.0074	23.7684	23.196	19.431	26.3932	19.1261	22.337	13.1692	12.5792	11.3162	5.94974	11.5757	6.95502	7.54069	8.47108	6.22858	5.29399	5.38896	6.5584	7.52126	3.91163	2.11101	4.28134	6.36393	2.99009	1.5595	0.712179	4.27915	5.8904	4.81013
ONT.14704	0.671341	0	0	0.614257	0	0	0	1.47112	0	0	0.729429	0	0	0	0	6.57948	6.68485	1.44975	2.94409	1.14753	4.05704	1.24094	2.07935	1.32412	0.665658	0	1.21849	0.695502	3.77034	3.08039	6.92065	9.41154	5.38896	7.21424	4.10251	7.82325	7.0367	3.56778	5.72754	1.49505	3.119	0	9.98467	7.85386	4.12297
ONT.14707	0	0	0	0	0	0	0	0.73556	0	0	0	0	0	0	0	3.65527	2.97104	6.52386	6.47699	6.31142	10.4324	6.20472	2.07935	8.6068	4.6596	2.37989	3.04623	1.391	3.14195	3.85049	0	0	0	0	0.683751	0	0	0	0	0	0	0	0	0	0
ONT.14731	0	0	0	0	0	0	0	0	0	0	0	0	0	0	0	0	0	0	0	0	0	0	0	0	0	0	0	0	0.628391	0	3.46032	4.70577	5.38896	3.2792	1.3675	5.86744	0.70367	1.42711	1.27279	1.49505	1.5595	2.13654	3.56595	7.85386	8.24594
ONT.14734	14.0982	10.9815	10.8868	6.75683	3.56409	3.89185	8.35222	5.88448	5.87091	2.0679	5.106	5.15739	3.01085	6.22341	5.78676	6.57948	2.97104	3.62437	3.5329	8.60648	3.47747	5.58425	2.07935	4.63443	6.65658	3.56984	6.09247	3.47751	6.28391	2.31029	9.6889	9.41154	11.4515	7.87008	9.57252	8.47519	7.74037	4.9949	8.27311	5.23266	5.45826	4.27307	12.1242	16.3622	8.24594
ONT.14739	5.37072	4.04581	2.33289	4.91406	1.78205	6.22697	2.22726	5.88448	5.87091	4.82509	6.56486	2.94708	4.51627	5.53192	2.17004	24.8558	25.2539	18.1218	7.65462	20.0818	20.2852	23.578	12.4761	21.848	8.65355	11.8995	14.6219	18.083	16.9665	13.0917	26.2985	29.4111	23.5767	24.9219	22.5638	24.1217	15.4807	16.4118	15.9098	8.97027	7.79751	12.8192	19.9693	29.452	11.6818
ONT.14743	0.671341	0.577974	0.777632	1.22851	1.18803	1.55674	2.78407	0.73556	1.30465	1.3786	3.64715	2.21031	3.76356	3.45745	2.17004	0.731053	0.742761	1.44975	2.35527	0	0.579578	1.24094	0.693117	0.662062	0.665658	1.18995	1.21849	1.391	0.628391	1.5402	0.692065	2.94111	2.69448	3.2792	4.78626	1.95581	2.11101	2.14067	1.90918	2.24257	0	4.98525	7.8451	8.50835	7.55878
ONT.14748	20.8116	9.24758	10.8868	19.042	10.0983	10.1188	19.4885	19.1246	26.7452	13.786	17.5063	19.8928	18.8178	23.5107	23.8704	8.04159	13.3697	15.2223	13.5428	8.03272	10.4324	11.789	9.01052	8.6068	15.3101	9.51958	8.52945	6.95502	10.6826	9.24118	18.6857	12.9409	19.535	16.396	15.0425	20.2101	14.7771	17.1254	15.9098	16.4455	14.8153	11.3949	19.9693	15.0532	16.4919
ONT.1475	0.671341	0	0	0	0	0.778371	0	0.73556	0	0	0	0.73677	2.25814	0	0	5.11737	0	0	0	0	0	0	0	0	0	0	0	0.695502	45.8725	87.7912	443.613	382.932	620.404	640.756	502.557	500.036	482.718	410.295	546.025	293.029	365.703	445.112	300.967	296.483	346.33
ONT.14762	42.2945	30.0546	43.5474	26.4131	40.987	41.2536	28.3976	19.8601	26.0929	24.1255	18.9652	28.734	24.8395	31.8085	36.8906	29.2421	44.5657	41.3178	32.9738	36.1472	27.8197	32.885	33.9627	33.1031	31.9516	31.5336	35.3363	23.6471	16.9665	17.7123	4.15239	3.52933	10.7779	9.8376	8.88877	5.86744	6.33303	7.84913	3.18197	5.98018	7.01776	7.83397	12.1242	8.50835	8.93311
ONT.14778	2.68536	169.346	9.33158	6.14257	143.752	8.56208	3.8977	4.41336	12.3941	2.75719	2.18829	5.15739	14.3015	11.0638	13.0202	14.6211	31.196	10.8731	5.29935	9.75402	3.47747	9.30709	2.07935	2.64825	2.66263	1.18995	0.609247	0	1.88517	3.08039	0.692065	7.64688	4.04172	9.18176	3.41876	1.30388	5.62936	6.42201	3.81836	2.99009	1.5595	2.84871	2.13957	1.30898	0.687162
ONT.14779	16.7835	19.6511	12.4421	18.4277	21.3845	17.9025	21.7158	19.8601	16.3081	13.786	14.5886	18.4193	9.03255	16.5958	18.0836	110.389	124.041	101.482	85.3785	69.4256	100.847	95.5528	124.068	108.578	89.1981	91.031	95.0425	86.9377	57.8119	100.883	15.9175	16.4702	18.8614	15.7402	18.4613	24.1217	24.6284	22.1203	12.0915	23.9207	17.9343	18.5166	23.5353	22.2526	22.6763
ONT.14792	8.72743	2.31189	2.33289	7.37109	2.37606	10.1188	3.8977	0.73556	1.30465	2.0679	0	2.21031	2.25814	4.14894	2.89338	50.4427	31.9387	30.4447	9.42107	9.75402	16.2282	9.30709	3.46558	4.63443	7.32223	5.94974	4.26473	0.695502	0.628391	3.08039	11.7651	11.1762	3.3681	3.93504	4.10251	3.25969	2.11101	2.85423	3.81836	0	0	0.712179	0.713191	0	2.06149
ONT.14798	5.37072	1.73392	3.88816	1.22851	2.37606	1.55674	12.8067	11.0334	2.60929	4.82509	4.37658	1.47354	4.51627	6.9149	8.68014	0.731053	0.742761	0.724874	0	0.573766	0	0.620472	3.46558	0	0.665658	1.78492	0.609247	28.5156	10.6826	11.5515	0.692065	0	0	0.65584	0.683751	0	1.40734	1.42711	1.90918	35.1336	17.9343	16.3801	47.7838	33.3789	39.1682
ONT.14799	0	0	0	1.22851	0.594015	0	1.11363	0.73556	0.652323	2.75719	1.45886	2.21031	1.50542	6.22341	0.723345	1.46211	0.742761	0.724874	0	0	0	0	0.693117	0	0.665658	0.594974	0.609247	23.6471	9.42586	7.70098	0	0.588221	0.67362	0	0	0.651938	9.85138	9.9898	7.63672	79.2374	42.8863	35.6089	118.39	87.047	61.1574
ONT.1481	20.1402	12.7154	10.8868	22.1133	17.2264	8.56208	13.3636	14.7112	14.3511	8.96088	9.48258	9.57801	13.5488	12.4468	10.8502	49.7116	41.5946	48.5665	36.5067	34.4259	34.7747	21.7165	22.8729	19.8619	15.3101	20.2291	10.9664	21.5606	16.3382	7.70098	26.9905	22.9406	23.5767	35.4154	32.1363	31.293	21.1101	21.4067	21.001	20.9306	9.35701	9.9705	31.3804	20.9436	24.7378
ONT.14835	4.02804	1.73392	0.777632	1.22851	1.18803	1.55674	0	0.73556	1.30465	0	1.45886	1.47354	0.752712	0.69149	1.44669	18.2763	8.91313	10.8731	7.65462	8.60648	8.11409	3.72283	6.23805	3.97237	3.32829	5.94974	6.70171	6.25952	3.77034	4.62059	0.692065	1.17644	1.34724	3.2792	3.41876	1.30388	0	0.713557	0	0.747523	1.5595	1.42436	4.27915	1.96347	3.43581
ONT.14836	11.4128	9.82555	8.55395	9.21386	7.7222	14.789	7.79541	8.09116	9.13252	7.58229	8.02372	9.57801	9.03255	8.98937	12.2969	4.38632	2.22828	3.62437	4.71054	2.29506	4.63662	6.20472	1.38623	3.31031	1.33132	2.97487	2.43699	7.65052	2.51356	3.08039	0	0	0	0	0	0	0	0	0	0	0	0	0	0	0
ONT.14854	6.71341	6.93568	6.22105	2.45703	5.34614	6.22697	3.8977	5.14892	7.82788	6.20369	2.91772	6.63093	3.76356	6.22341	9.40349	0	0	0	0	0	0	0	0	0	0	0	0	0	0	0	0	0	0	0.65584	0	0	0	0	0	0	0	0	0	0	0.687162
ONT.14857	63.7774	70.5128	55.9895	61.4257	72.4698	49.8157	79.0677	79.4404	69.1462	71.6871	70.7546	83.2551	84.3038	73.9894	69.4411	127.203	140.382	139.901	91.2667	95.2451	106.642	67.6315	74.8566	78.7854	57.2465	56.5225	69.4541	97.3702	67.8662	56.2172	78.2033	70.5866	75.4455	70.8307	73.8451	62.586	78.811	69.215	81.4583	44.1038	52.2433	42.0185	88.4357	78.5386	81.0851
ONT.14859	55.0499	45.6599	37.3263	35.0127	41.5811	29.5781	25.6135	23.5379	20.8743	20.679	19.6946	17.6825	24.0868	20.7447	13.0202	13.89	15.598	8.69848	7.65462	9.18025	9.85282	12.4094	15.2486	15.8895	11.3162	12.4944	10.9664	13.2145	6.28391	15.402	0.692065	2.94111	3.3681	3.2792	3.41876	3.91163	2.81468	4.9949	4.45475	0.747523	4.6785	2.84871	2.13957	3.92693	6.18446
ONT.14868	4.02804	6.35771	6.99868	3.07129	4.75212	5.44859	4.45452	5.88448	3.26161	3.44649	4.37658	1.47354	6.0217	5.53192	7.23345	7.31053	7.42761	11.598	11.7763	7.45895	6.95493	6.8252	2.77247	11.9171	5.32526	6.54471	9.74795	6.95502	12.5678	10.0113	15.9175	9.41154	16.1669	11.8051	10.2563	14.9946	11.2587	19.266	15.2734	7.47523	9.35701	21.3654	25.6749	17.6712	19.2405
ONT.14869	0	0.577974	1.55526	0	1.78205	1.55674	3.34089	0.73556	1.95697	2.0679	2.91772	2.94708	1.50542	1.38298	1.44669	13.89	5.94209	13.7726	20.0198	18.9343	16.2282	21.7165	11.0899	13.2412	17.9728	17.2542	22.5421	15.9965	20.7369	15.402	13.1492	12.9409	16.1669	15.0843	13.675	16.2984	16.8881	14.2711	11.4551	32.891	19.4938	21.3654	20.6825	19.6347	16.4919
ONT.14870	6.71341	3.46784	3.11053	6.75683	2.97008	2.33511	5.01133	5.14892	7.17555	4.82509	2.91772	5.89416	6.0217	7.60639	5.06342	5.84843	5.19933	5.79899	5.88817	3.44259	2.89789	3.10236	3.46558	3.97237	2.66263	3.56984	6.09247	4.17301	2.51356	3.85049	0	1.17644	2.02086	1.31168	1.3675	1.30388	0.70367	2.14067	1.90918	1.49505	0.779751	0.712179	0.713191	1.30898	1.37432
ONT.14875	317.544	260.666	496.907	267.816	285.721	414.872	341.884	398.673	620.359	452.18	343.561	619.624	425.282	482.66	948.305	578.994	571.926	874.197	830.232	632.863	755.19	729.676	658.461	818.97	972.526	710.993	696.369	583.526	530.362	570.643	342.572	289.405	474.902	436.134	406.148	411.373	337.058	384.607	624.938	393.197	456.154	549.09	299.54	247.397	331.899
ONT.14882	13.4268	11.5595	6.99868	9.82812	13.0683	15.5674	5.01133	18.389	13.6988	11.0288	12.4003	10.3148	11.2907	8.98937	11.5735	13.159	25.9966	15.2223	26.4968	25.8195	9.85282	24.1984	15.9417	23.8342	19.3041	20.8241	26.1976	13.91	21.3653	23.1029	17.3016	8.2351	8.75706	12.461	12.9913	7.17131	12.6661	10.7034	7.00032	11.9604	9.35701	7.12179	1.42638	3.27244	3.43581
ONT.14883	8.05609	6.35771	9.33158	10.4424	12.4743	9.34045	18.3749	19.1246	20.222	17.9218	15.318	30.9444	14.3015	13.8298	25.3171	2.19316	0	2.89949	1.17763	0	0.579578	3.72283	2.07935	1.32412	1.99697	1.18995	2.43699	1.391	5.65552	10.7814	29.0667	21.7642	19.535	18.3635	19.8288	21.5139	14.7771	32.1101	31.1833	19.4356	10.9165	25.6384	18.543	32.7244	18.5534
ONT.14887	30.2103	35.8344	29.55	36.8554	32.0768	21.7944	28.3976	25.009	27.3976	17.2325	14.5886	28.734	32.3666	20.0532	36.8906	8.04159	19.3118	12.3228	9.42107	11.4753	13.9099	11.1685	7.62429	15.8895	10.6505	14.2794	12.1849	10.4325	5.02712	10.0113	1.38413	1.17644	0.67362	1.31168	3.41876	2.60775	4.92569	2.85423	3.81836	3.73761	3.119	4.98525	1.42638	0.654488	2.06149
ONT.14898	41.6231	33.5225	40.4368	29.4844	40.987	42.8104	37.3066	47.0758	43.0533	51.0081	50.3306	41.9959	51.1844	39.4149	35.4439	25.5869	31.9387	30.4447	37.6843	29.8358	24.9218	40.9512	27.0316	37.0755	35.9455	41.6481	45.6935	28.5156	36.4467	39.275	24.2223	15.882	21.5558	24.2661	20.5125	20.2101	37.2945	24.9745	29.9105	37.3761	33.5293	34.1846	14.2638	16.3622	26.1122
ONT.14909	29.539	8.6696	10.8868	18.4277	9.50424	3.89185	7.23859	3.6778	11.0895	2.0679	5.106	4.42062	3.01085	2.76596	5.06342	9.5037	10.3987	7.97361	4.12172	8.03272	11.012	1.24094	1.38623	0	1.33132	0.594974	0	0	0	0	12.4572	11.1762	10.1043	12.461	6.83751	10.431	4.92569	1.42711	1.27279	0.747523	0	0	0	0	0
ONT.14946	0	0	0	0	0	0	0.556815	0	0.652323	0	0	0	0	1.38298	0	89.1885	89.1313	85.5351	127.185	123.36	131.564	119.131	115.057	111.888	135.794	149.338	137.081	107.107	104.313	90.8716	2.07619	0.588221	1.34724	3.2792	2.05125	0	2.11101	3.56778	2.54557	4.48514	1.5595	5.69743	4.27915	3.27244	5.4973
ONT.14949	20.8116	14.4493	6.99868	8.5996	17.2264	15.5674	19.4885	13.9756	11.7418	9.65018	8.02372	8.10447	12.0434	6.9149	10.8502	122.086	129.24	146.424	90.6778	100.409	117.075	87.4866	65.153	92.6887	58.5779	65.4471	55.4415	67.4637	38.3318	36.9647	16.6095	11.1762	13.4724	13.7726	23.2475	16.9504	17.5917	15.6983	17.1826	17.193	10.1368	7.83397	19.2562	15.7077	18.5534
ONT.14954	5.37072	5.20176	3.11053	3.68554	5.94015	4.67022	2.78407	5.14892	3.26161	5.51439	4.37658	5.15739	6.0217	2.76596	2.89338	8.04159	7.42761	7.24874	4.71054	5.16389	7.53451	5.58425	4.85182	5.29649	2.66263	2.97487	3.04623	1.391	3.14195	0.770098	0.692065	0	1.34724	0.65584	0.683751	1.30388	1.40734	0.713557	1.27279	0	1.5595	0.712179	0	0	1.37432
ONT.14975	0	0	1.55526	1.22851	1.18803	0.778371	0.556815	1.47112	0	2.75719	2.91772	1.47354	6.0217	3.45745	0.723345	0	0	0	0	0	0	0	0.693117	0	0	0	0	0.695502	0	0	0	0	0	0	0	0	0	0.713557	0	0	0	0	0	0	0
ONT.14989	0	0	1.55526	0.614257	0.594015	0.778371	1.11363	1.47112	0	0	0	0.73677	0	0.69149	0	5.84843	7.42761	5.07411	4.71054	5.73766	2.31831	4.34331	2.07935	1.98619	3.99395	2.97487	3.65548	2.08651	2.51356	0	0	1.76466	0	0	0	0.651938	0	0	0	0.747523	0.779751	0	0.713191	0	1.37432
ONT.14994	8.72743	1.73392	6.22105	5.52832	7.12818	0	17.2613	13.2401	6.52323	6.89299	13.1297	11.0516	12.0434	9.68086	2.89338	17.5453	11.1414	10.8731	10.5987	7.45895	6.37536	13.0299	20.1004	3.31031	5.99092	9.51958	9.1387	18.7785	10.0542	16.9422	18.6857	7.05866	12.7988	16.396	14.3588	11.0829	33.7762	17.8389	13.3643	39.6187	12.476	13.5314	58.4817	37.9603	35.7324
ONT.15008	0	0	0.777632	1.22851	0.594015	0	1.11363	0	0.652323	0	0	0.73677	0	0	0.723345	5.11737	8.17037	7.24874	10.5987	8.60648	6.95493	12.4094	8.3174	11.9171	9.98486	5.94974	9.1387	10.4325	5.65552	3.85049	1.38413	2.35289	2.69448	4.59088	2.73501	5.2155	2.81468	4.28134	3.81836	2.99009	6.23801	6.40961	2.85276	9.81733	6.18446
ONT.15014	2.01402	2.31189	1.55526	4.2998	1.78205	0.778371	3.8977	2.20668	1.30465	3.44649	2.18829	2.94708	2.25814	5.53192	1.44669	7.31053	7.42761	3.62437	2.35527	1.14753	1.73873	1.24094	4.1587	1.32412	2.66263	1.18995	0.609247	8.34602	1.25678	1.5402	1.38413	3.52933	2.69448	1.96752	2.05125	1.95581	0.70367	1.42711	3.18197	1.49505	0.779751	0	6.41872	4.58142	3.43581
ONT.15015	4.02804	1.15595	1.55526	6.14257	2.97008	6.22697	2.22726	0.73556	1.95697	1.3786	0	0	2.25814	1.38298	0	19.7384	17.0835	7.97361	7.65462	7.45895	17.3873	8.68661	6.93117	9.26887	3.99395	9.51958	7.31096	6.95502	3.77034	3.08039	3.46032	2.35289	2.02086	1.96752	3.41876	2.60775	1.40734	0.713557	1.90918	2.24257	2.33925	2.84871	4.99234	5.8904	3.43581
ONT.15018	0	0	1.55526	3.68554	1.78205	0.778371	3.8977	2.20668	0.652323	0	3.64715	2.21031	0.752712	0.69149	2.17004	18.2763	12.6269	12.3228	5.29935	3.44259	8.11409	8.06614	3.46558	7.94474	1.99697	0.594974	4.26473	2.78201	2.51356	2.31029	0.692065	0.588221	0	0	0.683751	0	0	0.713557	1.27279	2.99009	0	0	0	0.654488	0
ONT.15021	0.671341	1.15595	2.33289	0.614257	0.594015	4.67022	0.556815	0	3.91394	1.3786	0.729429	0	0.752712	2.76596	1.44669	91.3817	101.016	73.9371	39.4508	44.18	52.162	23.578	30.4971	22.5101	14.6445	16.6593	13.4034	15.9965	19.4801	20.7926	54.6731	69.4101	54.5632	50.4997	70.4264	59.3263	32.3688	30.6829	34.3652	7.47523	11.6963	7.83397	12.8374	22.2526	10.9946
ONT.15022	0	0.577974	0	0.614257	0.594015	0	0.556815	0.73556	1.30465	0.689299	0.729429	0.73677	0	0	0	2.92421	0.742761	2.17462	5.29935	3.44259	7.53451	7.44567	4.1587	5.95856	5.99092	7.13968	7.92021	2.08651	0	2.31029	0	0	0	0	0.683751	0	0	0.713557	0.636393	0	0	0	0.713191	0	0
ONT.15035	7.38475	11.5595	8.55395	12.8994	5.94015	4.67022	13.3636	5.14892	16.9604	9.65018	10.212	17.6825	15.807	13.8298	11.5735	2.19316	4.45657	4.34924	4.71054	6.31142	2.89789	6.20472	9.01052	10.593	11.9818	10.1146	13.4034	16.692	7.54069	3.08039	9.6889	5.29399	4.71534	4.59088	6.15376	3.25969	7.74037	10.7034	8.27311	15.698	7.79751	10.6827	14.977	18.9802	15.1176
ONT.15037	2.68536	2.88987	6.22105	2.45703	0.594015	0	4.45452	4.41336	0.652323	4.13579	1.45886	2.94708	1.50542	1.38298	8.68014	3.65527	2.97104	3.62437	5.88817	4.59012	5.2162	1.86142	2.07935	1.98619	1.33132	3.56984	3.04623	7.65052	6.28391	9.24118	7.61271	6.47044	14.8196	14.4285	10.2563	7.17131	15.4807	9.27624	13.3643	11.2128	20.2735	21.3654	9.98467	11.7808	19.2405
ONT.15039	15.4408	9.82555	6.99868	12.2851	10.6923	11.6756	10.0227	12.5045	13.0465	9.65018	11.6709	7.3677	14.3015	11.7553	9.40349	11.6969	14.1125	8.69848	17.6645	16.0654	8.11409	24.8189	20.7935	22.5101	13.3132	12.4944	22.5421	15.301	20.1085	24.6431	20.0699	18.2349	14.146	23.6102	23.2475	9.12713	26.0358	41.3863	17.819	43.3563	28.8508	31.3359	28.5276	30.1065	25.425
ONT.15062	388.035	43.348	178.078	464.379	111.675	268.538	295.669	332.473	528.382	73.755	125.462	546.684	140.757	108.564	742.875	4.38632	6.68485	11.598	15.8981	24.6719	20.2852	10.548	13.8623	5.29649	33.2829	32.1286	26.1976	6.25952	10.0542	10.7814	67.1303	42.3519	63.3203	41.9738	59.4864	48.8953	18.9991	27.8287	114.551	26.1633	40.547	51.989	14.2638	59.5584	41.2297
ONT.15067	12.7555	15.6053	30.3276	16.5849	30.2948	21.016	18.3749	22.8023	30.0069	35.8435	32.8243	35.365	49.679	45.6383	49.1875	6.57948	8.91313	12.3228	14.1316	12.0491	12.1711	13.6504	6.93117	23.1722	15.3101	20.8241	17.6682	40.3391	123.165	46.2059	13.1492	9.41154	12.1252	8.52592	17.0938	9.12713	23.9248	26.4016	20.3646	62.0444	63.9396	57.6865	27.1013	45.1597	71.4648
ONT.15072	24.8396	28.3207	35.7711	20.8848	29.1067	13.2323	31.7384	38.2491	28.0499	40.6686	29.1772	38.3121	37.6356	43.5639	42.6774	8.77264	7.42761	7.97361	4.71054	1.7213	4.05704	3.72283	7.62429	5.29649	7.98789	5.94974	3.65548	7.65052	14.453	10.0113	8.99684	8.82332	14.8196	9.18176	15.7263	7.82325	16.8881	19.266	12.7279	19.4356	20.2735	24.2141	8.55829	7.85386	13.7432
ONT.15087	7.38475	3.46784	3.88816	8.5996	3.56409	1.55674	10.0227	5.88448	13.0465	8.27158	16.0474	2.94708	16.5597	16.5958	6.51011	7.31053	3.71381	4.34924	5.88817	6.31142	8.11409	4.34331	11.0899	7.28268	8.65355	13.6844	5.48322	25.0381	15.7098	6.16078	0.692065	1.17644	2.02086	8.52592	5.47001	3.91163	0	0.713557	2.54557	1.49505	3.119	2.84871	3.56595	3.27244	5.4973
ONT.15088	3.3567	8.6696	1.55526	1.84277	0	2.33511	12.8067	2.20668	4.56626	4.13579	13.8592	0.73677	2.25814	5.53192	2.17004	0	0.742761	0.724874	0	0	0	0	0.693117	0	0	0	0.609247	1.391	0.628391	0	0.692065	1.76466	3.3681	0	0	0.651938	0	2.14067	0.636393	0.747523	0	0.712179	2.85276	3.27244	6.18446
ONT.15091	12.0841	16.7612	13.9974	0.614257	13.6623	6.22697	11.1363	11.769	6.52323	3.44649	0.729429	1.47354	0	0.69149	11.5735	19.0074	20.7973	23.9208	40.6284	20.6556	22.6035	32.885	34.6558	23.8342	41.2708	23.204	26.1976	18.7785	20.1085	31.574	0	0	0	0	0	0	0	0	0	0	0	0	0	0	0
ONT.15095	8.05609	2.31189	3.88816	5.52832	3.56409	3.11348	5.01133	7.3556	9.13252	4.13579	8.75315	6.63093	3.76356	14.5213	5.06342	0	0	0	0	0	0	0	0	0	0	0	0	0	5.02712	2.31029	3.46032	7.64688	12.7988	9.18176	14.3588	10.431	11.9624	11.4169	12.7279	56.0642	33.5293	39.882	28.5276	30.1065	24.0507
ONT.15096	17.4549	9.24758	1.55526	6.14257	3.56409	4.67022	12.2499	7.3556	6.52323	11.7181	24.8006	1.47354	12.7961	10.3723	3.61673	0	0.742761	0	0	0	0.579578	0	2.07935	0	0	0	0	0.695502	3.14195	0	4.15239	6.47044	6.06258	1.96752	0	3.25969	2.11101	2.14067	1.90918	2.99009	5.45826	2.13654	12.1242	15.7077	17.179
ONT.15102	20.1402	9.82555	13.9974	19.042	12.4743	17.1242	8.35222	11.769	11.0895	10.3395	8.75315	15.4722	15.0542	9.68086	20.2537	17.5453	13.3697	15.9472	4.71054	8.60648	12.7507	8.06614	8.3174	11.2551	2.66263	5.94974	4.87397	7.65052	12.5678	5.39069	8.30477	18.2349	19.535	10.4934	8.88877	10.431	9.85138	10.7034	7.00032	4.48514	7.01776	7.12179	9.27148	13.0898	7.55878
ONT.15116	0	0	0	0	0	0	0	0	0	0	0	0	0	0	0	12.4279	8.91313	9.42336	6.47699	5.73766	11.5916	10.548	4.1587	8.6068	5.32526	8.9246	8.52945	6.25952	5.02712	3.85049	0	0	0	0	0	0	0	0	0	0	0	0.712179	0	0	0
ONT.15126	6.04206	1.15595	3.88816	1.22851	0.594015	3.89185	1.11363	0	1.95697	0	0.729429	0	0	0	4.34007	5.11737	8.17037	16.6721	14.1316	18.3605	12.7507	8.06614	4.1587	3.31031	5.99092	5.35476	2.43699	2.08651	5.02712	3.85049	17.3016	13.5291	25.5976	20.9869	24.615	31.293	15.4807	8.56268	13.3643	4.48514	3.89875	9.25832	6.41872	7.19937	8.24594
ONT.15149	0	0	0	0	0	0	0	0	0	0	0	0	0	0	0	2.19316	5.94209	2.17462	6.47699	2.86883	2.31831	3.10236	3.46558	4.63443	3.99395	1.18995	5.48322	2.08651	4.39873	3.08039	4.15239	2.94111	1.34724	1.31168	2.05125	1.95581	2.11101	2.14067	3.81836	4.48514	1.5595	2.84871	4.27915	2.61795	3.43581
ONT.15179	13.4268	9.24758	3.88816	7.37109	11.8803	3.89185	7.23859	5.14892	16.9604	5.51439	10.9414	10.3148	12.0434	7.60639	10.8502	19.7384	12.6269	10.1482	8.24344	14.9179	8.69367	14.8913	11.783	11.9171	13.9788	8.9246	9.74795	9.73702	5.02712	6.16078	10.381	7.64688	8.08344	8.52592	5.47001	5.86744	6.33303	7.84913	7.00032	2.24257	3.89875	4.27307	4.99234	5.8904	4.81013
ONT.15185	0.671341	1.73392	3.11053	3.68554	0.594015	1.55674	13.9204	8.09116	8.4802	4.82509	6.56486	11.7883	3.01085	6.22341	7.9568	5.11737	8.91313	10.8731	7.06581	16.0654	16.8078	21.7165	12.4761	11.9171	19.9697	19.6341	17.0589	14.6055	10.0542	12.3216	17.9937	7.64688	7.40982	7.87008	7.52126	14.3426	2.81468	7.84913	7.00032	8.22275	2.33925	6.40961	4.27915	4.58142	4.12297
ONT.15193	121.513	91.3198	83.9842	94.5956	49.3033	38.9185	183.192	144.17	113.504	120.627	140.05	99.464	113.66	96.8086	62.2077	8.04159	8.17037	2.17462	7.65462	2.86883	2.89789	5.58425	1.38623	5.95856	1.99697	2.37989	4.87397	5.56401	19.4801	13.0917	13.1492	11.1762	20.8822	9.8376	8.88877	11.0829	5.62936	12.844	8.9095	11.9604	10.1368	14.2436	2.13957	15.0532	9.62027
ONT.15194	5.37072	0.577974	2.33289	1.84277	11.8803	3.11348	0.556815	0.73556	0.652323	1.3786	0	2.94708	1.50542	1.38298	0.723345	2.19316	0.742761	0.724874	0.588817	0.573766	2.89789	0	0	0	0	0	0	0	0.628391	0	0.692065	0.588221	1.34724	0.65584	0	0.651938	1.40734	0.713557	0	0	0.779751	0	0	0	0
ONT.1520	11.4128	6.35771	5.44342	6.14257	7.12818	6.22697	3.8977	2.20668	7.82788	1.3786	2.18829	2.94708	3.01085	3.45745	3.61673	6.57948	8.91313	5.07411	5.88817	2.86883	7.53451	8.68661	5.54494	4.63443	0	5.35476	3.65548	0.695502	2.51356	3.85049	0.692065	1.17644	1.34724	2.62336	2.73501	3.25969	3.51835	2.85423	0.636393	2.24257	0.779751	0.712179	0	0	1.37432
ONT.15206	71.1621	59.5313	45.8803	76.7822	60.5895	52.1508	131.965	137.55	96.5438	116.491	133.486	93.5698	105.38	116.862	74.5045	97.2301	106.215	76.1117	65.9475	57.3766	75.3451	89.348	87.3327	70.1786	69.2284	86.8661	78.5928	204.478	129.448	110.894	69.2065	58.2339	68.0356	62.3048	66.3239	69.1054	89.3661	79.2048	80.1855	113.623	82.6536	84.0371	151.91	157.732	109.946
ONT.15248	16.1122	20.807	17.8855	7.98535	14.8504	13.2323	18.3749	8.09116	9.13252	6.20369	7.29429	13.9986	13.5488	5.53192	13.0202	10.2347	14.1125	10.8731	5.88817	5.16389	6.95493	8.68661	4.1587	3.31031	3.99395	4.16481	4.87397	6.25952	8.16908	8.47108	13.1492	15.882	15.4933	11.8051	13.675	11.0829	21.8138	9.9898	7.63672	8.97027	10.9165	12.107	14.2638	11.7808	9.62027
ONT.15252	22.1542	23.6969	15.5526	21.499	24.9486	11.6756	41.2043	49.2825	31.9638	24.1255	25.53	20.6296	27.8504	24.8936	17.3603	22.6627	29.7104	20.2965	12.3652	13.7704	13.3303	14.2709	19.4073	8.6068	9.98486	7.13968	10.9664	36.1661	16.9665	16.1721	20.0699	14.7055	21.5558	12.461	16.41	15.6465	14.0734	25.688	18.4554	16.4455	10.9165	12.8192	31.3804	25.525	26.7993
ONT.15255	32.2243	26.5868	26.4395	32.5556	33.2648	14.0107	38.977	44.1336	40.444	33.0863	36.4715	32.4179	33.872	29.0426	26.7638	46.7874	48.2795	34.7939	25.3191	26.3932	32.4564	20.4756	16.6348	12.5792	17.3071	16.0643	20.1051	20.8651	15.7098	14.6319	33.9112	22.9406	23.5767	17.0518	15.7263	26.7294	13.3697	19.266	23.5465	14.2029	16.3748	15.6679	42.7915	29.452	36.4196
ONT.15303	14.0982	8.6696	2.33289	20.8848	11.2863	9.34045	15.034	11.0334	13.6988	8.27158	20.424	13.9986	16.5597	11.0638	10.8502	17.5453	12.6269	7.97361	7.65462	11.4753	9.27324	8.68661	8.3174	5.95856	3.99395	4.75979	4.87397	17.3875	10.6826	2.31029	20.0699	9.41154	12.1252	15.0843	23.2475	9.77906	11.9624	15.6983	15.2734	10.4653	10.1368	5.69743	26.3881	27.4885	19.2405
ONT.15321	14.7695	15.0273	7.77632	17.1992	17.8205	14.789	16.1476	13.2401	18.265	12.4074	24.8006	9.57801	21.0759	11.7553	7.9568	28.5111	31.196	35.5188	28.2632	21.2293	36.5134	34.7465	32.5765	35.0893	20.6354	24.3939	26.1976	27.8201	27.6492	13.8618	23.5302	31.764	16.8405	22.2986	20.5125	21.5139	19.7028	14.9847	26.0921	15.698	20.2735	18.5166	12.1242	9.81733	15.1176
ONT.15325	5.37072	6.35771	4.66579	10.4424	4.75212	7.00534	7.79541	3.6778	4.56626	5.51439	5.83543	5.89416	2.25814	4.84043	5.78676	1.46211	0	0.724874	0.588817	0	0.579578	0	0	1.32412	0	0	1.21849	0.695502	1.25678	0	0.692065	1.17644	0	0.65584	1.3675	0	0	0.713557	0	0.747523	1.5595	0.712179	2.13957	0.654488	0.687162
ONT.1533	32.8957	29.4767	31.8829	16.5849	35.6409	19.4593	25.6135	21.3312	15.6558	17.2325	19.6946	19.8928	39.8937	15.9043	15.9136	53.3669	33.4242	26.0954	28.852	23.5244	38.2521	34.126	50.5975	30.4548	23.298	25.5839	28.0254	22.9516	23.2505	26.9534	15.9175	14.7055	16.8405	19.6752	26.6663	22.1659	33.7762	14.2711	16.5462	20.1831	16.3748	19.2288	4.27915	5.8904	6.87162
ONT.15353	10.7414	9.82555	9.33158	4.2998	5.34614	14.0107	8.35222	11.0334	16.9604	12.4074	10.212	13.2619	9.78526	11.0638	16.6369	5.84843	5.19933	12.3228	6.47699	2.29506	6.95493	6.20472	4.85182	7.28268	8.65355	8.32963	4.87397	11.128	9.42586	10.0113	14.5334	13.5291	11.4515	11.8051	7.52126	12.3868	4.92569	10.7034	12.0915	9.7178	13.2558	22.0775	26.3881	25.525	30.9223
ONT.15361	8.72743	2.88987	0.777632	0.614257	0	2.33511	1.11363	0	1.95697	1.3786	0	2.21031	1.50542	0.69149	3.61673	0	0	0.724874	0.588817	0	0	0	0	0	0	0	0	0	0	0	3.46032	1.17644	1.34724	3.2792	1.3675	0.651938	0.70367	0.713557	0.636393	0	0	0.712179	11.4111	2.61795	2.74865
ONT.15396	0.671341	4.04581	2.33289	4.2998	3.56409	3.11348	1.11363	0	1.30465	0.689299	0.729429	0	1.50542	0.69149	1.44669	17.5453	15.598	28.9949	29.4409	22.3769	17.9669	21.7165	10.3968	28.4687	17.3071	9.51958	13.4034	13.91	4.39873	4.62059	4.84445	10.588	7.40982	2.62336	2.73501	7.17131	3.51835	4.28134	5.72754	3.73761	5.45826	6.40961	0.713191	1.30898	2.74865
ONT.15398	8.05609	2.88987	1.55526	0.614257	0.594015	0.778371	2.78407	1.47112	2.60929	0.689299	0	0	0.752712	0.69149	0	5.11737	1.48552	0.724874	2.35527	2.86883	4.63662	2.48189	4.1587	3.31031	1.99697	1.78492	8.52945	13.2145	12.5678	6.93088	9.6889	7.05866	2.69448	5.24672	8.88877	9.77906	3.51835	3.56778	3.18197	1.49505	3.89875	1.42436	4.99234	4.58142	3.43581
ONT.15405	0.671341	0	0.777632	0.614257	0	0	0.556815	0	0.652323	0	0.729429	0.73677	0	0	0.723345	76.0296	92.8451	76.8366	61.8258	63.688	86.3571	60.1858	92.8777	75.475	74.5536	79.7265	80.4206	136.318	101.171	66.2284	71.2826	103.527	83.5289	63.6165	96.4089	76.2767	105.55	85.6268	85.2767	112.128	116.183	123.919	89.8621	81.1566	118.192
ONT.15423	12.0841	12.1374	11.6645	12.2851	9.50424	12.4539	11.1363	8.09116	11.7418	8.27158	10.212	5.89416	5.26899	9.68086	10.8502	13.89	11.1414	7.24874	14.7204	4.59012	9.85282	7.44567	15.9417	9.93093	8.65355	10.1146	7.31096	4.17301	5.65552	7.70098	17.3016	5.29399	14.146	15.7402	12.9913	8.47519	7.74037	13.5576	7.00032	17.193	10.1368	12.107	3.56595	3.27244	5.4973
ONT.1543	4.69938	3.46784	5.44342	6.75683	4.75212	3.89185	7.23859	6.62004	13.0465	8.27158	10.212	8.84124	7.52712	2.76596	10.1268	1.46211	0.742761	0.724874	0.588817	0.573766	0	0	0	0.662062	0	0	1.21849	0	0.628391	0	1.38413	0.588221	2.69448	1.96752	1.3675	3.91163	2.81468	1.42711	0.636393	0.747523	0.779751	0	0.713191	1.30898	0
ONT.15441	0.671341	0	2.33289	0.614257	3.56409	2.33511	1.67044	5.14892	0.652323	5.51439	2.91772	3.68385	4.51627	6.22341	1.44669	8.77264	7.42761	3.62437	6.47699	6.31142	7.53451	13.6504	19.4073	13.9033	13.9788	10.7095	9.74795	8.34602	27.6492	16.1721	12.4572	8.2351	7.40982	10.4934	9.57252	5.2155	12.6661	14.9847	9.5459	19.4356	17.9343	18.5166	12.8374	13.0898	16.4919
ONT.15447	1.34268	0	0	0.614257	0	0	0	0	0	0	0	0	2.25814	1.38298	0	2.92421	0	0	0	0	0.579578	0	2.07935	0	1.33132	0	0.609247	2.08651	0.628391	0	2.07619	0.588221	0	1.31168	2.73501	0.651938	0	0.713557	0.636393	0	0	0	2.85276	3.27244	6.18446
ONT.15471	13.4268	21.385	20.9961	15.3564	14.2564	15.5674	16.7044	13.2401	15.0034	11.7181	10.212	16.9457	9.78526	10.3723	14.4669	0	0	0.724874	0.588817	0.573766	0.579578	0	0.693117	1.32412	0.665658	0	0	2.08651	0.628391	0.770098	1.38413	1.17644	0	0	0.683751	1.30388	1.40734	1.42711	0.636393	0	2.33925	2.13654	0.713191	0.654488	0
ONT.15481	23.4969	32.9445	23.3289	8.5996	46.9272	11.6756	178.738	111.07	37.1824	58.5904	64.1898	22.8399	27.0976	42.1809	49.1875	1.46211	1.48552	0.724874	1.76645	3.44259	2.31831	2.48189	4.1587	0.662062	1.33132	2.37989	1.21849	2.78201	1.88517	5.39069	2.07619	0.588221	1.34724	1.31168	0	0.651938	3.51835	0.713557	1.90918	0.747523	1.5595	1.42436	0	0.654488	1.37432
ONT.15496	9.39877	9.82555	7.77632	16.5849	17.2264	10.8972	11.6931	15.4468	18.265	13.786	9.48258	19.156	10.538	13.1383	20.2537	0	0	0	0	0	0	0.620472	0	0	0	0	0	0	0	0	0	0.588221	0	0	0	0	0.70367	0	0	0	0	0	0	0	0
ONT.155	2.01402	5.20176	3.11053	4.91406	2.37606	3.89185	5.01133	2.20668	1.95697	3.44649	3.64715	4.42062	2.25814	1.38298	3.61673	10.2347	14.1125	13.7726	20.0198	16.0654	20.8648	23.578	16.6348	20.5239	16.6414	24.3939	25.5884	16.692	10.6826	22.3328	3.46032	1.76466	2.02086	1.31168	2.73501	2.60775	1.40734	2.14067	0.636393	0.747523	1.5595	1.42436	0.713191	0.654488	1.37432
ONT.1551	25.5109	27.7427	28.7724	30.0986	23.1666	13.2323	25.0567	19.8601	24.7883	17.2325	22.6123	25.787	25.5922	12.4468	20.2537	4.38632	4.45657	4.34924	4.12172	0.573766	1.15916	1.86142	0.693117	2.64825	1.99697	1.18995	0.609247	1.391	3.77034	5.39069	28.3746	21.7642	13.4724	14.4285	16.41	19.5581	9.85138	9.9898	17.1826	2.99009	10.1368	6.40961	9.27148	11.7808	7.55878
ONT.15520	4.69938	8.6696	11.6645	21.499	7.7222	3.11348	13.9204	16.9179	12.3941	14.4753	16.7769	20.6296	8.27983	14.5213	20.2537	5.11737	1.48552	5.07411	4.12172	5.16389	1.73873	3.10236	2.77247	1.32412	2.66263	1.18995	1.21849	1.391	5.02712	5.39069	8.30477	11.1762	11.4515	9.18176	16.41	9.12713	8.44404	7.84913	9.5459	10.4653	5.45826	11.3949	14.2638	7.19937	6.18446
ONT.15531	0	0	0	0	0	0	0	0	0	0	0	0	0	0	0	29.2421	41.5946	44.9422	61.8258	40.1636	46.3662	47.1559	37.4283	58.9235	63.9031	46.4079	50.5675	50.0761	20.1085	36.1946	0	0	0	0	0	0	0	0	0	0	0	0	0	0	0
ONT.15550	20.1402	17.3392	11.6645	28.2558	22.5726	17.9025	20.6022	27.9513	20.222	19.9897	15.318	27.9973	29.3558	20.0532	14.4669	54.829	59.4209	32.6193	29.4409	29.262	37.093	32.2646	35.349	34.4272	27.292	22.014	26.8069	18.7785	9.42586	16.9422	28.3746	12.3527	12.1252	24.9219	20.5125	12.3868	16.1844	14.9847	15.2734	14.2029	11.6963	11.3949	16.4034	6.54488	9.62027
ONT.15577	5.37072	2.88987	3.88816	0	0.594015	0	6.68178	2.94224	0	0.689299	0.729429	1.47354	0	0	0.723345	0	0.742761	0	0	1.14753	1.15916	0.620472	0.693117	1.32412	0	0.594974	0.609247	0	1.88517	2.31029	1.38413	1.17644	2.02086	1.31168	0	1.95581	0.70367	2.85423	1.90918	4.48514	0.779751	1.42436	4.99234	0.654488	0
ONT.15582	0.671341	0	0.777632	0.614257	0	0.778371	2.22726	0.73556	0.652323	0.689299	0	0	0.752712	1.38298	0.723345	0	0	0.724874	2.94409	3.44259	2.89789	3.72283	1.38623	1.98619	3.99395	4.75979	3.65548	6.25952	11.311	6.93088	10.381	12.9409	10.7779	11.1493	15.0425	11.7349	22.5174	18.5525	9.5459	17.193	17.1545	23.5019	4.27915	3.27244	8.93311
ONT.15584	10.7414	12.7154	12.4421	13.5137	13.0683	14.0107	15.5908	30.1579	24.1359	13.0967	14.5886	22.1031	16.5597	15.2128	10.1268	16.0832	19.3118	17.397	17.6645	16.6392	18.5465	26.0598	22.8729	20.5239	17.3071	16.6593	29.2438	12.519	21.3653	14.6319	47.0604	37.6462	55.2369	58.3698	41.0251	50.8511	67.5523	32.1101	38.1836	59.0543	42.1065	41.3064	36.3727	29.452	26.1122
ONT.15599	6.71341	5.20176	4.66579	5.52832	5.94015	3.89185	6.12496	10.2978	4.56626	8.27158	4.37658	2.21031	6.0217	12.4468	5.06342	2.92421	5.94209	4.34924	5.88817	2.86883	2.89789	4.34331	6.23805	3.97237	7.32223	8.9246	7.31096	9.04152	4.39873	6.93088	0	0	0	0.65584	0	0	0	0	0	0	0	1.42436	0.713191	1.30898	0.687162
ONT.156	2.01402	1.15595	0	4.2998	2.37606	4.67022	2.78407	5.88448	1.95697	2.75719	2.18829	2.94708	5.26899	1.38298	7.9568	8.04159	8.91313	4.34924	5.29935	1.7213	4.63662	7.44567	4.85182	5.29649	3.32829	4.16481	4.87397	2.78201	12.5678	13.8618	81.6636	46.4695	82.1817	66.2398	64.2726	64.5418	87.2551	35.6778	61.0937	59.8018	35.8685	49.1403	36.3727	34.0334	23.3635
ONT.15620	3.3567	1.73392	2.33289	0.614257	1.18803	3.89185	2.22726	2.94224	1.30465	2.0679	3.64715	2.94708	1.50542	1.38298	0.723345	0	0	0	0	0	0	0	0	0	0	0	0	0	1.25678	0.770098	2.07619	1.17644	2.69448	3.2792	0	1.95581	4.22202	0.713557	1.27279	0.747523	2.33925	2.13654	4.27915	1.30898	6.18446
ONT.15628	14.7695	15.0273	12.4421	11.6709	12.4743	9.34045	28.3976	36.0424	24.7883	20.679	21.8829	22.8399	24.8395	26.2766	27.4871	31.4353	32.6815	24.6457	32.3849	21.2293	28.9789	23.578	29.1109	23.8342	21.301	23.204	19.4959	37.5571	18.8517	15.402	25.6064	29.4111	12.1252	18.3635	24.615	20.862	20.4064	28.5423	31.8197	26.1633	12.476	21.3654	63.474	42.5417	37.1067
ONT.1564	0	0	0	0	0	0	0	0	0	0	0	0	0	0	0	5.11737	8.17037	4.34924	5.88817	2.29506	1.73873	3.72283	3.46558	6.62062	9.31921	5.35476	4.87397	4.86851	5.02712	0.770098	0	0	0	0	0	0	0	0	0	0	0	0	0	0	0
ONT.15647	192.675	206.915	189.742	6.14257	112.863	44.3671	60.6928	25.7446	15.0034	16.5432	14.5886	8.84124	97.8526	37.3404	65.1011	2.19316	0.742761	1.44975	3.5329	0.573766	6.37536	3.10236	1.38623	2.64825	1.99697	3.56984	0.609247	0.695502	1.88517	0	12.4572	11.7644	10.1043	15.7402	7.52126	16.2984	8.44404	3.56778	9.5459	0	6.23801	7.83397	9.27148	5.8904	2.74865
ONT.15659	19.4689	10.4035	13.9974	7.98535	14.2564	26.4646	20.6022	8.09116	20.8743	27.5719	23.3417	8.10447	12.0434	31.8085	7.9568	14.6211	14.8552	7.97361	12.3652	10.3278	9.85282	21.0961	17.3279	13.9033	9.31921	11.3045	11.5757	6.25952	15.7098	15.402	6.22858	1.76466	7.40982	4.59088	9.57252	5.2155	11.9624	4.28134	3.18197	15.698	13.2558	7.12179	2.13957	3.92693	2.06149
ONT.15667	43.6371	32.9445	38.1039	31.3271	26.1367	28.7997	35.6362	21.3312	24.1359	23.4362	18.9652	27.2605	26.3449	20.7447	25.3171	69.4501	57.9354	58.7148	38.8619	32.1309	52.162	43.4331	44.3595	21.186	16.6414	34.5085	36.5548	16.692	13.8246	25.4132	24.2223	35.2933	22.9031	17.7077	26.6663	26.7294	19.7028	18.5525	19.7282	10.4653	14.8153	17.8045	27.1013	32.7244	13.7432
ONT.15677	2.01402	5.77974	6.22105	0.614257	1.78205	0.778371	2.22726	3.6778	1.30465	1.3786	0.729429	0.73677	2.25814	4.14894	2.17004	1.46211	3.71381	2.89949	4.71054	10.9015	5.2162	2.48189	1.38623	11.2551	9.31921	3.56984	5.48322	9.04152	9.42586	6.16078	6.22858	11.1762	2.02086	11.1493	14.3588	4.56356	9.85138	5.70845	10.8187	5.23266	9.35701	5.69743	0	1.30898	6.87162
ONT.15680	0	0.577974	0	1.22851	0.594015	0	49.5565	52.2247	9.78484	49.6295	56.8955	13.9986	47.4209	67.766	34.7206	5.11737	1.48552	0	1.17763	0.573766	0.579578	0.620472	15.2486	0	4.6596	10.1146	6.09247	141.882	74.1501	45.4358	0.692065	1.17644	0.67362	1.96752	1.3675	0	9.14771	6.42201	8.27311	106.148	71.7371	61.9595	289.556	220.563	177.975
ONT.15681	0	0	0	0.614257	0	0.778371	11.1363	13.2401	1.30465	15.8539	19.6946	4.42062	16.5597	16.5958	5.06342	0	0	0	0	0	0	1.24094	2.07935	0	1.33132	1.78492	2.43699	17.3875	8.16908	13.8618	0	0	0	0	0	0	2.11101	0	1.90918	18.6881	10.1368	8.54614	21.3957	12.4353	22.6763
ONT.15693	3.3567	4.04581	3.11053	1.22851	1.78205	6.22697	1.67044	1.47112	0.652323	2.0679	2.91772	0.73677	2.25814	1.38298	0	0	0	0	0.588817	0	0	0	1.38623	0	0	0	0	0	1.25678	0.770098	2.76826	2.35289	2.02086	0	2.05125	0.651938	4.92569	2.14067	1.90918	1.49505	1.5595	1.42436	2.13957	7.19937	3.43581
ONT.15710	4.02804	3.46784	4.66579	2.45703	7.7222	4.67022	12.8067	9.56228	9.13252	11.7181	13.8592	8.10447	10.538	8.29788	8.68014	0	0.742761	0.724874	1.17763	0.573766	0	1.24094	1.38623	0.662062	1.33132	0.594974	0.609247	0.695502	2.51356	4.62059	3.46032	5.29399	4.04172	3.2792	7.52126	3.25969	6.33303	4.9949	8.9095	7.47523	6.23801	14.2436	9.27148	11.1263	7.55878
ONT.15735	4.02804	1.73392	5.44342	0.614257	2.97008	4.67022	3.8977	5.88448	3.91394	3.44649	2.91772	3.68385	3.01085	1.38298	4.34007	0.731053	2.22828	2.17462	1.17763	2.86883	1.73873	0.620472	0	0.662062	0.665658	1.78492	1.82774	2.78201	0.628391	0.770098	4.15239	1.17644	0.67362	1.96752	0.683751	1.95581	0	1.42711	1.27279	2.99009	0.779751	0.712179	0	0	0
ONT.15742	0	0	0	0	0	0	0	0	0	0	0	0	0	0	0	0	0	0	0	0	0	0	0	0	0	0	0	0	3.14195	0.770098	15.9175	13.5291	10.1043	14.4285	12.3075	6.51938	7.0367	8.56268	12.7279	2.99009	5.45826	5.69743	7.8451	6.54488	6.87162
ONT.1577	4.02804	2.31189	2.33289	3.68554	2.37606	6.22697	0.556815	0.73556	3.91394	2.0679	2.91772	2.21031	13.5488	4.84043	2.89338	1.46211	0	0	0	0.573766	0	0	0.693117	0.662062	0.665658	0	0	0	17.5949	6.93088	40.1397	45.2931	41.0908	34.1037	34.1876	36.5085	16.8881	23.5474	33.0924	26.9108	31.9698	33.4724	23.5353	26.1795	24.7378
ONT.15772	181.933	139.87	131.42	121.009	125.931	127.653	194.885	180.948	140.902	217.818	207.158	197.454	238.61	182.553	149.732	354.561	320.873	197.166	154.27	102.13	192.42	192.346	176.745	146.316	73.888	99.9556	82.2483	98.7612	123.793	89.3314	93.4287	68.8219	90.2651	60.9931	64.9564	78.2325	71.0707	69.9286	45.1839	71.7622	63.9396	48.4282	68.4663	64.1399	59.7831
ONT.1578	2.01402	0.577974	0	1.22851	2.97008	1.55674	0.556815	0.73556	1.30465	2.0679	0	0.73677	2.25814	0.69149	0	2.19316	5.94209	5.07411	4.71054	4.59012	5.79578	5.58425	6.23805	3.31031	3.99395	2.37989	3.04623	6.25952	2.51356	3.85049	2.76826	1.76466	2.02086	5.90256	4.10251	3.25969	8.44404	9.27624	1.90918	3.73761	1.5595	2.84871	1.42638	2.61795	3.43581
ONT.15812	0	1.73392	0	0.614257	0	1.55674	0.556815	0.73556	0.652323	0.689299	0	0	0	0.69149	0	16.8142	14.1125	13.0477	11.1875	5.73766	15.6486	16.7528	20.7935	13.9033	9.98486	16.6593	12.1849	6.95502	5.65552	9.24118	0	0	0	0.65584	0	0.651938	0.70367	0	0	0.747523	0	0.712179	0	0	0
ONT.15813	10.0701	10.9815	3.11053	5.52832	13.6623	1.55674	13.3636	9.56228	7.17555	4.82509	10.212	2.21031	9.78526	8.29788	2.17004	20.4695	11.1414	10.1482	2.94409	14.9179	8.11409	12.4094	20.7935	6.62062	7.32223	7.73466	7.92021	3.47751	7.54069	3.08039	3.46032	3.52933	0.67362	4.59088	7.52126	4.56356	7.0367	6.42201	1.27279	2.99009	8.57726	2.84871	4.27915	1.96347	2.06149
ONT.15819	0	0	0.777632	1.22851	2.37606	0	1.67044	1.47112	3.91394	2.0679	2.18829	2.94708	4.51627	0.69149	1.44669	1.46211	3.71381	0.724874	5.88817	1.7213	0.579578	3.72283	4.85182	7.94474	7.98789	10.7095	9.74795	21.5606	12.5678	17.7123	0	0	1.34724	1.96752	0.683751	0	2.11101	0.713557	1.90918	2.99009	1.5595	1.42436	0	0	2.06149
ONT.15828	32.8957	42.1921	33.4382	35.6269	36.2349	33.4699	23.943	32.3646	25.4406	40.6686	28.4477	28.734	39.8937	35.266	31.8272	38.7458	37.1381	36.2437	32.9738	34.4259	36.5134	34.7465	37.4283	40.3858	25.295	25.5839	26.8069	17.3875	25.764	29.2637	17.3016	14.1173	10.7779	24.9219	15.7263	12.3868	27.4431	18.5525	14.0006	29.9009	20.2735	12.107	12.1242	15.7077	8.24594
ONT.15833	4.02804	1.73392	1.55526	7.98535	2.97008	1.55674	2.78407	1.47112	0.652323	2.0679	1.45886	0.73677	5.26899	5.53192	1.44669	0	0	0	0.588817	0	0.579578	1.24094	0	0	1.99697	0.594974	0.609247	0	0.628391	12.3216	0	0	0.67362	0.65584	0.683751	1.30388	0	1.42711	2.54557	0.747523	0.779751	0.712179	0.713191	0	0.687162
ONT.15834	49.0079	60.6872	41.2145	4.91406	26.7307	10.1188	4.45452	4.41336	10.4372	5.51439	4.37658	8.84124	8.27983	17.9787	20.977	2.92421	0	0.724874	0.588817	1.7213	1.73873	1.24094	2.07935	0.662062	5.32526	1.18995	0.609247	6.95502	2.51356	1.5402	3.46032	2.94111	4.71534	3.93504	2.73501	2.60775	2.11101	12.1305	5.72754	4.48514	4.6785	7.12179	14.977	15.7077	7.55878
ONT.15838	98.0157	81.4943	69.2092	27.0273	78.41	47.4806	41.7611	24.2735	30.0069	15.8539	27.7183	19.8928	47.4209	26.2766	31.1038	144.018	191.632	117.43	84.7897	24.0982	47.5254	117.269	102.581	27.8066	60.5748	76.1566	43.8658	26.4291	30.1627	28.4936	21.454	22.3524	16.8405	11.1493	9.57252	14.9946	37.2945	10.7034	14.637	5.98018	14.8153	17.0923	7.13191	7.85386	10.9946
ONT.1587	17.4549	26.0088	19.4408	27.6416	35.0469	17.1242	20.0453	33.1002	26.0929	36.5328	28.4477	25.0502	33.1193	31.117	41.954	9.5037	5.19933	3.62437	21.7862	22.3769	16.8078	31.0236	27.7247	55.6132	31.9516	42.8381	43.2565	52.1626	43.3589	50.0564	4.15239	3.52933	0.67362	5.24672	5.47001	6.51938	9.14771	9.9898	9.5459	14.2029	17.9343	23.5019	1.42638	1.96347	10.9946
ONT.15876	0	0	0	1.22851	4.15811	3.11348	82.9654	108.127	9.13252	110.977	74.4018	44.2062	107.638	227.5	56.4209	13.159	2.22828	0	2.35527	6.88519	8.11409	23.578	167.041	4.63443	75.885	84.4862	62.1432	1343.01	637.188	382.739	4.84445	8.82332	6.06258	7.87008	9.57252	6.51938	59.1083	56.371	72.5488	499.345	375.06	274.189	1324.4	1076.63	867.886
ONT.1589	134.268	130.622	41.2145	74.9394	71.8758	68.4966	46.2156	55.167	18.265	66.1727	56.8955	16.2089	56.4534	56.7022	22.4237	2.92421	0.742761	0.724874	0	0.573766	2.89789	1.24094	2.77247	0.662062	0	2.37989	1.82774	0	1.25678	6.16078	0.692065	1.76466	0.67362	0.65584	0	0.651938	3.51835	0	0.636393	0.747523	0	2.84871	0	0	0
ONT.15893	23.4969	20.807	34.2158	17.8135	29.7008	23.3511	25.0567	27.9513	27.3976	33.0863	30.636	45.6798	30.1085	34.5745	41.2307	74.5675	97.3017	118.154	106.576	83.7698	112.438	99.8961	121.295	105.268	129.138	108.285	99.9165	68.1592	67.2378	84.7108	69.2065	62.3515	58.605	53.7789	57.4351	54.7628	45.0349	75.637	73.1852	53.8216	49.9041	69.7935	39.9387	38.6148	41.2297
ONT.15896	0	0	0	0	0	0	0	0	0	0	0	0	0	0	0	2.19316	1.48552	3.62437	1.76645	5.73766	2.89789	2.48189	3.46558	1.98619	2.66263	5.35476	3.65548	9.73702	3.77034	3.08039	0	0	0	0	0	0	0	0	0	0	0	0	0	0	0
ONT.15929	10.0701	13.2934	10.8868	19.6562	14.2564	11.6756	10.0227	13.9756	17.6127	6.89299	10.9414	11.0516	6.77441	9.68086	13.7436	17.5453	13.3697	21.7462	25.908	21.2293	15.069	21.7165	27.0316	26.4825	30.6202	22.014	29.8531	28.5156	21.3653	30.0338	3.46032	2.94111	3.3681	2.62336	6.83751	5.2155	7.0367	4.28134	5.72754	8.22275	7.79751	9.25832	4.99234	9.81733	8.24594
ONT.15932	6.04206	6.93568	5.44342	4.91406	5.34614	7.78371	8.35222	4.41336	10.4372	9.65018	12.4003	7.3677	6.77441	6.22341	8.68014	12.4279	11.1414	15.9472	7.06581	13.1966	16.2282	10.548	16.6348	16.5515	17.9728	16.0643	17.6682	21.5606	19.4801	16.9422	8.99684	4.11755	5.38896	9.8376	0.683751	5.2155	2.11101	3.56778	3.18197	6.7277	9.35701	4.98525	4.99234	10.4718	7.55878
ONT.1595	8.05609	10.9815	9.33158	15.9707	11.8803	10.8972	8.90904	11.769	13.6988	7.58229	9.48258	9.57801	7.52712	12.4468	10.8502	0.731053	0	0	1.76645	0	0	0	1.38623	0.662062	0	0	0	0	0	4.62059	0	0	0.67362	0	1.3675	0	1.40734	0	1.27279	0.747523	0.779751	0	2.13957	1.30898	0
ONT.1597	15.4408	6.35771	13.2197	11.0566	10.0983	1.55674	46.7725	39.7202	52.8382	5.51439	8.75315	9.57801	34.6248	15.2128	23.8704	112.582	132.211	147.149	166.046	114.179	120.552	112.306	74.8566	84.7439	145.113	139.224	124.896	74.4187	52.7848	83.9407	13.1492	14.1173	9.43068	3.2792	7.52126	5.2155	7.74037	6.42201	7.63672	8.22275	9.35701	4.98525	0.713191	10.4718	8.24594
ONT.15977	0.671341	0.577974	0	0	0	0	0	0.73556	0	0	0.729429	0	0	0	0	0	0	0	0	0.573766	0.579578	1.24094	0	0.662062	0	0	0	0	1.25678	1.5402	6.22858	7.64688	10.1043	7.21424	12.3075	9.12713	7.74037	6.42201	4.45475	8.22275	0.779751	2.84871	4.99234	6.54488	4.12297
ONT.15979	4.02804	6.35771	3.11053	0.614257	1.18803	4.67022	2.22726	3.6778	3.26161	8.27158	5.106	2.94708	2.25814	4.84043	1.44669	93.5748	92.8451	122.504	90.089	93.5238	130.405	70.7339	105.354	88.7163	93.1921	81.5114	67.6264	31.9931	59.6971	71.6191	131.492	96.4683	123.946	155.434	127.861	95.8348	94.9954	80.6319	85.9131	63.5394	56.1421	72.6422	58.4817	55.6315	61.1574
ONT.15985	1.34268	1.15595	1.55526	0.614257	2.37606	2.33511	2.78407	2.94224	5.87091	6.20369	4.37658	5.89416	3.01085	3.45745	0	5.11737	7.42761	8.69848	4.71054	11.4753	8.69367	9.92756	11.0899	4.63443	9.98486	8.9246	12.1849	25.7336	10.6826	11.5515	4.84445	1.76466	4.71534	0.65584	0.683751	1.30388	2.81468	4.28134	1.27279	2.24257	1.5595	2.84871	4.27915	7.19937	6.87162
ONT.15989	0	0	0	0	0.594015	0	0	0	0	0.689299	0	0	0	0	0.723345	12.4279	11.8842	9.42336	2.94409	3.44259	4.05704	3.10236	4.85182	3.31031	1.99697	2.37989	1.82774	3.47751	15.0814	13.0917	49.8286	34.1168	39.07	45.253	43.7601	50.8511	50.6642	43.527	31.8197	20.9306	36.6483	29.9115	37.0859	35.3424	37.7939
ONT.16004	16.7835	4.62379	10.8868	9.82812	7.7222	7.00534	16.7044	16.9179	6.52323	14.4753	8.75315	13.9986	9.03255	7.60639	10.1268	1.46211	0	0.724874	0.588817	0.573766	0.579578	0	2.07935	1.98619	3.32829	7.73466	4.26473	1.391	10.0542	3.08039	4.15239	4.70577	4.71534	1.31168	5.47001	3.25969	11.9624	2.85423	5.72754	14.2029	5.45826	7.12179	5.70553	11.7808	5.4973
ONT.16005	10.7414	11.5595	11.6645	12.2851	11.8803	14.0107	13.3636	13.9756	7.17555	16.5432	10.212	11.7883	17.3124	13.1383	18.0836	4.38632	1.48552	2.17462	1.17763	1.14753	4.63662	2.48189	0.693117	1.98619	4.6596	4.75979	2.43699	2.78201	2.51356	1.5402	1.38413	5.88221	2.69448	1.96752	4.10251	5.2155	4.22202	2.14067	3.18197	2.99009	1.5595	4.27307	2.85276	5.23591	2.74865
ONT.1604	6.71341	11.5595	9.33158	11.6709	9.50424	2.33511	8.35222	5.14892	8.4802	7.58229	4.37658	4.42062	8.27983	7.60639	7.23345	6.57948	6.68485	4.34924	5.29935	2.29506	11.012	4.34331	5.54494	3.31031	8.65355	3.56984	4.26473	7.65052	8.79747	6.93088	4.15239	12.9409	9.43068	6.5584	6.83751	5.86744	6.33303	4.9949	5.09114	13.4554	10.1368	12.8192	17.1166	22.2526	14.4304
ONT.1606	4.02804	4.62379	3.11053	4.91406	4.15811	2.33511	2.22726	5.88448	5.21858	2.75719	1.45886	1.47354	3.76356	2.07447	1.44669	22.6627	53.4788	42.0427	27.0856	21.8031	26.081	25.4394	20.1004	23.1722	18.6384	25.5839	28.6346	13.2145	8.79747	12.3216	13.1492	7.64688	9.43068	8.52592	8.20502	7.82325	9.14771	11.4169	5.72754	6.7277	7.79751	4.98525	9.27148	7.85386	2.06149
ONT.16094	10.0701	7.51366	18.6632	6.14257	11.2863	16.3458	9.46585	8.82672	11.7418	12.4074	10.212	11.7883	6.77441	8.29788	13.7436	8.04159	11.8842	10.1482	13.5428	10.3278	11.012	9.92756	18.7142	15.2274	15.3101	19.6341	17.6682	22.2561	13.8246	16.9422	5.53652	3.52933	6.7362	1.31168	4.78626	5.2155	9.14771	6.42201	5.72754	11.9604	7.79751	12.107	3.56595	7.85386	7.55878
ONT.16120	10.0701	15.0273	10.1092	4.2998	4.75212	2.33511	6.12496	3.6778	6.52323	8.27158	5.106	5.89416	6.0217	4.14894	3.61673	7.31053	5.94209	5.79899	0.588817	5.73766	5.79578	6.20472	6.93117	4.63443	5.32526	2.97487	3.04623	7.65052	5.02712	7.70098	10.381	7.05866	10.1043	5.24672	7.52126	4.56356	8.44404	7.84913	8.27311	5.23266	10.1368	8.54614	13.5506	11.1263	11.6818
ONT.16123	6.04206	5.20176	3.11053	2.45703	4.75212	2.33511	2.22726	2.20668	3.26161	2.0679	2.18829	1.47354	6.0217	2.07447	2.17004	20.4695	16.3407	22.4711	17.0757	11.4753	13.9099	9.92756	8.3174	11.2551	13.3132	11.8995	12.1849	8.34602	9.42586	7.70098	0	0.588221	1.34724	1.31168	0.683751	1.30388	0	0	0	0.747523	1.5595	0.712179	2.13957	0.654488	2.06149
ONT.16126	2.68536	0	2.33289	1.84277	1.18803	0.778371	2.22726	1.47112	2.60929	0	1.45886	0	0	2.07447	0.723345	13.159	17.0835	10.1482	8.24344	8.60648	8.69367	6.8252	9.01052	3.97237	7.32223	5.35476	5.48322	8.34602	1.88517	0.770098	0.692065	0	1.34724	0	0	0.651938	0.70367	0	0.636393	1.49505	0	0	1.42638	0.654488	0
ONT.16128	23.4969	38.7242	50.5461	20.8848	16.6324	26.4646	11.1363	11.769	22.8313	15.8539	7.29429	10.3148	14.3015	2.07447	12.2969	11.6969	7.42761	21.0213	13.5428	13.1966	18.5465	16.1323	9.01052	11.2551	9.98486	11.3045	12.7942	12.519	11.311	20.7926	6.92065	11.1762	10.7779	13.7726	8.20502	14.9946	17.5917	17.8389	15.9098	6.7277	15.595	12.8192	2.13957	3.92693	2.74865
ONT.16129	2.68536	5.20176	3.11053	1.22851	2.37606	1.55674	2.22726	2.20668	3.26161	3.44649	2.91772	1.47354	1.50542	0.69149	1.44669	4.38632	1.48552	1.44975	3.5329	4.59012	5.79578	2.48189	1.38623	5.29649	6.65658	5.94974	4.26473	10.4325	5.65552	4.62059	6.92065	5.29399	6.06258	5.90256	5.47001	4.56356	2.81468	8.56268	4.45475	9.7178	11.6963	7.83397	7.8451	9.16284	7.55878
ONT.16134	0	2.31189	0.777632	1.22851	2.37606	0	1.67044	0.73556	1.95697	0	0	2.21031	1.50542	2.07447	4.34007	5.11737	1.48552	0.724874	4.71054	1.14753	3.47747	7.44567	2.07935	5.95856	1.99697	2.97487	3.65548	3.47751	1.25678	1.5402	0	0	0	0	0	0	0	0	0.636393	0	0	0.712179	0	0	0
ONT.16153	4.02804	2.31189	0	1.22851	1.18803	4.67022	0.556815	1.47112	2.60929	2.0679	1.45886	1.47354	1.50542	0.69149	0.723345	16.0832	21.5401	20.2965	13.5428	13.7704	17.9669	16.1323	12.4761	17.2136	14.6445	10.7095	12.7942	9.73702	8.16908	5.39069	2.76826	4.70577	4.04172	2.62336	2.73501	1.30388	2.11101	2.14067	1.27279	1.49505	0.779751	1.42436	3.56595	5.23591	3.43581
ONT.16154	19.4689	16.7612	15.5526	15.9707	17.8205	18.6809	20.6022	14.7112	21.5267	24.1255	14.5886	12.5251	12.7961	17.2872	13.0202	24.8558	21.5401	26.0954	12.3652	18.9343	20.8648	13.6504	10.3968	17.2136	5.99092	7.13968	14.0127	8.34602	11.311	6.16078	22.8381	27.0582	24.9239	26.2336	29.4013	24.7736	14.7771	19.9796	14.637	7.47523	9.35701	19.941	27.1013	29.452	17.179
ONT.16159	6.04206	3.46784	1.55526	4.2998	2.97008	1.55674	5.56815	8.09116	5.87091	3.44649	2.91772	4.42062	5.26899	2.07447	4.34007	8.77264	10.3987	7.24874	2.35527	6.31142	10.4324	6.20472	7.62429	5.29649	3.99395	4.16481	4.26473	11.8235	6.9123	3.08039	2.07619	4.11755	4.71534	3.93504	5.47001	4.56356	2.81468	4.28134	3.18197	2.24257	2.33925	0.712179	16.4034	8.50835	6.87162
ONT.16160	5.37072	12.7154	13.2197	11.0566	8.31621	5.44859	4.45452	6.62004	5.21858	4.13579	2.91772	0.73677	12.7961	9.68086	7.9568	16.8142	12.6269	13.0477	10.0099	10.3278	8.11409	16.1323	13.8623	10.593	11.3162	14.2794	12.7942	9.04152	7.54069	8.47108	1.38413	1.17644	0	0	1.3675	0.651938	0	0.713557	0.636393	0.747523	0.779751	1.42436	2.85276	0.654488	2.06149
ONT.1617	6.04206	4.04581	3.11053	7.37109	5.34614	10.8972	4.45452	5.88448	5.21858	4.13579	2.91772	3.68385	7.52712	2.76596	9.40349	3.65527	3.71381	0.724874	1.76645	0.573766	3.47747	4.34331	2.77247	1.32412	1.33132	1.18995	0.609247	2.08651	0.628391	2.31029	6.22858	7.64688	8.75706	0.65584	6.15376	2.60775	2.11101	3.56778	4.45475	4.48514	0	3.56089	57.7685	30.761	21.9892
ONT.16180	4.02804	1.73392	1.55526	2.45703	1.78205	3.11348	17.2613	10.2978	14.3511	4.13579	3.64715	5.89416	10.538	6.22341	10.8502	58.4843	38.6236	81.9107	82.4344	45.3275	57.3782	44.0535	32.5765	34.4272	105.174	99.3606	79.8113	37.5571	25.1356	33.1142	4.84445	3.52933	4.71534	1.31168	2.05125	0.651938	1.40734	3.56778	2.54557	2.24257	2.33925	4.27307	0.713191	3.27244	3.43581
ONT.16185	15.4408	19.6511	18.6632	15.9707	15.4444	14.789	18.9317	16.1823	20.222	16.5432	13.1297	20.6296	33.1193	29.7341	18.0836	19.7384	16.3407	7.97361	12.954	8.03272	12.7507	19.8551	17.3279	14.5654	16.6414	17.8492	16.4497	15.9965	16.3382	16.1721	7.61271	5.29399	8.75706	11.1493	3.41876	5.2155	12.6661	12.1305	8.27311	20.9306	14.0355	12.107	7.13191	7.19937	8.93311
ONT.1619	10.7414	7.51366	9.33158	7.37109	2.37606	7.78371	5.56815	6.62004	8.4802	4.82509	6.56486	5.15739	4.51627	5.53192	13.7436	0.731053	7.42761	2.89949	1.17763	0.573766	1.15916	0.620472	0.693117	2.64825	1.33132	0.594974	0	0.695502	1.88517	5.39069	11.073	14.1173	13.4724	9.8376	9.57252	13.6907	4.22202	7.84913	13.3643	8.22275	6.23801	2.84871	9.98467	7.85386	11.6818
ONT.16197	26.8536	28.8987	26.4395	27.0273	38.017	26.4646	42.3179	42.6625	37.1824	31.0184	31.3655	33.1547	32.3666	28.3511	30.3805	18.2763	14.8552	8.69848	8.24344	12.0491	16.8078	7.44567	9.01052	9.93093	6.65658	5.94974	8.52945	13.2145	16.9665	14.6319	24.9143	20.5878	24.9239	19.0194	19.145	18.9062	28.8505	33.5372	37.5472	23.9207	24.952	17.8045	29.2408	29.452	23.3635
ONT.1621	16.7835	14.4493	16.3303	10.4424	11.2863	11.6756	11.6931	6.62004	9.13252	8.27158	6.56486	5.89416	5.26899	4.84043	7.23345	19.0074	31.196	21.7462	17.6645	20.0818	19.7056	17.3732	9.01052	16.5515	5.99092	10.7095	11.5757	4.86851	10.6826	12.3216	21.454	22.9406	16.8405	22.2986	20.5125	24.1217	10.555	15.6983	19.0918	8.22275	7.01776	7.83397	12.1242	13.0898	6.87162
ONT.16224	6.71341	6.93568	0.777632	7.98535	3.56409	2.33511	7.23859	2.20668	5.21858	2.0679	1.45886	3.68385	2.25814	4.84043	5.06342	27.78	28.2249	15.9472	14.1316	16.0654	24.3423	8.68661	15.2486	7.94474	8.65355	4.75979	3.65548	13.91	5.65552	4.62059	4.15239	3.52933	4.71534	6.5584	4.10251	5.2155	5.62936	2.14067	3.18197	6.7277	2.33925	2.84871	6.41872	7.19937	1.37432
ONT.1623	12.0841	6.35771	10.1092	3.07129	5.94015	3.89185	10.5795	11.769	1.95697	7.58229	5.83543	1.47354	2.25814	3.45745	2.89338	2.19316	2.22828	2.17462	0.588817	1.14753	1.15916	2.48189	3.46558	0	2.66263	0	1.82774	0	1.25678	2.31029	1.38413	0.588221	1.34724	1.31168	0.683751	1.30388	2.81468	0.713557	1.27279	1.49505	1.5595	1.42436	0.713191	1.30898	0.687162
ONT.16230	0	0	0	0	0	0	0	0	0	0	0	0	0	0	0	1.46211	2.97104	3.62437	4.12172	1.7213	6.37536	1.24094	0.693117	1.98619	0.665658	0	0	0	0	0	0	0	0	0	0	0.651938	0	0	1.27279	0.747523	0	0	0	1.30898	0
ONT.16231	0.671341	1.73392	6.99868	2.45703	0.594015	7.00534	0.556815	0.73556	0.652323	0.689299	0	1.47354	0	0	0.723345	13.159	25.2539	23.9208	23.5527	21.2293	41.7296	16.7528	11.783	22.5101	3.32829	0	0	0	0.628391	0.770098	6.92065	4.11755	9.43068	2.62336	0.683751	5.2155	0	2.14067	5.09114	0.747523	0	0.712179	0.713191	1.96347	0.687162
ONT.16232	0	0	0	0	0	0.778371	0	0	0	0	0	0	0	0	0	5.11737	9.65589	7.24874	8.83226	10.3278	11.5916	4.96378	11.0899	10.593	3.99395	0	0	0	0	0.770098	0	0	0	0	0	0	0	0	0	0	0	0	0	0	0
ONT.16233	0	0	0	0	0	0	0	0	0	0	0	0	0	0	0	4.38632	8.91313	11.598	12.954	8.60648	22.6035	9.30709	11.783	13.9033	0.665658	0	0	0	0	0.770098	0	0	0.67362	0	0	0	0	0	0	0	0	0.712179	0	0	0
ONT.16236	114.799	118.485	123.643	122.237	139	84.064	133.636	110.334	103.067	99.9483	99.9318	100.201	124.95	71.2234	109.948	58.4843	57.1926	43.4924	33.5626	38.4423	41.7296	31.6441	29.1109	22.5101	17.3071	26.1788	15.8404	26.4291	28.906	17.7123	146.026	134.703	119.904	147.564	144.955	154.509	134.401	121.305	121.551	74.0047	72.5168	81.1884	101.986	96.2098	74.2135
ONT.1624	69.8194	98.2555	38.8816	30.7129	26.1367	41.2536	25.6135	20.5957	23.4836	18.6111	17.5063	8.10447	31.6139	24.2021	7.9568	0.731053	0	0	0	0	0.579578	0	0	0.662062	0	0	0.609247	0.695502	2.51356	4.62059	15.2254	17.0584	20.8822	22.9544	10.94	16.2984	26.7395	12.844	10.1823	9.7178	13.2558	6.40961	3.56595	3.27244	6.87162
ONT.16247	7.38475	4.62379	9.33158	12.8994	6.53417	0	12.2499	8.09116	9.78484	6.89299	7.29429	12.5251	12.7961	6.9149	12.2969	20.4695	20.0545	21.0213	14.1316	21.2293	16.2282	13.6504	9.70364	10.593	7.98789	8.32963	5.48322	4.86851	10.6826	6.93088	17.9937	18.2349	26.2712	15.7402	23.2475	20.2101	11.2587	8.56268	11.4551	2.99009	3.89875	3.56089	5.70553	2.61795	5.4973
ONT.1625	6.04206	5.77974	8.55395	7.98535	6.53417	5.44859	7.23859	10.2978	5.21858	8.27158	10.9414	8.84124	8.27983	6.22341	6.51011	0	0	0	0.588817	0	0.579578	0	0.693117	0	0.665658	0	0.609247	0	3.14195	3.85049	3.46032	5.29399	6.7362	15.0843	8.88877	8.47519	8.44404	5.70845	13.3643	6.7277	11.6963	13.5314	11.4111	3.27244	8.24594
ONT.1626	14.7695	15.0273	7.77632	19.042	15.4444	3.89185	18.3749	12.5045	14.3511	18.6111	20.424	7.3677	8.27983	11.0638	11.5735	12.4279	14.1125	10.8731	7.65462	5.73766	10.4324	9.30709	9.70364	7.28268	3.99395	4.16481	9.1387	13.91	5.65552	1.5402	6.22858	7.05866	4.71534	6.5584	10.2563	5.86744	2.11101	4.9949	6.36393	6.7277	4.6785	0.712179	2.85276	6.54488	1.37432
ONT.16275	23.4969	26.5868	25.6618	22.7275	29.7008	35.805	27.2839	32.3646	45.0103	36.5328	29.1772	32.4179	18.8178	29.0426	33.2739	14.6211	12.6269	9.42336	18.8421	25.8195	23.7627	25.4394	29.1109	27.8066	44.5991	22.014	38.9918	11.128	21.3653	36.1946	17.9937	13.5291	12.7988	28.857	15.7263	23.4698	23.9248	25.688	19.0918	30.6484	30.4103	27.0628	14.977	10.4718	18.5534
ONT.16284	4.02804	0.577974	0.777632	3.68554	0.594015	0.778371	12.2499	13.9756	7.17555	15.1646	14.5886	8.10447	15.0542	15.9043	7.9568	5.84843	6.68485	7.97361	2.94409	4.59012	4.63662	4.96378	6.23805	7.94474	5.32526	6.54471	4.26473	31.9931	14.453	14.6319	2.07619	2.35289	1.34724	1.96752	2.05125	1.95581	3.51835	4.28134	3.81836	5.98018	4.6785	3.56089	27.8144	16.3622	6.18446
ONT.16289	0	0	0	0	0	0	8.35222	6.62004	1.95697	8.96088	9.48258	0.73677	6.0217	13.1383	2.17004	0	0	0	0	0	0	0	1.38623	0	1.33132	2.97487	0.609247	16.692	11.9394	8.47108	0	0	0	0	0	0.651938	4.22202	2.14067	3.18197	23.1732	21.0533	15.6679	75.5982	49.7411	41.9169
ONT.16293	2.01402	1.15595	0	1.22851	2.37606	0	3.8977	2.94224	2.60929	0	3.64715	2.21031	2.25814	2.76596	2.89338	0.731053	0	0.724874	0	0.573766	1.15916	1.24094	6.23805	0	2.66263	5.35476	4.26473	92.5017	48.3861	16.9422	3.46032	1.76466	0	1.96752	4.78626	2.60775	21.1101	17.8389	18.4554	155.485	104.487	107.539	657.562	583.149	381.375
ONT.16302	0	0	0.777632	0	0	0	0.556815	0	0	0	0	0	0	0	0	0.731053	1.48552	0.724874	1.76645	3.44259	4.05704	1.24094	1.38623	1.98619	0.665658	1.18995	2.43699	2.08651	0.628391	0	0	0	0	0.65584	0	0	0	0	0	0	0	0	0	0	0
ONT.16321	7.38475	4.62379	3.88816	4.91406	4.15811	8.56208	7.23859	5.14892	4.56626	0	4.37658	4.42062	2.25814	1.38298	7.23345	0	2.97104	3.62437	6.47699	5.73766	4.63662	4.34331	3.46558	7.28268	8.65355	10.7095	6.70171	0.695502	1.25678	5.39069	3.46032	2.94111	3.3681	3.93504	6.83751	3.91163	3.51835	1.42711	7.00032	2.24257	2.33925	2.13654	5.70553	4.58142	3.43581
ONT.16325	20.8116	15.0273	23.3289	5.52832	4.15811	4.67022	2.78407	5.88448	6.52323	6.89299	3.64715	10.3148	1.50542	2.76596	12.2969	3.65527	5.19933	6.52386	8.24344	2.29506	2.31831	4.34331	1.38623	0.662062	4.6596	4.16481	3.65548	2.78201	3.77034	2.31029	8.99684	11.1762	12.1252	5.90256	8.20502	11.0829	7.74037	7.13557	5.72754	7.47523	7.01776	5.69743	20.6825	15.0532	15.8047
ONT.16326	11.4128	13.8714	4.66579	15.9707	13.6623	7.00534	7.23859	11.0334	11.0895	6.20369	8.75315	10.3148	12.0434	2.76596	10.1268	15.3521	14.1125	11.598	6.47699	7.45895	9.85282	7.44567	6.23805	6.62062	5.32526	3.56984	7.92021	4.17301	5.65552	3.85049	6.92065	4.70577	8.08344	5.24672	4.78626	7.82325	6.33303	4.28134	4.45475	1.49505	1.5595	2.13654	4.27915	1.96347	4.12297
ONT.16333	9.39877	13.8714	3.88816	3.68554	6.53417	2.33511	13.9204	16.9179	8.4802	22.7469	15.318	6.63093	28.6031	14.5213	8.68014	24.1248	6.68485	0	1.17763	4.01636	1.15916	2.48189	5.54494	1.98619	1.99697	2.37989	2.43699	7.65052	3.77034	10.7814	11.073	4.11755	6.7362	19.6752	6.15376	6.51938	15.4807	4.28134	3.18197	5.98018	5.45826	2.84871	4.27915	10.4718	4.81013
ONT.16341	37.5951	18.4952	18.6632	23.3418	20.7905	28.0213	28.9544	22.8023	22.179	33.0863	32.8243	21.3663	36.8829	34.5745	26.7638	23.3937	25.9966	24.6457	21.1974	22.3769	19.7056	28.5417	27.7247	28.4687	13.3132	19.0392	18.2774	16.692	23.2505	13.8618	30.4508	24.1171	30.3129	19.0194	19.145	24.7736	23.9248	23.5474	17.1826	11.9604	14.8153	14.9558	12.1242	18.9802	17.8662
ONT.16342	17.4549	4.62379	13.9974	17.8135	7.7222	15.5674	12.8067	22.8023	28.7022	9.65018	20.424	30.9444	18.0651	9.68086	24.5937	0	0	0	0	0	0	0	0	0	0	0	0	0	0.628391	0.770098	0	0	0	0	0	0	0	0	0.636393	0	0	0	0.713191	0	0.687162
ONT.16348	4.02804	0	0	0	1.18803	0.778371	0	0.73556	0	1.3786	1.45886	0	2.25814	0	1.44669	0.731053	0	0.724874	0	0	0.579578	0	0	0	0	0	0	4.86851	1.25678	0.770098	0.692065	0.588221	0	0	0.683751	0.651938	1.40734	1.42711	0	4.48514	3.119	4.27307	7.8451	8.50835	10.3074
ONT.16355	18.7975	10.9815	17.8855	14.1279	14.8504	7.00534	13.3636	5.88448	10.4372	4.82509	7.29429	5.89416	11.2907	12.4468	9.40349	15.3521	30.4532	23.9208	15.8981	13.7704	17.9669	16.1323	13.8623	10.593	7.32223	11.3045	11.5757	8.34602	4.39873	5.39069	3.46032	1.17644	4.04172	0.65584	4.10251	3.25969	5.62936	4.9949	2.54557	1.49505	0	1.42436	0.713191	1.96347	2.06149
ONT.1639	16.1122	9.24758	6.22105	12.2851	8.91023	10.1188	13.3636	16.9179	11.0895	37.9114	28.4477	13.9986	17.3124	13.8298	8.68014	43.8632	35.6525	39.1432	32.9738	29.262	32.4564	31.6441	27.0316	30.4548	16.6414	20.8241	23.1514	28.5156	19.4801	14.6319	11.7651	18.2349	10.7779	13.1168	10.2563	7.17131	10.555	15.6983	6.36393	5.98018	7.01776	4.27307	8.55829	7.85386	8.24594
ONT.16393	8.72743	17.3392	27.2171	10.4424	6.53417	12.4539	11.1363	8.09116	12.3941	8.27158	2.91772	9.57801	12.7961	4.84043	13.7436	5.11737	5.94209	5.79899	3.5329	2.29506	2.89789	2.48189	3.46558	6.62062	2.66263	4.16481	4.26473	3.47751	8.16908	5.39069	11.7651	25.2935	14.146	17.0518	22.5638	16.2984	15.4807	18.5525	25.4557	16.4455	14.8153	18.5166	57.7685	44.5052	30.9223
ONT.16403	6.71341	1.15595	1.55526	4.91406	7.12818	4.67022	10.5795	11.0334	7.82788	13.786	10.9414	11.0516	10.538	11.7553	11.5735	2.92421	0	0	0.588817	2.86883	0.579578	0.620472	0.693117	1.32412	0	1.78492	2.43699	2.08651	8.16908	7.70098	6.92065	2.94111	4.04172	6.5584	4.10251	7.17131	2.11101	5.70845	5.09114	3.73761	10.1368	2.13654	5.70553	11.7808	3.43581
ONT.16405	128.897	88.43	80.0961	90.9101	80.786	108.972	118.045	94.8872	91.9775	129.588	107.226	110.516	146.026	121.011	84.6314	261.717	262.195	220.362	130.129	122.212	166.918	141.468	184.369	130.426	117.156	120.185	120.022	126.581	152.699	122.446	153.638	130.585	136.745	120.675	129.913	126.476	87.9587	124.872	91.6406	100.168	84.9928	77.6275	106.979	101.446	99.6385
ONT.1643	0	0	0	0	0	0	0	0	0	0	0	0	0	0	0	1.46211	1.48552	3.62437	2.35527	1.7213	1.15916	5.58425	0	1.98619	1.99697	2.97487	3.65548	0	1.25678	0.770098	0	0	0	0	0	0	0	0	0	0	0	0	0	0	0
ONT.16432	28.1963	13.2934	29.55	36.2412	24.9486	35.0267	23.943	16.1823	15.6558	14.4753	26.2595	25.0502	18.0651	15.9043	24.5937	11.6969	5.94209	4.34924	21.1974	12.6228	14.4894	11.1685	15.2486	8.6068	13.3132	7.13968	12.1849	7.65052	8.16908	13.0917	7.61271	15.882	8.08344	12.461	9.57252	11.0829	28.1468	15.6983	8.27311	14.2029	10.9165	12.8192	6.41872	5.23591	6.18446
ONT.16433	49.0079	38.1463	41.2145	41.7695	45.1451	35.805	27.8407	36.778	33.9208	19.3004	18.2357	28.734	21.8287	31.8085	29.6571	39.4769	42.3374	28.2701	23.5527	17.7867	37.093	32.885	25.6453	26.4825	22.6324	21.419	15.8404	20.8651	18.2233	20.7926	20.7619	23.5289	21.5558	17.7077	14.3588	15.6465	14.0734	7.84913	15.9098	5.98018	5.45826	17.0923	33.52	32.0699	16.4919
ONT.16457	1250.04	1657.63	1209.99	971.755	1339.5	1303.77	630.871	704.666	741.039	1000.86	843.22	668.251	1094.44	1082.18	700.921	1194.54	1268.64	967.706	1233.57	975.975	1186.4	1273.21	1172.06	1412.84	794.129	1083.45	1086.29	1203.91	1468.55	969.553	775.112	992.918	843.373	806.683	814.348	1005.29	1073.8	904.077	743.307	824.518	932.582	879.541	52.0629	148.569	526.366
ONT.16461	26.1823	20.807	30.3276	27.6416	27.3247	17.1242	18.9317	19.8601	16.3081	19.3004	25.53	22.8399	12.0434	24.8936	14.4669	33.6285	23.0256	29.7198	25.3191	15.4917	31.2972	19.2346	13.1692	22.5101	24.6293	23.7989	22.5421	29.2111	18.2233	23.1029	14.5334	17.6466	17.5141	11.8051	15.7263	16.2984	11.2587	12.844	15.2734	8.97027	13.2558	14.2436	29.954	32.7244	27.4865
ONT.16482	0	0	0	0	0	0.778371	0	0	0	0.689299	0	0	0	0	0	1.46211	0	0	0	0	0	0	0	0	0	0	0	0	3.77034	8.47108	47.0604	30.5875	58.605	50.4997	35.5551	44.9837	46.4422	35.6778	53.457	22.4257	35.8685	39.1698	34.2332	28.143	29.548
ONT.1649	0	0	0	0	0	0	0	0	0	0	0	0	0	0	0	12.4279	6.68485	12.3228	4.71054	6.31142	6.95493	7.44567	7.62429	5.29649	5.32526	8.32963	6.09247	14.6055	15.7098	6.16078	11.7651	8.2351	10.7779	14.4285	5.47001	9.12713	5.62936	9.27624	12.0915	7.47523	4.6785	9.25832	22.8221	22.2526	16.4919
ONT.165	19.4689	16.1833	7.77632	5.52832	14.2564	5.44859	21.7158	4.41336	10.4372	2.75719	9.48258	2.94708	19.5705	12.4468	9.40349	0.731053	0	0	0	0	0	0	0	0	0	0	0	0	0	0	0	0	0	0	0	0	0	0	0	0	0	0	0	0	0
ONT.16510	14.0982	13.2934	16.3303	15.9707	12.4743	17.1242	20.6022	5.88448	13.0465	6.89299	10.9414	13.9986	9.03255	13.8298	20.2537	2.92421	3.71381	2.17462	5.88817	1.14753	5.79578	7.44567	6.93117	4.63443	5.99092	8.9246	11.5757	4.17301	4.39873	5.39069	4.84445	6.47044	2.69448	4.59088	4.78626	1.95581	11.9624	9.9898	8.27311	8.22275	15.595	7.83397	0.713191	3.27244	2.74865
ONT.16511	309.488	357.188	176.522	14.7422	479.37	70.8317	1306.84	1169.54	480.11	707.22	863.644	235.767	538.942	582.926	386.99	3.65527	4.45657	4.34924	3.5329	2.86883	4.05704	2.48189	6.23805	2.64825	1.99697	2.97487	1.82774	5.56401	3.14195	53.1368	7.61271	2.35289	4.04172	5.90256	5.47001	5.86744	9.14771	4.28134	3.18197	11.2128	6.23801	7.12179	26.3881	13.7443	10.3074
ONT.16512	151.052	128.31	138.418	98.8954	68.9057	90.291	87.9768	47.8114	78.2788	79.9586	72.9429	94.3066	57.2061	67.0745	48.4641	89.1885	80.2182	55.0904	53.5824	69.9994	67.231	45.2945	56.1425	48.9926	61.2405	50.5728	44.475	70.9412	87.9747	39.275	143.257	237.053	160.995	120.019	123.075	138.211	83.033	115.596	159.735	79.2374	69.3978	77.6275	197.554	217.29	147.053
ONT.16513	147.695	154.897	186.632	164.621	145.534	122.204	165.374	140.492	159.167	174.393	187.463	135.566	141.51	163.883	159.859	48.9806	54.2216	48.5665	47.6942	47.6225	49.2641	47.7764	52.6769	59.5856	55.9152	57.1175	52.3952	70.2457	79.8056	50.8265	83.0477	104.115	99.0222	95.7526	95.0414	80.1883	110.476	80.6319	112.642	121.099	117.742	87.598	127.661	143.333	113.382
ONT.16521	3.3567	5.20176	8.55395	3.68554	10.6923	3.11348	6.12496	5.88448	7.17555	6.89299	5.106	9.57801	6.77441	4.84043	9.40349	0	0	1.44975	0	0.573766	1.15916	0.620472	1.38623	1.32412	0.665658	2.97487	0.609247	1.391	0	3.08039	0.692065	2.35289	1.34724	0.65584	1.3675	2.60775	4.22202	4.28134	4.45475	3.73761	3.89875	3.56089	2.13957	2.61795	2.74865
ONT.16529	8.72743	6.93568	17.1079	3.07129	9.50424	18.6809	7.79541	6.62004	9.13252	11.7181	9.48258	9.57801	9.78526	3.45745	9.40349	1.46211	3.71381	0	4.12172	1.7213	1.73873	3.10236	4.1587	3.97237	1.99697	4.75979	3.65548	2.78201	5.65552	5.39069	4.15239	1.17644	1.34724	1.96752	2.05125	1.30388	5.62936	7.13557	2.54557	3.73761	3.89875	5.69743	1.42638	2.61795	2.06149
ONT.16552	41.6231	31.2106	28.7724	36.8554	27.3247	33.4699	27.8407	38.9847	37.8347	40.6686	37.9303	41.2591	40.6465	26.9681	33.9972	79.6848	102.501	99.3077	69.4804	61.9667	74.7655	57.7039	47.8251	47.6685	43.2677	52.9526	39.601	38.2526	40.217	29.2637	27.6826	34.1168	29.6393	28.857	22.5638	28.0333	13.3697	27.8287	19.7282	10.4653	17.9343	9.9705	25.6749	18.9802	17.8662
ONT.16564	60.4206	51.4396	41.2145	84.1533	63.5596	36.5834	62.3633	53.6959	60.0137	35.1542	50.3306	50.1004	64.7333	47.7128	49.9108	57.7532	77.2471	50.7411	34.1514	48.7701	46.9458	31.6441	36.7352	31.1169	31.2859	29.1537	29.2438	34.0796	25.1356	34.6544	89.9684	71.1748	76.1191	60.9931	66.3239	55.4147	66.145	47.8083	58.5482	41.1137	42.8863	47.716	68.4663	73.9572	54.2858
ONT.16583	112.114	97.6775	73.875	94.5956	123.555	58.3778	118.045	111.07	76.9741	130.967	106.497	96.5169	93.3363	96.1171	56.4209	157.176	161.922	110.906	97.7437	104.999	122.87	109.824	130.999	96.661	68.5627	77.9415	91.9963	63.2907	80.434	94.7221	113.499	76.4688	99.0222	117.395	108.716	92.5751	158.326	82.059	73.8216	133.059	89.6713	64.0961	111.971	85.0835	75.5878
ONT.16585	0.671341	2.31189	1.55526	0.614257	0.594015	1.55674	2.22726	4.41336	1.30465	2.0679	1.45886	2.94708	12.7961	11.0638	2.17004	1.46211	2.22828	0.724874	1.17763	0	2.31831	4.34331	4.85182	4.63443	0.665658	4.75979	1.82774	6.95502	9.42586	6.93088	1.38413	0.588221	0.67362	0	1.3675	0	1.40734	0.713557	1.90918	1.49505	3.89875	2.84871	2.13957	3.27244	2.06149
ONT.16593	121.513	120.796	98.7592	84.7675	77.222	82.5073	105.238	107.392	109.59	106.841	88.9904	78.0977	66.9914	81.5958	64.3777	100.154	116.613	98.5828	94.2107	54.5077	67.8106	63.2882	62.3805	49.6546	75.885	78.5365	88.95	98.0657	64.0958	82.4005	26.2985	17.6466	16.8405	17.0518	19.145	13.0388	31.6651	18.5525	19.7282	44.1038	41.3268	17.8045	30.6672	26.834	24.0507
ONT.16596	14.0982	10.9815	7.77632	6.75683	13.0683	4.67022	6.68178	5.14892	9.78484	4.82509	7.29429	1.47354	12.0434	4.14894	5.06342	5.84843	5.94209	7.24874	2.35527	6.31142	6.37536	5.58425	2.07935	4.63443	3.99395	4.16481	7.92021	0	1.88517	0.770098	4.15239	7.64688	6.06258	5.90256	4.10251	6.51938	5.62936	1.42711	3.81836	0.747523	0.779751	4.27307	7.13191	8.50835	6.87162
ONT.16597	2.01402	2.88987	0	3.07129	2.37606	4.67022	4.45452	1.47112	5.87091	4.13579	2.18829	7.3677	3.76356	8.98937	2.17004	12.4279	18.569	12.3228	12.3652	6.88519	8.11409	13.0299	7.62429	5.29649	6.65658	10.1146	7.92021	10.4325	4.39873	5.39069	2.76826	5.29399	2.69448	0.65584	0.683751	0.651938	4.22202	2.14067	0.636393	3.73761	0.779751	2.13654	2.85276	3.92693	1.37432
ONT.1660	6.04206	5.77974	6.22105	9.82812	7.7222	7.78371	5.56815	8.82672	3.91394	7.58229	4.37658	11.0516	6.0217	6.22341	5.78676	1.46211	2.22828	4.34924	0.588817	2.86883	0.579578	1.86142	2.07935	1.32412	0.665658	1.18995	0.609247	1.391	3.14195	6.93088	5.53652	8.2351	9.43068	10.4934	8.20502	8.47519	7.74037	4.28134	4.45475	8.97027	4.6785	6.40961	0	0.654488	4.12297
ONT.16614	0	0.577974	0.777632	3.07129	1.78205	4.67022	0.556815	1.47112	3.91394	2.0679	1.45886	2.21031	3.01085	1.38298	1.44669	0	0.742761	2.17462	2.35527	1.7213	0.579578	4.96378	0	1.98619	2.66263	0.594974	0	1.391	1.25678	1.5402	0	0	0	0	0	0	0	0	0	0	0	0	0	0	0
ONT.16632	7.38475	9.82555	8.55395	14.1279	11.2863	10.1188	17.2613	4.41336	7.82788	5.51439	5.83543	5.89416	3.76356	5.53192	4.34007	0.731053	1.48552	3.62437	0.588817	0.573766	3.47747	1.24094	1.38623	1.32412	2.66263	0.594974	0	0	0	0	6.92065	3.52933	1.34724	10.4934	8.20502	12.3868	3.51835	2.85423	4.45475	3.73761	1.5595	0.712179	5.70553	1.30898	2.06149
ONT.16638	24.8396	12.7154	20.2184	13.5137	14.8504	18.6809	13.3636	11.769	12.3941	4.82509	7.29429	10.3148	14.3015	11.7553	15.9136	24.1248	20.0545	25.3706	14.1316	14.3441	13.9099	8.68661	13.8623	9.93093	11.9818	13.0894	12.1849	4.86851	5.65552	6.93088	15.9175	14.7055	18.1877	22.9544	14.3588	14.3426	15.4807	14.9847	17.1826	5.98018	7.79751	7.12179	27.1013	22.9071	21.302
ONT.16650	10.0701	6.93568	13.2197	14.1279	11.8803	4.67022	19.4885	33.8357	23.4836	26.8826	25.53	26.5237	17.3124	25.5851	18.807	10.9658	14.1125	9.42336	6.47699	10.3278	14.4894	8.06614	11.0899	9.93093	7.98789	5.94974	9.74795	20.8651	19.4801	12.3216	14.5334	5.29399	7.40982	7.21424	7.52126	10.431	4.92569	4.28134	9.5459	14.9505	8.57726	11.3949	44.931	27.4885	27.4865
ONT.16657	3.3567	0.577974	0.777632	3.07129	1.18803	0.778371	1.11363	0.73556	1.30465	0	1.45886	2.94708	3.76356	0.69149	2.17004	1.46211	1.48552	4.34924	0	0	0.579578	1.24094	0.693117	0.662062	0.665658	0.594974	0	0.695502	1.88517	2.31029	1.38413	2.94111	1.34724	1.31168	1.3675	0.651938	1.40734	1.42711	1.27279	0	1.5595	0.712179	0	0	0
ONT.16684	9.39877	11.5595	9.33158	12.2851	10.0983	12.4539	27.2839	25.009	28.7022	19.9897	19.6946	8.84124	27.0976	15.9043	18.807	2.19316	6.68485	2.17462	5.29935	2.29506	4.63662	3.10236	4.85182	3.31031	1.33132	3.56984	5.48322	9.73702	8.79747	8.47108	4.84445	7.05866	9.43068	9.8376	8.88877	4.56356	9.14771	7.84913	5.72754	8.22275	4.6785	8.54614	9.27148	14.3987	11.6818
ONT.16688	77.2042	65.311	38.1039	58.9687	60.5895	40.4753	97.4426	111.07	71.1032	101.327	103.579	58.2049	72.2604	68.4575	60.761	164.487	164.15	127.578	97.7437	81.4747	118.234	100.517	99.8088	90.0404	73.888	74.9667	88.95	134.927	70.3797	82.4005	109.346	62.3515	94.3068	78.7008	72.4776	71.0612	85.1441	74.9235	55.3662	107.643	53.0231	53.4134	88.4357	75.9207	81.7723
ONT.16699	0	1.15595	1.55526	2.45703	0.594015	0	8.35222	5.14892	3.91394	10.3395	2.91772	6.63093	9.78526	8.98937	2.17004	0	0.742761	1.44975	2.94409	2.29506	2.31831	3.72283	5.54494	3.31031	3.99395	6.54471	4.87397	24.3426	12.5678	7.70098	1.38413	5.88221	1.34724	0.65584	2.05125	3.25969	5.62936	8.56268	2.54557	15.698	17.1545	14.9558	33.52	17.6712	18.5534
ONT.16710	3.3567	1.15595	2.33289	0.614257	1.18803	0.778371	1.11363	1.47112	0	0.689299	1.45886	0	3.01085	1.38298	2.17004	0.731053	0.742761	1.44975	3.5329	2.86883	1.73873	1.24094	4.85182	3.31031	3.32829	2.97487	2.43699	2.78201	1.88517	1.5402	0	0	0	0	0	0	2.11101	1.42711	0.636393	3.73761	0	0.712179	0	1.30898	1.37432
ONT.16737	42.2945	29.4767	33.4382	31.9414	33.2648	53.7076	44.5452	47.8114	43.7056	53.076	60.5426	46.4165	94.8417	51.1702	40.5073	645.52	734.591	637.164	362.123	387.866	444.536	358.013	388.839	359.5	279.576	243.344	236.388	238.557	213.024	177.123	234.61	242.347	183.225	203.31	222.219	198.841	132.994	199.082	186.463	105.401	106.046	120.358	77.0246	116.499	107.884
ONT.16739	8.05609	6.93568	10.1092	4.91406	8.91023	7.00534	6.68178	5.88448	7.17555	1.3786	5.106	5.89416	6.0217	3.45745	8.68014	0	0	0	0	0	0	0	0	0	0	0	0	0	0.628391	0	7.61271	7.05866	6.06258	7.21424	3.41876	6.51938	3.51835	2.85423	2.54557	1.49505	3.119	0.712179	5.70553	5.23591	3.43581
ONT.16740	17.4549	12.1374	10.8868	17.8135	18.4145	6.22697	13.3636	19.8601	11.0895	8.27158	10.212	13.2619	9.03255	13.8298	10.1268	36.5527	42.3374	30.4447	23.5527	24.6719	36.5134	19.2346	20.7935	9.93093	12.6475	11.8995	17.0589	15.301	11.311	6.16078	35.2953	25.8817	19.535	23.6102	28.0338	23.4698	22.5174	19.266	25.4557	17.9405	11.6963	14.9558	56.3421	37.3058	26.1122
ONT.16744	1.34268	2.88987	3.11053	2.45703	3.56409	5.44859	2.22726	5.14892	1.95697	2.75719	1.45886	3.68385	1.50542	1.38298	1.44669	6.57948	8.91313	11.598	8.24344	5.16389	6.37536	8.06614	4.85182	2.64825	8.65355	10.1146	7.92021	3.47751	7.54069	10.0113	18.6857	28.8229	26.9448	19.0194	19.8288	18.2543	9.14771	23.5474	19.7282	6.7277	8.57726	13.5314	29.2408	18.3257	16.4919
ONT.16750	16.7835	8.09163	7.77632	20.2705	11.2863	11.6756	13.3636	15.4468	13.0465	11.0288	8.02372	12.5251	9.03255	8.29788	11.5735	35.0906	37.1381	34.0691	23.5527	26.3932	36.5134	31.6441	30.4971	23.1722	17.3071	14.2794	22.5421	19.474	17.5949	13.8618	31.1429	22.9406	27.6184	38.6946	23.2475	20.2101	22.5174	21.4067	21.6374	24.6682	11.6963	21.3654	60.6212	33.3789	30.2351
ONT.16752	18.7975	13.8714	20.9961	25.7988	19.6025	10.1188	31.7384	25.009	20.222	13.0967	22.6123	22.1031	20.3232	17.2872	16.6369	75.2985	66.1057	52.9158	48.8718	59.6716	57.3782	45.2945	55.4494	35.7513	39.9395	29.7487	39.601	38.9481	23.8788	20.7926	30.4508	26.47	21.5558	26.8894	24.615	21.5139	28.1468	27.8287	21.6374	16.4455	13.2558	20.6532	46.3574	35.3424	26.7993
ONT.16754	42.2945	68.7789	74.6526	4.2998	51.0853	7.00534	4.45452	4.41336	70.4509	7.58229	6.56486	16.2089	6.77441	4.14894	30.3805	4.38632	0.742761	4.34924	2.94409	5.16389	4.05704	3.10236	1.38623	3.97237	3.99395	4.16481	1.82774	6.25952	4.39873	3.08039	4.84445	4.70577	2.69448	3.93504	4.78626	3.25969	3.51835	4.28134	1.90918	5.98018	1.5595	2.13654	2.13957	1.96347	3.43581
ONT.16763	90.631	98.2555	37.3263	4.91406	17.2264	7.78371	7.79541	16.1823	12.3941	3.44649	3.64715	0.73677	6.0217	4.84043	0.723345	22.6627	14.8552	2.89949	4.12172	8.03272	13.9099	11.1685	20.7935	5.95856	1.33132	3.56984	4.87397	2.78201	6.9123	12.3216	55.3652	47.6459	33.681	49.8438	34.8713	54.1108	47.8495	27.1152	28.6377	9.7178	11.6963	7.83397	2.85276	6.54488	5.4973
ONT.16764	84.5889	101.723	40.4368	6.75683	13.6623	9.34045	8.90904	5.88448	17.6127	4.13579	1.45886	1.47354	8.27983	3.45745	1.44669	18.2763	14.1125	5.07411	5.29935	1.7213	14.4894	6.8252	20.7935	3.31031	1.99697	4.75979	2.43699	2.78201	5.65552	11.5515	58.1334	41.7637	42.4381	51.8114	38.9738	49.5473	49.2569	27.8287	31.8197	5.98018	18.714	3.56089	2.13957	2.61795	6.18446
ONT.16766	0.671341	0.577974	0.777632	0.614257	0	0	1.11363	0	0	2.0679	0.729429	0	0.752712	0.69149	1.44669	9.5037	8.91313	3.62437	5.29935	4.01636	4.63662	5.58425	8.3174	7.28268	7.98789	8.9246	9.1387	5.56401	6.28391	6.16078	1.38413	2.35289	1.34724	3.2792	4.10251	5.2155	5.62936	8.56268	1.27279	6.7277	2.33925	2.13654	1.42638	3.27244	6.18446
ONT.16779	0.671341	0.577974	0	0.614257	0	0.778371	1.67044	0	0.652323	0	0.729429	0	0.752712	1.38298	0	32.8974	31.196	22.4711	15.3092	16.0654	20.2852	16.7528	14.5555	9.26887	10.6505	12.4944	10.9664	9.04152	5.65552	7.70098	8.99684	4.70577	7.40982	6.5584	4.78626	5.2155	7.0367	1.42711	3.18197	0.747523	1.5595	2.13654	9.27148	11.7808	7.55878
ONT.16783	10.0701	10.4035	8.55395	1.22851	2.97008	4.67022	16.7044	22.8023	5.21858	13.0967	8.75315	1.47354	5.26899	2.76596	10.8502	0	0.742761	0	0	0	0	0	1.38623	0	0	1.18995	0	4.17301	3.77034	3.85049	0	0.588221	0	0	0	0	1.40734	0.713557	1.27279	5.98018	1.5595	1.42436	12.1242	4.58142	6.87162
ONT.16801	6.04206	3.46784	3.11053	4.2998	10.6923	6.22697	5.56815	3.6778	3.26161	2.75719	5.83543	0.73677	3.76356	2.07447	1.44669	6.57948	2.97104	1.44975	2.94409	5.73766	3.47747	8.06614	10.3968	7.28268	2.66263	7.13968	6.09247	4.17301	6.28391	6.16078	5.53652	1.17644	4.04172	7.21424	4.78626	4.56356	21.8138	8.56268	6.36393	17.9405	9.35701	8.54614	0.713191	1.30898	9.62027
ONT.16824	11.4128	12.7154	11.6645	6.75683	8.31621	7.00534	12.2499	10.2978	9.78484	10.3395	8.02372	8.84124	7.52712	8.98937	10.1268	10.2347	11.8842	13.7726	13.5428	14.3441	9.85282	11.789	19.4073	14.5654	22.6324	13.6844	15.8404	23.6471	16.9665	23.1029	17.9937	9.99976	14.146	6.5584	10.2563	15.6465	15.4807	12.1305	17.1826	19.4356	12.476	14.9558	16.4034	22.9071	20.6149
ONT.16848	2.68536	4.04581	1.55526	3.68554	4.75212	1.55674	3.8977	5.88448	4.56626	4.82509	5.106	8.10447	8.27983	7.60639	3.61673	2.92421	1.48552	1.44975	1.76645	2.29506	1.15916	0.620472	0.693117	1.32412	0.665658	0	1.82774	5.56401	2.51356	3.08039	0	0.588221	2.02086	1.96752	1.3675	0.651938	0.70367	0.713557	2.54557	1.49505	1.5595	2.84871	2.85276	1.30898	2.06149
ONT.16849	28.8676	29.4767	32.6605	35.0127	24.9486	13.2323	26.7271	17.6534	21.5267	17.9218	13.8592	27.9973	17.3124	20.7447	20.977	46.0564	28.9677	42.0427	22.3751	20.0818	34.7747	24.1984	13.8623	11.2551	14.6445	17.2542	9.74795	15.301	10.0542	7.70098	27.6826	30.5875	20.8822	20.9869	25.9826	22.8178	11.2587	19.9796	17.819	9.7178	12.476	7.83397	29.2408	23.5616	13.7432
ONT.16855	6.71341	5.77974	15.5526	6.14257	6.53417	7.00534	12.8067	5.88448	16.3081	6.20369	13.8592	11.7883	8.27983	8.98937	15.1902	16.8142	15.598	15.9472	18.2533	18.3605	17.3873	13.6504	11.0899	15.8895	19.9697	17.8492	15.2312	19.474	12.5678	6.93088	17.9937	28.2346	17.5141	19.6752	15.7263	18.2543	9.85138	14.9847	23.5465	6.7277	17.9343	12.107	17.8298	18.9802	12.3689
ONT.16869	3.3567	7.51366	8.55395	5.52832	6.53417	5.44859	8.35222	6.62004	7.82788	10.3395	6.56486	5.15739	9.78526	15.2128	5.78676	2.19316	2.22828	0	1.17763	1.7213	0.579578	1.24094	4.1587	1.32412	0.665658	1.78492	3.04623	4.17301	5.65552	2.31029	2.76826	0.588221	0.67362	1.31168	2.73501	0.651938	3.51835	3.56778	1.90918	4.48514	1.5595	0.712179	0	0.654488	1.37432
ONT.16884	19.4689	12.1374	17.1079	11.6709	13.0683	9.34045	16.1476	11.0334	8.4802	6.89299	13.8592	9.57801	6.77441	10.3723	18.0836	15.3521	16.3407	22.4711	14.1316	8.03272	10.4324	7.44567	10.3968	9.93093	11.3162	11.3045	9.74795	2.78201	9.42586	19.2525	14.5334	14.7055	18.8614	14.4285	21.88	22.8178	7.74037	10.7034	8.9095	14.9505	14.0355	14.9558	2.13957	7.19937	13.7432
ONT.16895	25.5109	27.7427	11.6645	19.6562	27.3247	10.8972	41.2043	36.0424	22.179	37.9114	43.7658	23.5767	22.5814	34.5745	27.4871	7.31053	6.68485	4.34924	2.94409	2.29506	2.89789	6.8252	6.23805	7.94474	3.32829	6.54471	6.09247	8.34602	9.42586	10.0113	38.0635	22.9406	22.2295	32.1362	26.6663	25.4256	38.7018	22.1203	21.6374	34.386	25.7318	23.5019	55.6289	39.9238	29.548
ONT.169	8.05609	12.7154	12.4421	11.0566	12.4743	9.34045	9.46585	9.56228	5.21858	9.65018	9.48258	10.3148	9.03255	8.29788	8.68014	17.5453	31.196	26.8203	44.7501	34.9997	34.7747	39.0898	34.6558	54.9511	41.2708	45.218	53.6137	37.5571	16.3382	35.4245	2.76826	0.588221	2.02086	1.31168	3.41876	0.651938	4.92569	1.42711	0.636393	2.24257	0	4.98525	0.713191	2.61795	2.06149
ONT.16904	63.106	46.2379	48.9908	42.3838	36.8289	63.048	50.1133	39.7202	41.0963	57.2118	48.1423	53.0475	59.4643	45.6383	47.0174	139.631	143.353	93.5087	52.4047	73.442	104.904	63.2882	76.936	55.6132	46.596	67.232	54.8322	63.9862	76.0353	37.7348	125.264	161.761	111.147	101.655	112.819	129.736	77.4037	102.752	88.4586	59.0543	59.2611	57.6865	75.5982	82.4655	75.5878
ONT.1692	2.01402	0.577974	0.777632	1.84277	0.594015	0.778371	3.34089	0.73556	1.95697	2.0679	2.91772	1.47354	0.752712	4.84043	0.723345	2.19316	2.22828	1.44975	0	1.14753	1.15916	0.620472	0	0	0	0	0	0.695502	0	0	3.46032	0	2.02086	0	1.3675	1.30388	0	0	0.636393	1.49505	1.5595	2.13654	0.713191	0.654488	1.37432
ONT.16938	18.7975	24.8529	14.775	30.7129	23.7606	31.1348	21.159	38.2491	27.3976	39.29	23.3417	33.1547	50.4317	18.6702	27.4871	47.5185	51.2505	46.3919	32.9738	39.5898	42.3092	36.6079	40.8939	37.7375	29.2889	28.5587	18.8867	20.8651	21.3653	20.7926	16.6095	19.9995	24.2503	13.1168	21.88	28.0333	26.0358	10.7034	19.7282	8.97027	12.476	15.6679	19.9693	16.3622	16.4919
ONT.16942	249.067	267.024	361.599	206.39	275.623	323.802	194.885	237.586	349.645	240.565	238.523	359.544	276.245	269.681	405.073	245.634	229.513	331.992	348.58	347.702	334.416	341.26	246.057	413.127	329.5	356.984	333.258	376.962	277.12	237.96	41.5239	40.5873	54.5632	34.1037	39.6576	45.6356	26.7395	46.3812	42.0019	47.0939	40.547	52.7012	32.0936	39.9238	47.4142
ONT.16951	42.9658	27.1648	11.6645	35.6269	13.6623	22.5727	6.68178	4.41336	5.87091	2.75719	5.83543	3.68385	9.03255	2.76596	8.68014	23.3937	31.196	23.9208	11.1875	12.0491	13.9099	4.96378	3.46558	3.97237	1.99697	1.18995	3.65548	2.08651	3.77034	1.5402	24.2223	32.3522	31.6602	28.2011	32.8201	27.3814	9.85138	4.28134	8.27311	1.49505	0	1.42436	2.85276	3.27244	2.74865
ONT.16957	16.7835	33.5225	41.2145	12.2851	15.4444	4.67022	21.159	16.1823	13.0465	4.13579	5.106	4.42062	9.03255	11.7553	9.40349	5.11737	2.97104	0.724874	3.5329	6.88519	2.31831	9.30709	3.46558	5.95856	1.99697	1.78492	1.21849	1.391	5.02712	0.770098	8.99684	14.7055	10.7779	15.0843	32.8201	14.3426	5.62936	15.6983	6.36393	2.24257	5.45826	2.84871	1.42638	1.96347	3.43581
ONT.16970	9.39877	10.4035	19.4408	7.37109	23.1666	26.4646	2.22726	4.41336	3.91394	6.89299	6.56486	6.63093	3.76356	2.76596	15.9136	4.38632	5.94209	8.69848	8.24344	9.75402	9.27324	5.58425	2.07935	7.28268	4.6596	3.56984	3.04623	2.78201	3.77034	12.3216	2.07619	1.76466	3.3681	3.2792	6.15376	3.91163	2.81468	1.42711	3.18197	2.99009	1.5595	1.42436	0.713191	0	2.06149
ONT.16973	4.69938	10.4035	10.8868	11.6709	9.50424	4.67022	10.0227	6.62004	5.21858	6.20369	3.64715	5.89416	6.0217	6.22341	5.78676	11.6969	13.3697	5.79899	5.88817	4.59012	6.95493	6.8252	6.93117	5.29649	4.6596	4.75979	3.04623	4.17301	1.88517	3.85049	1.38413	1.17644	0	1.31168	1.3675	1.30388	0	0.713557	0	0.747523	0	0.712179	1.42638	0	0
ONT.16976	54.3786	43.926	39.6592	42.3838	30.8888	26.4646	47.8861	51.4892	51.5335	42.0472	32.0949	36.8385	43.6573	32.5	36.8906	37.2837	27.4822	35.5188	17.0757	24.6719	28.9789	18.6142	20.1004	21.848	17.3071	16.6593	12.7942	11.8235	11.311	14.6319	33.9112	22.3524	24.2503	25.5778	22.5638	33.2488	18.9991	17.8389	22.9101	23.9207	16.3748	10.6827	36.3727	24.2161	24.0507
ONT.16977	10.0701	9.24758	8.55395	7.98535	14.8504	0.778371	9.46585	10.2978	8.4802	10.3395	8.75315	12.5251	9.03255	11.0638	7.23345	10.2347	6.68485	9.42336	8.83226	14.9179	14.4894	9.30709	7.62429	5.29649	2.66263	9.51958	5.48322	2.78201	4.39873	2.31029	6.92065	5.88221	8.75706	15.7402	10.94	8.47519	9.14771	9.27624	8.9095	7.47523	5.45826	5.69743	3.56595	3.27244	7.55878
ONT.16983	6.71341	12.7154	13.9974	7.98535	9.50424	5.44859	12.2499	9.56228	8.4802	17.2325	15.318	7.3677	18.8178	18.6702	12.2969	0	1.48552	0	1.17763	0.573766	0	0.620472	2.07935	0.662062	3.32829	7.13968	2.43699	3.47751	2.51356	1.5402	1.38413	0	1.34724	0.65584	0	0	1.40734	0	0.636393	0.747523	0	2.84871	0.713191	1.96347	0.687162
ONT.16989	6.71341	5.20176	11.6645	4.91406	2.97008	4.67022	6.12496	7.3556	7.17555	4.82509	7.29429	5.15739	6.77441	2.76596	4.34007	4.38632	3.71381	3.62437	8.83226	9.75402	6.95493	9.30709	4.85182	3.97237	6.65658	4.75979	6.70171	3.47751	3.77034	3.85049	5.53652	5.88221	8.08344	7.87008	13.675	7.17131	9.85138	4.28134	5.09114	2.99009	4.6785	4.27307	2.85276	3.27244	3.43581
ONT.16996	11.4128	8.6696	6.22105	6.75683	13.0683	7.78371	7.79541	11.769	6.52323	11.0288	11.6709	3.68385	8.27983	8.98937	13.0202	2.92421	4.45657	5.07411	4.12172	4.59012	1.15916	4.34331	4.1587	4.63443	3.32829	0.594974	5.48322	6.95502	1.88517	5.39069	2.76826	3.52933	1.34724	3.93504	2.73501	3.91163	3.51835	4.9949	2.54557	1.49505	1.5595	5.69743	1.42638	2.61795	3.43581
ONT.17	9.39877	10.4035	5.44342	6.14257	5.94015	7.78371	10.5795	13.2401	7.82788	8.96088	8.02372	9.57801	12.7961	11.7553	8.68014	46.7874	39.3663	43.4924	24.1415	28.1145	26.6606	25.4394	31.1903	18.5377	11.9818	20.2291	15.8404	15.301	21.9937	7.70098	17.3016	15.882	9.43068	8.52592	12.9913	11.7349	5.62936	10.7034	14.637	5.23266	5.45826	1.42436	6.41872	5.8904	6.87162
ONT.17000	2.01402	5.77974	5.44342	1.22851	7.12818	8.56208	4.45452	2.20668	3.91394	11.0288	5.83543	1.47354	7.52712	6.22341	5.78676	2.19316	0	0.724874	1.76645	1.7213	1.15916	2.48189	4.1587	6.62062	7.32223	2.37989	5.48322	5.56401	4.39873	3.85049	0.692065	2.94111	4.04172	0	0	0.651938	1.40734	1.42711	0.636393	6.7277	7.79751	5.69743	2.13957	6.54488	4.12297
ONT.17001	20.1402	15.0273	12.4421	8.5996	11.8803	10.8972	10.5795	13.9756	16.3081	8.96088	8.75315	16.2089	12.7961	8.98937	8.68014	36.5527	45.3084	34.7939	24.7303	17.213	19.7056	13.6504	18.021	18.5377	19.3041	13.0894	15.8404	18.083	9.42586	10.7814	12.4572	11.1762	10.7779	12.461	14.3588	11.0829	9.14771	9.27624	9.5459	6.7277	7.79751	4.27307	10.6979	9.16284	10.3074
ONT.17004	20.8116	16.7612	8.55395	12.8994	15.4444	14.0107	12.8067	14.7112	18.9174	19.3004	28.4477	13.2619	15.0542	10.3723	10.1268	84.8022	95.0734	62.3391	37.0955	51.0651	53.9007	47.1559	54.0631	40.3858	27.292	34.5085	15.8404	27.8201	30.7911	13.8618	13.1492	25.2935	13.4724	14.4285	17.7775	13.6907	5.62936	16.4118	14.0006	7.47523	6.23801	8.54614	11.4111	15.0532	8.93311
ONT.17010	10.0701	2.88987	5.44342	11.6709	3.56409	6.22697	17.2613	15.4468	7.17555	11.7181	8.02372	18.4193	7.52712	3.45745	44.8474	86.2643	75.7616	73.9371	104.221	72.2945	74.7655	109.203	45.0526	96.661	42.6021	47.0029	40.8195	47.2941	57.1835	72.3892	4.15239	5.29399	8.08344	2.62336	2.05125	2.60775	2.11101	5.70845	8.9095	3.73761	7.79751	9.9705	4.27915	36.6513	9.62027
ONT.17026	12.7555	14.4493	11.6645	12.8994	16.0384	7.78371	48.9997	57.3737	49.5765	48.2509	42.3069	47.8901	50.4317	44.2553	39.0606	21.2006	20.0545	17.397	21.7862	11.4753	20.2852	29.7827	27.7247	15.2274	43.2677	42.2431	32.8993	59.8131	57.1835	26.1833	4.84445	5.88221	8.75706	11.8051	6.15376	11.0829	28.8505	24.9745	21.6374	53.8216	31.9698	38.4576	94.1412	91.6284	66.6547
ONT.17027	91.9737	104.035	94.8711	105.038	103.359	81.7289	121.942	91.2094	136.335	128.21	110.144	112.726	145.273	128.617	136.712	48.9806	61.6492	65.2386	52.9935	51.0651	49.2641	56.463	53.37	59.5856	57.2465	59.4974	60.3154	68.1592	74.1501	44.6657	47.7525	65.8808	57.2577	47.8763	68.3751	63.8899	56.9973	73.4964	61.0937	52.3266	57.7016	55.5499	108.405	81.811	83.8338
ONT.17029	20.8116	16.1833	16.3303	21.499	20.7905	17.9025	37.8634	41.9269	56.0998	39.9793	50.3306	40.5224	52.6899	30.4255	33.2739	27.049	34.167	20.2965	24.1415	21.2293	18.5465	21.7165	16.6348	25.8204	13.3132	12.4944	21.3236	32.6886	24.5072	30.8039	18.6857	18.8231	16.1669	17.0518	10.94	11.7349	14.0734	13.5576	17.1826	12.7079	9.35701	18.5166	58.4817	45.8142	25.425
ONT.17032	23.4969	9.24758	11.6645	16.5849	11.2863	7.00534	31.7384	42.6625	46.9673	15.8539	14.5886	16.2089	26.3449	8.98937	13.0202	0	0.742761	0	0.588817	0	0.579578	0	0	0.662062	0.665658	0	0	0	0	2.31029	1.38413	0.588221	2.02086	1.31168	1.3675	0	0.70367	0	0.636393	1.49505	0.779751	0	0.713191	1.30898	0.687162
ONT.17039	45.6512	44.504	46.6579	34.3984	60.5895	51.3725	67.9314	89.7383	63.2753	82.0265	84.6138	79.5712	70.7549	81.5958	91.1415	29.9732	40.1091	30.4447	56.5264	36.721	41.15	55.2221	46.4388	62.8959	50.59	69.6119	63.3617	54.2491	109.34	117.825	44.9842	32.3522	49.8479	49.188	41.7088	36.5085	68.9596	59.2252	50.275	88.2077	74.0763	79.764	11.4111	34.6879	52.2243
ONT.17055	6.71341	2.88987	6.22105	3.07129	2.97008	3.11348	4.45452	6.62004	8.4802	8.27158	8.75315	2.94708	9.78526	7.60639	7.9568	4.38632	4.45657	2.89949	1.76645	1.7213	5.2162	4.96378	4.85182	4.63443	0.665658	5.94974	4.87397	12.519	10.6826	9.24118	2.76826	3.52933	2.69448	2.62336	3.41876	5.2155	7.0367	8.56268	1.90918	5.23266	8.57726	8.54614	2.13957	3.92693	5.4973
ONT.17062	15.4408	9.82555	10.1092	11.0566	13.0683	5.44859	9.46585	11.0334	9.78484	8.96088	9.48258	9.57801	9.03255	6.9149	9.40349	37.2837	27.4822	33.3442	20.6086	24.0982	21.4444	14.2709	15.2486	10.593	9.98486	18.4442	6.70171	6.95502	5.02712	6.16078	6.92065	8.2351	3.3681	8.52592	9.57252	9.12713	4.22202	4.9949	10.1823	3.73761	5.45826	4.27307	7.13191	3.27244	1.37432
ONT.17087	12.0841	4.62379	7.77632	11.0566	6.53417	3.89185	3.8977	6.62004	6.52323	4.82509	2.18829	4.42062	6.0217	5.53192	2.89338	1.46211	0.742761	4.34924	1.76645	2.29506	2.31831	1.24094	0.693117	0	1.99697	0	0	0	0.628391	0.770098	2.07619	0.588221	0	0	0	0.651938	0	0.713557	0	0.747523	0	0	0	0.654488	0.687162
ONT.17089	53.7072	43.926	43.5474	46.6836	67.1237	39.6969	28.9544	54.4314	41.7487	35.1542	29.9066	39.0488	45.1627	41.4894	45.5707	0.731053	0	0	0	0	0	0	0	0	0.665658	0	0	0	0	13.8618	6.22858	5.88221	8.75706	5.90256	10.94	5.2155	4.92569	6.42201	10.1823	7.47523	6.23801	5.69743	4.99234	3.92693	4.81013
ONT.17103	0.671341	1.15595	0.777632	0.614257	0	1.55674	2.22726	0	0.652323	2.75719	0.729429	0.73677	0.752712	1.38298	1.44669	2.19316	0	0	1.17763	1.7213	0	0	0	0.662062	0.665658	1.78492	0	0	0.628391	1.5402	4.15239	4.70577	1.34724	3.93504	1.3675	5.86744	0.70367	0.713557	2.54557	2.99009	0.779751	1.42436	17.1166	15.7077	14.4304
ONT.17117	4.69938	1.15595	0.777632	1.22851	2.37606	1.55674	3.8977	1.47112	1.30465	2.75719	1.45886	1.47354	2.25814	2.07447	2.89338	0	0	0	0	0	0	0	0	0	0	0	0	0	0.628391	0	0.692065	0	0	1.31168	0	0	0	0	0	0.747523	0	0	0	0	0
ONT.17124	7.38475	5.20176	1.55526	1.84277	1.18803	2.33511	3.8977	2.94224	4.56626	2.75719	3.64715	0	0.752712	2.07447	5.78676	38.0148	31.196	23.9208	20.6086	19.508	22.6035	16.7528	18.021	15.2274	16.6414	14.2794	15.2312	18.7785	10.0542	16.1721	6.22858	1.76466	2.02086	3.93504	4.78626	3.91163	2.81468	2.85423	3.18197	2.24257	4.6785	0.712179	3.56595	8.50835	7.55878
ONT.17125	26.1823	4.04581	5.44342	18.4277	4.15811	7.78371	18.3749	37.5135	33.9208	19.9897	28.4477	39.0488	11.2907	19.3617	30.3805	4.38632	11.8842	20.2965	24.1415	25.8195	21.4444	24.1984	7.62429	24.4963	25.9606	16.0643	13.4034	11.8235	13.8246	28.4936	23.5302	14.7055	25.5976	25.5778	32.1363	18.9062	16.1844	26.4016	45.1839	29.9009	27.2913	37.0333	66.3268	105.373	67.3419
ONT.17126	11.4128	3.46784	3.88816	9.21386	1.18803	2.33511	8.90904	13.9756	12.3941	8.96088	13.8592	19.8928	6.77441	6.22341	18.807	4.38632	2.97104	7.24874	10.0099	10.9015	3.47747	11.1685	3.46558	14.5654	16.6414	7.73466	6.70171	13.2145	6.28391	10.0113	5.53652	9.41154	4.71534	12.461	7.52126	5.2155	6.33303	8.56268	31.8197	8.22275	12.476	14.9558	18.543	38.6148	26.1122
ONT.1715	2.01402	2.88987	3.88816	4.91406	3.56409	4.67022	11.6931	25.009	7.17555	14.4753	7.29429	8.10447	6.77441	6.22341	5.06342	24.1248	19.3118	21.7462	17.6645	10.3278	19.7056	26.6803	22.8729	17.2136	16.6414	21.419	16.4497	13.91	14.453	12.3216	23.5302	21.7642	24.2503	22.9544	19.145	23.4698	35.8872	29.9694	16.5462	15.698	18.714	23.5019	21.3957	17.0167	13.7432
ONT.17159	6.71341	6.35771	1.55526	5.52832	13.6623	1.55674	13.3636	14.7112	9.78484	15.8539	16.0474	8.10447	15.0542	15.2128	6.51011	24.1248	30.4532	11.598	13.5428	11.4753	19.1261	17.3732	31.1903	14.5654	16.6414	25.5839	24.9791	65.3772	25.1356	42.3554	22.8381	14.1173	20.8822	14.4285	10.2563	16.2984	37.9982	27.1152	23.5465	52.3266	35.8685	27.775	57.7685	45.1597	32.9838
ONT.17160	8.72743	10.9815	7.77632	7.37109	10.6923	7.00534	10.5795	12.5045	7.82788	10.3395	7.29429	7.3677	8.27983	6.9149	7.9568	62.1395	66.8485	45.667	42.9837	38.4423	44.0479	31.6441	31.8834	39.0616	29.2889	38.6733	30.4623	26.4291	21.9937	17.7123	24.2223	17.0584	26.2712	19.0194	20.5125	24.1217	21.1101	16.4118	14.0006	12.7079	14.0355	14.9558	12.8374	11.1263	11.6818
ONT.17164	40.9518	35.2564	32.6605	53.4404	16.6324	27.243	34.5225	24.2735	25.4406	30.3291	34.2832	28.734	42.9046	31.117	33.9972	10.9658	13.3697	21.0213	6.47699	5.73766	6.37536	9.30709	5.54494	4.63443	4.6596	4.16481	0.609247	8.34602	10.0542	4.62059	23.5302	31.1757	24.2503	19.6752	15.0425	21.5139	10.555	17.1254	12.0915	11.2128	8.57726	8.54614	9.27148	19.6347	9.62027
ONT.17199	6.71341	5.77974	0.777632	5.52832	1.78205	3.89185	1.67044	1.47112	3.26161	4.13579	2.91772	2.21031	6.0217	2.07447	1.44669	2.92421	5.94209	2.89949	4.12172	2.86883	6.37536	1.86142	4.1587	1.98619	1.99697	1.78492	2.43699	11.128	8.16908	8.47108	4.15239	4.11755	2.69448	1.31168	2.73501	3.25969	3.51835	3.56778	1.90918	5.98018	1.5595	7.12179	10.6979	3.92693	8.24594
ONT.17211	0.671341	0	0	0	0	0	0	0	0	0	0.729429	0	1.50542	0	0	0.731053	3.71381	0.724874	2.94409	2.86883	1.15916	5.58425	1.38623	5.95856	2.66263	5.94974	3.04623	4.86851	5.65552	9.24118	0	0.588221	1.34724	1.96752	2.05125	1.30388	6.33303	2.85423	0.636393	2.24257	12.476	7.12179	0	0.654488	5.4973
ONT.17222	326.272	287.831	180.411	232.804	201.965	259.976	279.521	252.297	208.091	326.038	331.89	253.449	319.903	268.298	214.11	329.705	309.731	182.668	105.398	154.917	173.294	148.913	207.242	121.819	101.846	113.64	119.412	116.844	150.185	170.962	351.569	284.111	307.171	280.7	268.714	252.952	197.028	200.509	159.098	145.019	136.456	127.48	169.739	170.167	144.304
ONT.17229	16.1122	20.2291	8.55395	5.52832	2.97008	3.11348	1.67044	6.62004	6.52323	5.51439	0	2.21031	1.50542	2.76596	4.34007	29.9732	24.5111	21.7462	18.2533	12.6228	25.5014	11.789	9.70364	14.5654	9.98486	7.73466	12.1849	6.95502	5.65552	6.93088	0	0	0	0	0	0	0	0	0	0	0	0	0	0	0
ONT.17243	6.71341	9.24758	3.11053	13.5137	8.91023	3.11348	20.6022	17.6534	13.0465	5.51439	6.56486	9.57801	8.27983	18.6702	20.2537	2.19316	0	1.44975	1.17763	2.86883	3.47747	1.86142	0	2.64825	1.33132	0	1.82774	6.25952	3.14195	0.770098	0.692065	0.588221	1.34724	2.62336	0.683751	1.30388	2.11101	4.28134	2.54557	2.24257	1.5595	2.13654	12.1242	9.81733	8.93311
ONT.17244	22.1542	12.7154	6.99868	9.82812	10.0983	3.89185	22.8294	15.4468	15.6558	11.0288	21.8829	10.3148	8.27983	16.5958	17.3603	8.04159	3.71381	1.44975	4.12172	3.44259	5.2162	6.8252	4.1587	3.97237	3.32829	2.37989	1.21849	9.04152	10.6826	6.16078	4.84445	2.35289	2.69448	3.2792	1.3675	5.86744	7.0367	2.14067	3.18197	5.23266	3.119	10.6827	11.4111	8.50835	7.55878
ONT.17247	14.0982	12.1374	18.6632	23.3418	23.7606	13.2323	25.0567	25.7446	17.6127	14.4753	15.318	15.4722	8.27983	20.0532	17.3603	10.2347	8.17037	14.4975	14.7204	18.3605	10.4324	18.6142	34.6558	26.4825	15.9758	23.7989	21.9329	26.4291	12.5678	24.6431	2.76826	1.76466	0.67362	2.62336	0.683751	0	0.70367	0.713557	1.90918	2.99009	2.33925	2.84871	0.713191	2.61795	1.37432
ONT.17248	40.2804	34.6784	24.8842	25.7988	30.2948	29.5781	37.8634	36.778	32.6161	27.5719	42.3069	38.3121	36.1302	29.0426	29.6571	214.199	177.52	183.393	96.566	116.474	144.894	96.1732	108.819	99.9713	69.2284	69.6119	68.8449	70.2457	64.0958	36.9647	43.6001	52.9399	35.7019	51.8114	39.6576	47.5914	26.7395	45.6676	43.2747	17.193	18.714	17.8045	32.0936	27.4885	19.2405
ONT.17249	0	0	0	0	0	0	0.556815	0	0	0	0	0	0	0.69149	0	0	0	0	0	0	0	0	0	0	0	0	0	0	2.51356	2.31029	6.92065	10.588	9.43068	4.59088	1.3675	4.56356	12.6661	8.56268	10.1823	14.9505	8.57726	16.3801	16.4034	13.7443	21.302
ONT.17250	12.7555	18.4952	10.1092	15.9707	14.8504	6.22697	17.8181	16.9179	11.0895	24.8148	21.8829	13.9986	20.3232	17.2872	19.5303	33.6285	27.4822	23.196	17.0757	24.6719	22.6035	20.4756	26.3384	23.8342	25.295	29.1537	20.1051	45.9031	34.5615	32.3441	15.2254	12.9409	11.4515	6.5584	7.52126	11.7349	14.0734	17.1254	17.819	17.9405	13.2558	16.3801	9.27148	13.7443	13.0561
ONT.17251	28.8676	28.3207	25.6618	28.8701	36.2349	26.4646	21.159	25.7446	19.5697	26.1933	28.4477	20.6296	23.3341	31.117	20.2537	10.9658	11.8842	13.7726	19.431	12.6228	10.4324	17.9937	18.021	12.5792	13.3132	12.4944	10.3572	17.3875	10.0542	15.402	8.30477	8.2351	8.75706	4.59088	10.2563	13.0388	18.9991	8.56268	3.18197	16.4455	17.1545	13.5314	4.99234	3.92693	10.9946
ONT.17258	0	1.15595	0.777632	1.84277	1.18803	0.778371	2.78407	7.3556	1.30465	2.75719	2.18829	1.47354	5.26899	2.07447	2.17004	11.6969	10.3987	10.1482	11.1875	11.4753	12.1711	18.6142	18.7142	13.2412	7.32223	13.0894	12.1849	9.73702	7.54069	11.5515	11.073	13.5291	12.1252	18.3635	10.94	19.5581	12.6661	12.844	9.5459	6.7277	11.6963	19.2288	12.8374	10.4718	6.87162
ONT.17271	20.8116	20.807	20.2184	27.0273	24.3546	13.2323	26.7271	32.3646	24.1359	26.1933	29.1772	13.2619	27.0976	23.5107	22.4237	4.38632	3.71381	9.42336	1.76645	2.86883	3.47747	3.10236	4.85182	5.29649	1.33132	4.75979	0.609247	2.08651	3.77034	8.47108	15.2254	9.41154	10.1043	9.18176	13.675	13.6907	7.74037	11.4169	12.0915	9.7178	7.79751	4.98525	25.6749	29.452	27.4865
ONT.17277	0	1.15595	3.88816	0	1.18803	0	2.22726	0.73556	1.30465	1.3786	0.729429	0.73677	0.752712	0	0	9.5037	7.42761	9.42336	2.35527	1.7213	4.05704	5.58425	3.46558	3.97237	4.6596	5.94974	4.26473	3.47751	1.88517	2.31029	2.07619	1.17644	2.02086	1.31168	2.73501	0	1.40734	2.14067	1.90918	2.99009	2.33925	1.42436	1.42638	0	0
ONT.17280	41.6231	41.6141	59.8776	41.1552	29.7008	31.9132	47.3293	30.1579	33.9208	28.9505	42.3069	33.8914	37.6356	40.7979	47.0174	114.044	109.929	104.382	104.809	98.6877	107.801	86.8661	105.354	105.268	96.5203	128.514	95.0425	146.055	77.292	69.3088	12.4572	28.8229	18.1877	16.396	15.0425	11.7349	9.85138	14.2711	14.0006	19.4356	18.714	16.3801	32.0936	25.525	26.1122
ONT.17287	9.39877	12.7154	10.8868	9.82812	16.0384	15.5674	7.23859	11.769	9.78484	9.65018	13.8592	15.4722	9.03255	10.3723	20.2537	2.92421	24.5111	21.7462	23.5527	22.3769	24.3423	33.5055	18.021	26.4825	25.9606	13.6844	17.0589	12.519	10.0542	15.402	18.6857	7.05866	8.75706	15.7402	16.41	13.6907	14.7771	15.6983	15.2734	9.7178	7.79751	8.54614	12.1242	5.23591	13.0561
ONT.17298	6.71341	5.20176	6.22105	7.98535	6.53417	3.89185	8.90904	8.82672	3.26161	6.20369	6.56486	11.7883	9.03255	6.22341	7.23345	7.31053	4.45657	12.3228	7.06581	8.03272	8.11409	12.4094	9.70364	8.6068	15.9758	10.7095	8.52945	16.692	6.28391	13.8618	1.38413	2.35289	4.04172	4.59088	4.78626	5.2155	6.33303	6.42201	3.18197	4.48514	3.89875	4.27307	2.85276	5.23591	4.81013
ONT.173	4.02804	3.46784	8.55395	0	2.37606	0	0	0.73556	1.30465	1.3786	1.45886	0.73677	0.752712	0.69149	0.723345	6.57948	10.3987	7.24874	5.88817	1.14753	4.63662	2.48189	6.23805	1.32412	9.98486	8.32963	4.87397	2.08651	1.25678	0.770098	0	0.588221	1.34724	1.96752	1.3675	2.60775	0	2.85423	2.54557	0.747523	0	2.13654	2.85276	1.30898	1.37432
ONT.17303	14.0982	23.1189	21.7737	19.6562	21.9786	17.9025	25.6135	27.2157	22.179	28.9505	26.2595	30.2076	33.1193	29.0426	25.3171	3.65527	2.22828	5.79899	1.76645	1.14753	2.31831	2.48189	1.38623	0.662062	0.665658	0	0	0	3.77034	6.16078	24.9143	13.5291	22.2295	16.396	28.7176	24.7736	11.9624	9.9898	18.4554	6.7277	12.476	14.9558	9.27148	16.3622	15.8047
ONT.17346	23.4969	15.0273	14.775	18.4277	17.8205	14.0107	10.5795	8.82672	10.4372	6.89299	9.48258	13.9986	12.0434	6.9149	20.2537	38.0148	40.1091	44.9422	22.3751	21.8031	33.0359	22.9575	18.7142	15.8895	7.98789	8.9246	9.1387	11.128	5.02712	8.47108	12.4572	7.64688	10.7779	7.87008	9.57252	11.7349	12.6661	11.4169	5.09114	6.7277	6.23801	4.98525	9.27148	12.4353	9.62027
ONT.17348	220.2	206.915	147.75	112.409	188.303	115.977	81.295	86.796	84.802	49.6295	70.7546	39.7856	170.113	96.1171	93.3115	128.665	131.469	36.9685	14.7204	14.9179	59.6965	70.1134	70.6979	19.8619	20.6354	28.5587	25.5884	31.2976	35.8183	26.1833	38.7556	39.4108	39.07	34.1037	25.9826	29.3372	91.4771	25.688	28.0013	26.9108	28.8508	21.3654	73.4587	42.5417	28.1736
ONT.17349	18.7975	21.963	10.8868	23.956	20.1965	7.00534	23.943	18.389	16.9604	10.3395	23.3417	16.2089	12.7961	8.98937	20.2537	26.3179	37.8808	19.5716	17.0757	21.2293	19.7056	13.0299	20.1004	15.2274	12.6475	11.8995	9.74795	18.083	11.311	10.7814	32.527	22.3524	25.5976	28.857	35.5551	22.1659	21.1101	19.9796	22.2738	14.2029	13.2558	8.54614	33.52	24.8706	24.0507
ONT.1735	0	0	0	0	0	0	0	0	0	0	0	0	0	0	0	1.46211	2.22828	2.17462	1.76645	1.7213	1.73873	2.48189	3.46558	3.97237	2.66263	1.78492	2.43699	5.56401	0.628391	0.770098	0	0	0	0	0	0	0	0	0	0	0	0	0	0	0
ONT.1737	12.7555	8.09163	10.1092	7.98535	11.2863	15.5674	7.79541	8.09116	7.82788	4.82509	5.106	8.10447	10.538	6.22341	8.68014	15.3521	17.8263	16.6721	12.954	6.31142	13.3303	10.548	8.3174	6.62062	9.31921	10.1146	4.26473	8.34602	7.54069	3.85049	9.6889	6.47044	9.43068	5.24672	8.20502	9.12713	4.22202	8.56268	8.27311	1.49505	5.45826	4.98525	7.13191	6.54488	5.4973
ONT.17386	15.4408	15.6053	10.8868	18.4277	15.4444	12.4539	20.6022	23.5379	16.9604	21.3683	20.424	16.9457	15.0542	15.9043	12.2969	35.8216	37.1381	24.6457	20.6086	24.6719	23.7627	22.337	25.6453	13.2412	12.6475	17.8492	15.8404	44.5121	24.5072	21.5627	39.4477	22.9406	27.6184	29.5128	30.0851	20.862	26.0358	21.4067	19.0918	23.9207	12.476	21.3654	61.3344	37.3058	43.2912
ONT.17390	45.6512	39.3022	27.2171	36.8554	40.393	20.2376	43.9884	35.3069	26.7452	30.3291	32.8243	18.4193	28.6031	29.7341	30.3805	46.7874	41.5946	24.6457	14.1316	19.508	23.1831	22.9575	22.1797	14.5654	18.6384	16.0643	15.8404	15.301	11.311	16.9422	26.2985	17.6466	24.2503	32.792	24.615	18.2543	29.5541	23.5474	12.7279	20.9306	14.0355	10.6827	17.8298	17.6712	11.6818
ONT.17396	3.3567	6.93568	5.44342	11.0566	6.53417	6.22697	2.22726	6.62004	6.52323	1.3786	2.91772	3.68385	1.50542	1.38298	2.17004	10.9658	5.94209	9.42336	3.5329	2.86883	4.05704	6.20472	2.77247	5.29649	1.99697	3.56984	1.21849	3.47751	0.628391	0	15.2254	11.1762	12.7988	14.4285	6.15376	7.17131	2.81468	4.28134	8.9095	1.49505	2.33925	4.27307	6.41872	7.85386	6.18446
ONT.17400	12.0841	15.0273	9.33158	17.8135	7.7222	11.6756	10.5795	14.7112	13.6988	11.7181	8.75315	11.7883	12.7961	15.2128	9.40349	9.5037	11.8842	6.52386	7.06581	6.88519	11.012	8.68661	4.1587	5.95856	4.6596	7.73466	3.65548	5.56401	7.54069	1.5402	10.381	9.41154	3.3681	6.5584	8.20502	11.7349	3.51835	4.28134	1.90918	2.99009	3.119	2.13654	2.13957	1.30898	4.81013
ONT.17403	6.04206	1.15595	1.55526	3.07129	4.15811	0	7.23859	3.6778	3.26161	2.75719	3.64715	2.21031	2.25814	3.45745	0.723345	2.19316	1.48552	0.724874	0	3.44259	1.15916	1.24094	3.46558	0.662062	0.665658	2.97487	1.21849	0	1.88517	0.770098	4.84445	2.35289	4.71534	7.21424	10.2563	1.95581	3.51835	1.42711	3.81836	5.98018	3.119	4.27307	25.6749	12.4353	10.9946
ONT.17428	3.3567	0	1.55526	3.68554	2.97008	2.33511	3.34089	2.94224	10.4372	2.0679	5.106	7.3677	6.77441	5.53192	3.61673	8.77264	12.6269	37.6934	25.908	25.2457	27.8197	31.0236	3.46558	30.4548	3.99395	8.9246	7.92021	9.04152	7.54069	43.8956	2.07619	1.17644	1.34724	1.31168	0.683751	1.30388	0.70367	0.713557	0.636393	1.49505	2.33925	0.712179	0	0	1.37432
ONT.17454	0	1.15595	0	0	0	0	0	0	0	0	0	0	0	0	0	8.04159	3.71381	5.07411	1.76645	0.573766	2.89789	0.620472	0.693117	0	1.33132	0.594974	1.82774	0	0	0	7.61271	6.47044	4.04172	7.87008	4.10251	5.86744	0.70367	2.14067	1.27279	0	0	0	0	1.30898	0
ONT.17463	33.567	34.6784	25.6618	38.084	25.5426	20.2376	28.9544	18.389	28.0499	18.6111	19.6946	31.6811	23.3341	31.8085	16.6369	33.6285	38.6236	28.2701	21.7862	16.0654	19.1261	15.5118	18.7142	9.26887	4.6596	9.51958	13.4034	3.47751	16.3382	5.39069	11.073	9.41154	12.1252	7.87008	7.52126	11.7349	8.44404	12.1305	8.9095	8.22275	4.6785	13.5314	2.13957	7.85386	4.12297
ONT.17465	4.02804	4.04581	3.88816	0	2.37606	0.778371	1.11363	2.94224	5.87091	1.3786	1.45886	2.21031	2.25814	0.69149	2.89338	3.65527	1.48552	3.62437	1.76645	5.73766	5.79578	3.10236	3.46558	8.6068	11.3162	5.35476	5.48322	3.47751	5.02712	1.5402	2.76826	10.588	6.7362	7.21424	5.47001	7.82325	4.92569	4.9949	15.2734	6.7277	1.5595	9.9705	5.70553	11.7808	10.9946
ONT.17469	16.1122	3.46784	5.44342	7.98535	10.0983	7.00534	5.56815	5.14892	6.52323	4.13579	2.91772	5.15739	6.0217	6.9149	5.78676	0.731053	5.94209	0.724874	1.17763	2.86883	0.579578	0.620472	2.07935	3.31031	1.99697	2.97487	0	2.78201	3.14195	3.08039	5.53652	1.76466	2.02086	15.7402	5.47001	11.7349	4.22202	0	1.90918	1.49505	4.6785	1.42436	15.6902	10.4718	11.6818
ONT.17475	23.4969	29.4767	35.7711	15.3564	10.6923	15.5674	13.3636	21.3312	28.0499	15.1646	7.29429	19.8928	10.538	8.98937	8.68014	8.77264	8.91313	16.6721	21.1974	23.5244	20.8648	19.8551	21.4866	15.2274	27.292	24.3939	23.7606	19.474	27.0208	13.0917	20.7619	23.5289	23.5767	28.2011	25.2988	27.3814	26.0358	32.8236	29.2741	29.9009	22.6128	30.6237	32.0936	34.6879	27.4865
ONT.17477	6.71341	6.35771	7.77632	9.82812	7.7222	3.89185	8.90904	5.14892	4.56626	4.82509	6.56486	5.15739	9.78526	3.45745	10.1268	16.8142	21.5401	13.0477	14.7204	11.4753	14.4894	10.548	9.01052	9.26887	9.98486	4.75979	4.87397	6.95502	4.39873	4.62059	4.84445	5.88221	2.02086	3.93504	4.78626	5.2155	7.74037	1.42711	5.72754	1.49505	3.89875	2.84871	7.8451	4.58142	4.12297
ONT.17478	10.0701	9.24758	11.6645	6.75683	3.56409	6.22697	11.6931	8.09116	13.6988	13.786	7.29429	16.9457	9.03255	6.22341	5.06342	3.65527	3.71381	5.07411	1.17763	1.14753	0.579578	1.24094	0.693117	1.32412	0.665658	1.18995	1.21849	1.391	1.88517	0.770098	8.99684	8.2351	4.04172	5.90256	3.41876	4.56356	4.92569	4.9949	5.09114	1.49505	0.779751	2.13654	12.8374	18.3257	12.3689
ONT.17497	34.9097	26.0088	55.9895	38.084	52.8673	47.4806	37.8634	61.787	76.3218	29.6398	35.742	79.5712	31.6139	33.1915	67.2711	3.65527	8.91313	34.7939	30.6185	4.59012	39.9909	23.578	23.566	8.6068	6.65658	5.94974	9.1387	4.17301	5.65552	14.6319	12.4572	16.4702	32.3338	31.4803	23.2475	26.0775	23.9248	17.8389	33.0924	29.9009	22.6128	27.0628	32.8068	12.4353	15.1176
ONT.1750	6.71341	4.04581	6.22105	6.75683	3.56409	2.33511	7.23859	12.5045	3.91394	6.20369	10.212	5.15739	9.78526	7.60639	10.1268	1.46211	6.68485	4.34924	7.65462	5.73766	4.63662	3.72283	6.23805	11.9171	9.31921	10.7095	6.70171	4.17301	4.39873	10.7814	2.07619	2.35289	2.02086	1.96752	4.10251	2.60775	3.51835	1.42711	0.636393	5.98018	8.57726	7.12179	0	1.30898	3.43581
ONT.17506	32.2243	38.1463	41.2145	44.2265	44.5511	24.1295	42.8747	27.9513	35.2254	20.679	19.6946	33.1547	30.8612	23.5107	41.954	24.8558	31.9387	23.9208	18.8421	12.6228	19.1261	22.337	18.021	16.5515	15.9758	20.2291	10.3572	15.9965	7.54069	13.0917	29.0667	30.5875	37.0491	29.5128	28.0338	22.8178	27.4431	22.8338	21.6374	15.698	16.3748	12.107	21.3957	18.9802	13.0561
ONT.17508	6.71341	5.77974	5.44342	4.91406	5.34614	6.22697	3.8977	2.94224	7.17555	7.58229	5.83543	3.68385	4.51627	6.22341	5.78676	8.04159	8.91313	10.1482	5.29935	4.01636	6.95493	1.86142	5.54494	1.32412	1.99697	1.18995	2.43699	4.17301	2.51356	3.08039	2.76826	4.70577	1.34724	2.62336	3.41876	3.25969	3.51835	1.42711	4.45475	1.49505	1.5595	0.712179	4.27915	3.27244	2.06149
ONT.17521	2.01402	3.46784	2.33289	3.68554	0.594015	1.55674	1.67044	2.20668	3.26161	1.3786	4.37658	1.47354	2.25814	3.45745	2.89338	1.46211	1.48552	0.724874	0	2.29506	2.31831	0.620472	0	1.98619	2.66263	2.37989	1.21849	0	0.628391	2.31029	0	0	0	4.59088	2.05125	0.651938	0.70367	2.85423	0.636393	0.747523	2.33925	3.56089	0.713191	2.61795	0.687162
ONT.17552	20.1402	19.0731	7.77632	7.37109	5.34614	7.78371	7.79541	5.14892	7.17555	5.51439	0.729429	5.15739	2.25814	5.53192	5.78676	5.11737	6.68485	4.34924	4.12172	13.1966	6.37536	4.34331	2.77247	4.63443	7.32223	6.54471	2.43699	18.7785	10.6826	5.39069	7.61271	3.52933	4.04172	1.31168	4.78626	5.86744	4.22202	3.56778	5.09114	2.24257	1.5595	2.84871	3.56595	13.0898	3.43581
ONT.17589	8.05609	5.20176	13.2197	14.7422	3.56409	7.00534	16.1476	12.5045	15.0034	14.4753	16.7769	17.6825	15.0542	14.5213	15.1902	0	0.742761	0.724874	0.588817	0	0	0	0	0	0	0	0	0	3.77034	1.5402	13.1492	25.8817	22.2295	19.6752	14.3588	15.6465	16.1844	22.1203	31.8197	10.4653	15.595	14.9558	6.41872	10.4718	12.3689
ONT.17605	12.7555	10.9815	12.4421	19.042	10.6923	7.00534	16.1476	11.0334	13.0465	9.65018	12.4003	21.3663	9.78526	7.60639	10.8502	8.04159	6.68485	7.24874	6.47699	4.01636	6.95493	6.20472	5.54494	3.31031	3.99395	2.37989	3.65548	5.56401	3.14195	3.08039	17.9937	15.2938	11.4515	13.7726	16.41	16.2984	5.62936	12.844	10.8187	5.23266	4.6785	4.27307	12.1242	5.8904	8.93311
ONT.17606	3.3567	6.93568	5.44342	0.614257	1.78205	2.33511	2.22726	0.73556	2.60929	0	0.729429	0	0.752712	2.76596	5.06342	0.731053	0.742761	0.724874	0.588817	0.573766	0.579578	2.48189	0	0.662062	1.99697	0.594974	0.609247	0	1.88517	0	4.15239	5.88221	4.04172	3.93504	1.3675	5.2155	2.11101	0.713557	5.72754	2.99009	3.89875	3.56089	9.27148	11.1263	6.18446
ONT.17614	2.01402	2.88987	2.33289	2.45703	2.97008	0	3.34089	2.94224	5.21858	2.0679	2.18829	0.73677	0.752712	0.69149	1.44669	0	0.742761	0	0	0	0	0.620472	1.38623	0	1.33132	0.594974	0	0	12.5678	10.7814	8.30477	14.7055	28.292	14.4285	15.7263	20.862	14.7771	17.1254	17.1826	8.97027	13.2558	9.9705	4.99234	10.4718	15.8047
ONT.17617	12.0841	20.2291	11.6645	11.6709	16.0384	14.789	10.5795	16.1823	15.6558	18.6111	13.1297	10.3148	8.27983	6.22341	9.40349	2.92421	5.19933	4.34924	4.71054	4.01636	3.47747	3.72283	4.1587	2.64825	1.33132	5.35476	4.26473	8.34602	3.77034	4.62059	7.61271	5.88221	2.02086	3.2792	2.05125	3.25969	4.22202	5.70845	5.09114	2.24257	0.779751	4.27307	10.6979	6.54488	6.87162
ONT.17625	5.37072	1.73392	6.99868	5.52832	4.75212	0.778371	5.01133	5.14892	8.4802	3.44649	2.91772	5.15739	3.76356	5.53192	5.06342	0.731053	0.742761	2.17462	0.588817	0.573766	2.31831	2.48189	3.46558	3.31031	1.33132	2.37989	1.82774	0.695502	5.65552	0.770098	4.15239	8.2351	4.04172	4.59088	8.88877	4.56356	4.22202	7.84913	8.9095	7.47523	2.33925	4.98525	10.6979	6.54488	4.81013
ONT.1771	4.69938	5.20176	6.22105	8.5996	8.91023	3.89185	3.8977	5.88448	1.95697	5.51439	2.18829	2.21031	3.76356	4.14894	6.51011	13.159	21.5401	10.8731	9.42107	6.88519	9.85282	5.58425	6.23805	5.29649	5.32526	2.37989	4.87397	3.47751	1.25678	4.62059	7.61271	7.64688	4.71534	4.59088	4.78626	5.2155	5.62936	0.713557	4.45475	0.747523	2.33925	5.69743	1.42638	3.27244	2.06149
ONT.17710	6.04206	5.77974	13.2197	5.52832	7.12818	7.00534	2.78407	8.09116	9.13252	4.82509	10.212	11.7883	6.77441	4.14894	4.34007	5.11737	3.71381	6.52386	5.29935	6.88519	6.37536	4.96378	4.1587	7.94474	9.98486	8.9246	9.1387	10.4325	10.0542	10.7814	6.22858	4.70577	2.02086	1.96752	4.78626	7.17131	7.0367	4.9949	6.36393	8.22275	6.23801	9.25832	1.42638	3.27244	6.18446
ONT.17716	19.4689	17.9172	6.99868	11.6709	19.0085	9.34045	13.9204	18.389	16.9604	11.0288	8.75315	8.10447	9.03255	8.98937	8.68014	15.3521	18.569	13.0477	8.24344	10.3278	6.95493	6.8252	11.0899	9.26887	4.6596	5.94974	5.48322	9.73702	4.39873	3.85049	22.8381	18.8231	12.1252	9.18176	19.145	13.6907	11.2587	12.1305	13.3643	11.9604	6.23801	6.40961	15.6902	12.4353	15.1176
ONT.17719	21.4829	15.6053	8.55395	15.9707	13.6623	14.789	19.4885	20.5957	11.0895	17.9218	21.1534	21.3663	17.3124	13.8298	10.1268	79.6848	78.7327	70.3127	34.7402	40.7374	48.105	31.6441	38.8145	34.4272	17.9728	17.8492	21.3236	23.6471	23.2505	26.1833	45.6763	37.6462	39.07	45.9088	36.2388	20.862	18.2954	26.4016	30.5469	21.6782	18.714	17.0923	34.9464	32.7244	30.2351
ONT.17729	51.0219	45.6599	47.4355	48.5263	43.9571	20.2376	36.193	39.7202	46.9673	37.2221	31.3655	44.943	30.1085	35.9575	41.954	119.893	161.179	125.403	88.3226	98.1139	111.859	73.2158	78.3222	84.7439	63.2375	71.3968	70.6726	76.5052	53.4132	48.5162	114.883	96.4683	101.043	104.279	98.4602	113.437	80.2184	72.7828	75.7308	47.8415	46.785	52.7012	66.3268	59.5584	68.7162
ONT.17746	38.2664	28.3207	19.4408	3.07129	32.0768	5.44859	18.3749	31.6291	13.6988	33.0863	10.212	2.21031	19.5705	5.53192	18.807	0.731053	0	0	0	0	1.15916	0.620472	2.77247	0	0	0	0	0.695502	2.51356	6.16078	1.38413	0.588221	0	1.31168	0.683751	0	0.70367	0.713557	1.90918	1.49505	2.33925	2.13654	2.85276	3.92693	3.43581
ONT.17756	6.71341	1.73392	1.55526	4.91406	9.50424	5.44859	0	3.6778	0.652323	2.0679	2.91772	0.73677	2.25814	2.76596	0.723345	0	0.742761	0	0	0	0	0	0	0	0	0	0	0	1.25678	1.5402	0.692065	2.94111	0.67362	1.96752	3.41876	6.51938	2.81468	0.713557	0.636393	0.747523	1.5595	2.13654	1.42638	1.96347	1.37432
ONT.17768	8.05609	1.73392	3.11053	8.5996	0.594015	0.778371	8.90904	10.2978	5.87091	4.13579	2.91772	6.63093	2.25814	8.29788	7.23345	0.731053	0	0.724874	1.17763	0.573766	0	0	0	0	1.33132	0.594974	0	0	1.25678	0	0	0.588221	4.04172	1.96752	1.3675	0.651938	0	1.42711	1.27279	0	2.33925	2.84871	2.13957	2.61795	2.74865
ONT.17789	32.8957	26.5868	27.2171	38.6982	27.3247	17.1242	33.4089	28.6868	31.9638	25.504	28.4477	27.2605	27.8504	20.0532	18.807	70.9122	74.2761	66.6884	51.2271	46.475	64.3331	36.6079	24.9522	31.779	14.6445	20.2291	14.0127	18.083	19.4801	13.0917	32.527	21.7642	30.9865	22.9544	24.615	35.8566	23.9248	19.266	23.5465	9.7178	14.8153	14.2436	27.1013	18.3257	10.9946
ONT.1781	0	0	0	0	0	0	0	1.47112	0	0	0.729429	0	0	0.69149	0	6.57948	3.71381	2.17462	2.94409	1.7213	1.73873	3.10236	4.1587	1.98619	3.32829	3.56984	4.87397	5.56401	0.628391	2.31029	0	0	0	0	0	0	0	0	0	0	0	0	0	0	0
ONT.17835	2.01402	1.73392	3.11053	1.22851	1.18803	1.55674	1.11363	1.47112	0.652323	2.0679	0.729429	0	0	2.76596	0.723345	32.8974	28.9677	31.1696	25.3191	28.1145	27.2402	26.0598	26.3384	23.8342	19.3041	19.0392	15.2312	35.4706	14.453	13.8618	1.38413	0.588221	0	2.62336	0	0.651938	0	0	1.27279	0	0.779751	0.712179	2.85276	0	1.37432
ONT.17837	0.671341	0	1.55526	2.45703	1.18803	0.778371	3.34089	1.47112	2.60929	1.3786	0	1.47354	2.25814	2.07447	0.723345	15.3521	20.0545	11.598	10.5987	7.45895	9.85282	8.06614	7.62429	3.31031	5.32526	6.54471	4.87397	2.78201	3.14195	2.31029	0.692065	0	0.67362	1.31168	0.683751	0	0	0	0	0.747523	0	0.712179	0	0	0
ONT.17848	2.68536	4.62379	3.11053	4.2998	11.8803	7.00534	4.45452	5.14892	3.91394	5.51439	8.75315	8.84124	6.0217	8.29788	10.1268	8.77264	6.68485	2.17462	4.12172	2.29506	2.89789	3.72283	3.46558	2.64825	5.32526	6.54471	3.65548	7.65052	8.79747	6.93088	10.381	12.3527	11.4515	5.24672	7.52126	2.60775	10.555	6.42201	3.18197	12.7079	8.57726	9.9705	4.27915	4.58142	11.6818
ONT.17859	6.71341	8.6696	7.77632	1.84277	4.15811	1.55674	1.11363	2.94224	4.56626	1.3786	0.729429	5.15739	5.26899	1.38298	2.89338	10.9658	12.6269	8.69848	7.06581	13.1966	8.69367	3.72283	6.23805	3.97237	5.99092	8.9246	5.48322	6.25952	5.02712	1.5402	0.692065	1.76466	0.67362	0	0	1.30388	0.70367	2.14067	0	0	0	0	1.42638	1.30898	0
ONT.17866	0.671341	0	0	0	0.594015	0	0.556815	2.20668	0	0.689299	0.729429	0	0	0.69149	1.44669	2.92421	2.22828	0	0	1.14753	1.15916	0.620472	1.38623	0.662062	0.665658	1.78492	0	10.4325	1.88517	5.39069	0.692065	0.588221	0	0.65584	0	0	0	1.42711	1.27279	1.49505	3.119	2.13654	4.99234	3.27244	2.06149
ONT.1787	4.02804	1.15595	1.55526	0.614257	2.37606	2.33511	1.67044	2.94224	0	0	2.91772	1.47354	1.50542	3.45745	0	2.19316	2.22828	0.724874	0.588817	1.7213	1.15916	3.10236	1.38623	0.662062	1.33132	0.594974	2.43699	3.47751	1.88517	3.85049	2.07619	1.76466	1.34724	1.96752	4.78626	4.56356	2.11101	5.70845	1.90918	14.2029	5.45826	4.27307	13.5506	13.0898	8.93311
ONT.17873	7.38475	8.6696	4.66579	5.52832	1.18803	7.78371	8.35222	6.62004	6.52323	5.51439	4.37658	6.63093	9.03255	6.9149	2.89338	23.3937	20.7973	27.5452	12.954	14.9179	17.9669	17.3732	18.7142	18.5377	10.6505	17.2542	12.1849	9.04152	9.42586	6.93088	3.46032	6.47044	4.71534	4.59088	2.73501	3.91163	2.81468	7.84913	3.81836	2.24257	2.33925	3.56089	2.85276	3.27244	5.4973
ONT.17877	0.671341	0	0	1.22851	0.594015	0	0	0	0.652323	0	0	0	0.752712	0.69149	1.44669	3.65527	2.22828	2.17462	5.29935	5.16389	2.89789	3.72283	4.1587	4.63443	3.99395	2.37989	1.82774	1.391	0	5.39069	1.38413	0.588221	0.67362	0.65584	1.3675	0	1.40734	0.713557	0	2.99009	0	1.42436	0	0	0
ONT.17882	2.01402	5.20176	4.66579	5.52832	3.56409	4.67022	4.45452	5.14892	5.87091	2.75719	5.106	4.42062	8.27983	6.9149	5.06342	6.57948	7.42761	5.79899	8.24344	4.01636	8.11409	6.8252	11.0899	7.94474	10.6505	7.13968	5.48322	15.301	11.311	10.0113	11.073	7.05866	10.7779	8.52592	11.6238	11.7349	9.14771	10.7034	10.1823	11.2128	9.35701	14.9558	27.8144	30.1065	18.5534
ONT.1789	2.68536	0.577974	0.777632	1.22851	1.78205	0.778371	1.67044	3.6778	0.652323	2.0679	5.83543	0	6.0217	4.14894	2.17004	10.9658	4.45657	5.07411	11.7763	14.3441	11.012	18.6142	17.3279	21.186	18.6384	22.014	14.6219	44.5121	36.4467	30.8039	0.692065	0	0	0	0	0	1.40734	1.42711	1.27279	3.73761	3.119	2.84871	0.713191	1.30898	1.37432
ONT.17893	6.04206	9.24758	6.22105	7.37109	1.78205	7.78371	12.2499	4.41336	3.91394	3.44649	4.37658	8.10447	6.77441	5.53192	6.51011	9.5037	17.0835	14.4975	11.1875	7.45895	12.1711	11.789	5.54494	7.94474	5.32526	8.9246	7.31096	13.2145	5.02712	6.16078	9.6889	18.2349	11.4515	13.7726	19.145	14.9946	11.2587	16.4118	17.819	5.23266	7.01776	12.8192	14.977	15.7077	11.6818
ONT.17901	47.6652	62.9991	35.7711	27.0273	46.9272	47.4806	35.6362	29.4224	34.5731	47.5616	45.954	28.734	29.3558	49.7873	42.6774	21.9316	22.2828	21.0213	14.1316	17.213	30.138	13.6504	23.566	17.2136	30.6202	26.1788	25.5884	27.1246	16.9665	18.4824	8.30477	9.99976	6.06258	3.2792	8.20502	5.2155	5.62936	2.85423	8.27311	6.7277	6.23801	4.98525	7.8451	8.50835	11.6818
ONT.1791	0	0.577974	0	0	0	1.55674	0.556815	2.20668	1.30465	2.75719	0	0	0	0.69149	0	6.57948	5.19933	5.07411	13.5428	9.18025	8.69367	17.3732	10.3968	14.5654	15.9758	14.2794	14.0127	6.95502	5.65552	15.402	7.61271	4.70577	8.75706	7.21424	8.20502	7.82325	13.3697	10.7034	7.63672	14.2029	10.9165	9.9705	7.13191	7.85386	5.4973
ONT.17947	9.39877	5.77974	9.33158	9.82812	4.15811	6.22697	3.34089	3.6778	1.95697	2.75719	5.106	2.21031	4.51627	8.98937	7.9568	8.77264	5.94209	11.598	15.3092	9.75402	8.69367	11.789	8.3174	8.6068	11.3162	4.75979	7.92021	8.34602	2.51356	11.5515	1.38413	3.52933	0	1.96752	0	0	1.40734	0.713557	1.90918	2.24257	0	2.13654	0	0.654488	0.687162
ONT.17959	59.7493	61.2652	73.0974	53.4404	46.9272	64.6048	54.5679	49.2825	74.3648	68.2406	80.9666	97.9905	101.616	60.1596	75.2279	103.079	79.4754	73.2122	40.6284	41.3111	44.0479	44.674	42.2801	41.0478	38.6081	39.2683	32.2901	36.8616	47.7577	26.9534	65.7461	79.4099	45.8062	54.4347	57.4351	56.0666	30.9615	56.371	60.4573	25.4158	30.4103	27.0628	44.2178	43.1962	39.1682
ONT.18003	0	0	0	0	0.594015	0	0	0.73556	0	0.689299	0	0.73677	0	0	0	18.2763	16.3407	56.5401	36.5067	20.6556	33.6155	32.885	18.7142	42.372	46.596	30.9386	33.5086	6.95502	7.54069	33.1142	22.8381	24.1171	39.7436	30.1686	31.4526	33.2488	26.0358	36.3914	35.638	27.6583	29.6305	27.0628	24.9617	26.834	23.3635
ONT.18010	0	0.577974	0	0	0	0	0.556815	0	0	0	0	0	0	0	0	14.6211	11.8842	10.1482	14.7204	18.9343	11.012	12.4094	26.3384	17.8757	11.9818	14.8743	13.4034	9.04152	1.25678	9.24118	0	0	0	0	0	0	0	0	0	0	0	0	0	0	0
ONT.1802	10.0701	4.04581	10.8868	7.98535	1.18803	2.33511	26.1703	24.2735	37.1824	11.0288	9.48258	51.5739	9.03255	16.5958	44.1241	0.731053	1.48552	1.44975	14.1316	8.60648	9.27324	7.44567	5.54494	21.848	30.6202	23.204	21.3236	41.7301	23.2505	29.2637	2.76826	6.47044	6.06258	11.1493	6.15376	5.86744	2.11101	8.56268	19.0918	17.193	10.9165	22.7897	4.99234	24.2161	15.1176
ONT.18030	1.34268	2.31189	1.55526	1.84277	2.37606	1.55674	1.11363	2.20668	1.95697	0	2.18829	0.73677	2.25814	2.07447	2.89338	4.38632	2.22828	6.52386	2.94409	1.7213	4.05704	4.96378	2.77247	5.29649	4.6596	1.78492	3.65548	4.86851	1.25678	3.85049	3.46032	0.588221	4.04172	3.2792	2.73501	2.60775	3.51835	2.14067	1.90918	11.2128	3.89875	7.12179	4.99234	4.58142	6.87162
ONT.18048	40.9518	43.348	38.1039	33.7842	42.1751	21.7944	37.3066	32.3646	24.1359	17.9218	10.9414	18.4193	21.0759	24.2021	39.784	79.6848	96.5589	74.662	41.2172	47.0488	69.5493	40.9512	40.8939	28.4687	34.6142	21.419	27.4161	24.3426	15.0814	26.1833	28.3746	10.588	16.1669	22.2986	25.9826	16.9504	14.7771	9.27624	7.63672	9.7178	7.01776	4.98525	6.41872	5.8904	4.12297
ONT.18079	6.04206	7.51366	6.99868	9.82812	10.0983	5.44859	7.23859	5.88448	4.56626	6.20369	6.56486	5.15739	9.03255	9.68086	10.1268	86.9954	103.244	73.2122	90.089	69.9994	85.7775	84.3843	81.0947	80.7715	97.8517	107.69	85.9038	139.1	129.448	87.0211	91.3525	115.88	94.9805	86.5709	103.246	97.7906	102.736	118.45	98.0045	145.767	145.034	143.148	99.1335	103.409	123.002
ONT.1809	7.38475	5.20176	5.44342	7.37109	5.34614	3.11348	13.9204	12.5045	15.6558	13.786	12.4003	5.89416	18.8178	9.68086	10.8502	3.65527	4.45657	2.89949	1.76645	0.573766	2.31831	1.24094	1.38623	1.98619	1.33132	3.56984	1.82774	3.47751	0.628391	0	2.07619	2.94111	2.69448	2.62336	2.05125	2.60775	0	2.85423	2.54557	0.747523	2.33925	2.13654	2.85276	2.61795	2.06149
ONT.181	38.9378	39.8802	48.9908	34.3984	32.6708	48.259	41.7611	35.3069	39.1394	33.7756	45.2246	35.365	51.1844	35.9575	43.4007	29.9732	12.6269	28.9949	28.2632	21.8031	28.9789	23.578	40.2008	27.1445	30.6202	37.4833	24.9791	41.0346	33.3047	18.4824	10.381	30.5875	15.4933	24.9219	23.9313	24.1217	22.5174	21.4067	14.0006	21.6782	28.071	14.9558	42.7915	51.0501	37.7939
ONT.18113	18.1262	6.93568	6.22105	17.1992	14.2564	8.56208	22.2726	11.0334	8.4802	24.1255	26.2595	18.4193	15.807	27.6596	24.5937	7.31053	4.45657	5.79899	8.83226	9.18025	9.85282	6.20472	15.9417	5.95856	13.3132	7.73466	12.1849	27.8201	20.1085	20.7926	7.61271	13.5291	6.06258	13.1168	18.4613	18.2543	10.555	19.266	17.1826	9.7178	11.6963	12.107	3.56595	16.3622	11.6818
ONT.18116	1.34268	2.31189	0.777632	1.84277	2.37606	3.11348	1.67044	1.47112	2.60929	1.3786	1.45886	2.21031	1.50542	0.69149	4.34007	2.92421	1.48552	2.17462	4.12172	1.14753	2.89789	0.620472	1.38623	0.662062	1.33132	0.594974	0	5.56401	1.25678	0.770098	3.46032	2.35289	4.71534	6.5584	3.41876	0	1.40734	2.85423	1.90918	0.747523	0.779751	0.712179	10.6979	10.4718	4.12297
ONT.18121	12.0841	13.2934	19.4408	17.8135	12.4743	18.6809	16.1476	13.2401	10.4372	14.4753	10.9414	11.0516	7.52712	13.8298	18.807	17.5453	17.8263	18.8467	15.8981	14.3441	14.4894	16.1323	18.021	14.5654	9.98486	9.51958	10.3572	15.9965	8.16908	6.16078	24.2223	12.3527	18.1877	18.3635	16.41	22.1659	19.7028	12.844	19.0918	10.4653	6.23801	8.54614	12.1242	8.50835	9.62027
ONT.18129	23.4969	19.0731	17.8855	27.0273	17.8205	22.5727	17.2613	13.9756	18.9174	11.0288	13.8592	18.4193	10.538	11.0638	17.3603	0	0	0	0	0	0.579578	0.620472	0	0	0.665658	0	0	0	3.77034	3.08039	18.6857	21.176	14.8196	17.7077	24.615	20.2101	12.6661	15.6983	13.3643	9.7178	13.2558	12.8192	9.98467	14.3987	15.8047
ONT.1813	0	1.15595	3.88816	1.84277	0	3.89185	0	0.73556	0.652323	0.689299	0	0	0	0	0	0.731053	0.742761	1.44975	1.17763	1.7213	3.47747	2.48189	2.77247	3.97237	0	0	0	0	0	0	0.692065	0	5.38896	1.31168	1.3675	0	0	0.713557	1.90918	0	0	1.42436	0	1.96347	0
ONT.18130	16.7835	15.0273	12.4421	17.1992	10.6923	9.34045	13.3636	11.769	13.6988	17.9218	14.5886	12.5251	16.5597	8.98937	15.9136	29.9732	25.2539	34.0691	15.8981	17.7867	26.6606	10.548	13.1692	7.94474	8.65355	5.94974	9.1387	11.8235	8.79747	11.5515	17.3016	24.1171	20.2086	22.2986	17.0938	20.862	7.74037	19.266	22.9101	11.9604	7.79751	7.12179	42.0783	37.9603	25.425
ONT.18137	26.8536	11.5595	26.4395	19.6562	12.4743	19.4593	28.9544	16.9179	35.8778	31.0184	27.7183	34.6282	28.6031	21.4362	10.8502	51.1737	37.8808	28.9949	15.3092	16.6392	28.3993	22.337	20.7935	17.2136	21.301	26.1788	20.7144	28.5156	22.6221	11.5515	6.92065	11.1762	7.40982	5.90256	15.0425	7.82325	8.44404	14.2711	7.00032	5.98018	1.5595	4.27307	9.98467	5.8904	6.18446
ONT.18147	0	0.577974	0	0	0.594015	0	0	0.73556	0.652323	0.689299	0	0.73677	1.50542	0.69149	0.723345	2.92421	6.68485	5.79899	0	1.7213	4.05704	0.620472	2.07935	1.32412	0	1.18995	0.609247	4.86851	3.14195	3.08039	2.76826	9.41154	3.3681	3.93504	2.73501	1.95581	2.81468	1.42711	1.27279	0	0.779751	4.27307	10.6979	12.4353	11.6818
ONT.18148	2.01402	2.88987	3.11053	2.45703	5.34614	3.11348	5.01133	1.47112	2.60929	6.20369	4.37658	3.68385	5.26899	3.45745	5.06342	0	2.22828	0.724874	2.35527	0.573766	2.31831	2.48189	2.07935	1.32412	4.6596	2.97487	1.82774	0.695502	5.65552	2.31029	0.692065	1.17644	0.67362	0	1.3675	1.30388	7.0367	2.14067	3.18197	5.98018	6.23801	7.12179	0	0	3.43581
ONT.18152	0	0.577974	0	0	0	0	0	0	0	0	0	0	0.752712	0	0	0.731053	0.742761	1.44975	2.35527	1.14753	0.579578	1.24094	2.77247	3.31031	2.66263	2.97487	4.87397	2.78201	2.51356	2.31029	3.46032	1.17644	2.69448	1.31168	0.683751	3.91163	3.51835	3.56778	3.18197	8.97027	2.33925	1.42436	0.713191	0.654488	0.687162
ONT.18153	6.71341	2.88987	7.77632	3.68554	7.7222	1.55674	3.34089	5.88448	3.91394	9.65018	5.83543	4.42062	3.01085	5.53192	12.2969	27.78	23.7684	34.0691	61.237	49.3438	47.5254	53.3606	33.2696	54.2891	37.2768	43.4331	35.9456	42.4256	77.9204	36.9647	76.1271	74.7041	72.751	68.8632	58.1189	64.5418	64.034	71.3557	75.0944	84.4701	61.6003	81.9005	14.2638	23.5616	43.9784
ONT.18175	38.9378	29.4767	21.7737	31.3271	35.0469	22.5727	29.5112	36.0424	26.7452	33.7756	30.636	26.5237	34.6248	32.5	28.9338	219.316	230.999	162.372	130.717	139.999	169.816	127.197	166.348	133.736	103.177	105.31	101.135	111.28	77.9204	87.0211	11.7651	9.41154	12.1252	15.7402	14.3588	20.2101	22.5174	13.5576	10.1823	6.7277	5.45826	9.9705	17.8298	14.3987	8.24594
ONT.18178	12.0841	10.4035	5.44342	9.21386	11.8803	10.8972	6.68178	6.62004	5.87091	6.20369	5.106	5.89416	6.0217	4.14894	7.23345	7.31053	6.68485	6.52386	4.71054	7.45895	6.37536	4.34331	2.77247	2.64825	0.665658	1.78492	1.82774	1.391	0.628391	5.39069	3.46032	3.52933	2.69448	2.62336	3.41876	2.60775	1.40734	2.85423	1.90918	0	3.89875	0	2.13957	1.96347	2.06149
ONT.1818	1.34268	4.62379	3.11053	3.68554	1.78205	3.11348	5.01133	4.41336	6.52323	11.0288	6.56486	9.57801	9.78526	10.3723	5.78676	3.65527	1.48552	2.17462	4.71054	4.01636	4.63662	4.96378	7.62429	3.31031	12.6475	5.35476	6.09247	12.519	9.42586	9.24118	1.38413	3.52933	3.3681	1.96752	0.683751	0.651938	2.81468	1.42711	5.09114	3.73761	3.89875	4.98525	0.713191	0.654488	3.43581
ONT.18183	2.68536	1.15595	0	0.614257	1.78205	0.778371	1.11363	0.73556	0.652323	1.3786	0.729429	0.73677	0.752712	1.38298	0.723345	2.19316	0.742761	0	1.17763	0.573766	1.15916	0.620472	3.46558	2.64825	1.33132	1.18995	3.65548	15.301	3.14195	5.39069	2.76826	1.17644	1.34724	4.59088	0	1.95581	2.81468	7.13557	2.54557	20.9306	10.9165	6.40961	23.5353	12.4353	15.1176
ONT.18186	1.34268	6.35771	6.22105	0.614257	2.97008	3.11348	2.78407	1.47112	3.91394	2.75719	3.64715	4.42062	3.01085	2.07447	1.44669	0	1.48552	0.724874	1.17763	0.573766	0	0	0.693117	0.662062	0.665658	0	0	1.391	2.51356	1.5402	0.692065	0.588221	1.34724	0	2.05125	1.30388	2.81468	2.14067	1.27279	0	0.779751	2.84871	0	1.30898	2.06149
ONT.18210	12.0841	11.5595	6.22105	14.7422	6.53417	14.0107	8.35222	8.82672	9.78484	7.58229	2.18829	5.15739	14.3015	4.84043	5.06342	18.2763	26.7394	28.9949	18.2533	13.7704	19.7056	19.2346	6.93117	22.5101	12.6475	9.51958	12.1849	6.95502	5.02712	4.62059	11.073	12.9409	13.4724	10.4934	15.0425	7.82325	3.51835	7.84913	14.0006	5.98018	6.23801	10.6827	18.543	17.6712	12.3689
ONT.18217	0	0.577974	0.777632	0.614257	0.594015	0	0	0	0	0	1.45886	2.21031	1.50542	1.38298	0	38.7458	48.2795	31.8944	46.5166	33.2784	47.5254	46.5354	47.8251	56.9373	57.2465	63.0672	60.9247	43.8166	72.2649	50.8265	53.289	53.5282	68.0356	53.123	61.5376	61.2821	58.4046	69.215	102.459	84.4701	73.2966	87.598	47.7838	49.0866	59.0959
ONT.18237	5.37072	12.1374	6.22105	4.2998	11.8803	3.11348	25.6135	15.4468	11.0895	13.786	12.4003	13.9986	12.0434	12.4468	9.40349	26.3179	20.7973	15.2223	14.7204	18.3605	19.7056	19.2346	18.021	17.2136	14.6445	16.0643	18.2774	37.5571	16.9665	16.1721	6.92065	4.11755	5.38896	3.2792	7.52126	9.12713	4.22202	9.27624	3.18197	6.7277	6.23801	4.98525	12.1242	13.0898	13.7432
ONT.18254	2.68536	2.88987	3.88816	11.0566	11.2863	3.11348	6.12496	6.62004	4.56626	4.13579	1.45886	3.68385	2.25814	2.07447	2.89338	1.46211	1.48552	0	0	1.7213	0.579578	1.24094	1.38623	0	1.99697	2.37989	1.82774	0	15.0814	2.31029	6.92065	4.11755	3.3681	6.5584	6.83751	7.17131	2.81468	8.56268	7.00032	5.23266	6.23801	11.3949	7.8451	8.50835	9.62027
ONT.18255	18.1262	10.4035	3.11053	7.37109	21.3845	8.56208	5.56815	8.09116	1.95697	7.58229	10.9414	2.21031	5.26899	5.53192	3.61673	24.8558	26.7394	1.44975	2.94409	5.73766	1.15916	4.34331	47.8251	1.98619	2.66263	4.75979	4.87397	8.34602	14.453	9.24118	16.6095	7.64688	5.38896	18.3635	14.3588	14.3426	14.0734	12.844	8.9095	3.73761	11.6963	15.6679	3.56595	3.27244	5.4973
ONT.18256	435.7	412.673	195.186	456.393	420.563	544.859	211.59	331.737	214.614	343.271	334.808	220.294	305.601	338.83	303.082	12406	15450.2	9808.99	14096.3	18252.1	11926	13356.3	12579.4	12527.5	12184.9	14705.4	15142.2	11210.8	10227.1	13458.2	2789.02	1413.5	2456.69	2694.19	2464.92	2321.55	2624.69	2148.52	1949.27	2592.41	2252.7	2370.13	2277.22	2012.55	2541.81
ONT.18268	8.72743	5.20176	2.33289	4.2998	4.15811	4.67022	6.68178	8.09116	4.56626	5.51439	5.106	1.47354	9.03255	10.3723	2.89338	22.6627	23.0256	3.62437	3.5329	4.01636	2.31831	6.20472	15.9417	4.63443	0	0.594974	2.43699	6.25952	5.02712	3.85049	11.073	2.35289	7.40982	7.21424	2.73501	3.91163	4.92569	6.42201	3.18197	3.73761	3.119	2.84871	0	0	0.687162
ONT.18277	34.9097	36.4123	22.5513	14.1279	16.6324	12.4539	25.0567	24.2735	18.265	14.4753	10.9414	15.4722	15.807	16.5958	21.7004	15.3521	11.8842	13.0477	15.3092	18.3605	16.2282	11.1685	15.2486	11.2551	19.3041	18.4442	24.9791	31.9931	18.2233	20.0225	17.3016	21.7642	11.4515	10.4934	19.8288	11.7349	14.7771	10.7034	14.637	18.6881	15.595	19.2288	12.1242	17.6712	21.302
ONT.18307	23.4969	11.5595	15.5526	23.3418	25.5426	21.016	19.4885	21.3312	20.8743	19.3004	26.2595	20.6296	16.5597	26.9681	15.1902	7.31053	6.68485	22.4711	11.7763	4.01636	9.85282	11.1685	5.54494	10.593	3.99395	4.16481	5.48322	9.73702	10.0542	24.6431	4.15239	7.05866	6.7362	9.18176	1.3675	7.82325	11.2587	7.13557	8.9095	11.2128	10.9165	9.25832	19.9693	20.2891	16.4919
ONT.18310	8.05609	10.4035	7.77632	6.14257	14.8504	10.1188	11.1363	11.0334	11.0895	8.96088	11.6709	10.3148	11.2907	9.68086	20.977	91.3817	72.7906	75.3868	91.2667	76.8846	74.7655	80.041	89.4121	86.7301	96.5203	109.475	105.4	166.92	89.2315	97.0324	11.7651	11.1762	6.7362	8.52592	8.88877	9.12713	13.3697	13.5576	13.3643	12.7079	12.476	13.5314	7.13191	5.23591	14.4304
ONT.18337	31.553	30.0546	16.3303	19.6562	29.1067	13.2323	14.4772	15.4468	17.6127	9.65018	12.4003	14.7354	15.0542	13.1383	22.4237	6.57948	5.94209	7.97361	4.12172	3.44259	6.37536	3.72283	6.93117	3.97237	1.99697	6.54471	2.43699	1.391	4.39873	3.08039	13.1492	7.05866	18.1877	11.1493	19.8288	8.47519	8.44404	9.27624	9.5459	5.98018	7.01776	6.40961	4.99234	1.30898	6.87162
ONT.18354	10.7414	3.46784	8.55395	8.5996	5.34614	3.11348	4.45452	3.6778	11.7418	12.4074	13.1297	14.7354	5.26899	7.60639	11.5735	0	0	0	0	0	0	0.620472	0	0	0	0	0	0	1.88517	2.31029	2.76826	0	2.69448	5.24672	7.52126	2.60775	9.14771	6.42201	4.45475	4.48514	4.6785	4.27307	9.27148	3.92693	6.87162
ONT.18355	0	0.577974	0	0	0	0	0	0	0	0	0	0	0	0	0	4.38632	1.48552	2.17462	4.71054	3.44259	1.15916	4.96378	2.77247	4.63443	3.32829	3.56984	4.26473	6.95502	5.02712	12.3216	4.15239	7.64688	9.43068	9.8376	8.20502	3.91163	8.44404	9.27624	4.45475	6.7277	7.01776	7.12179	12.1242	12.4353	11.6818
ONT.18359	2.68536	0.577974	5.44342	2.45703	2.37606	3.89185	2.78407	0	3.91394	0.689299	2.91772	8.84124	9.78526	2.07447	5.06342	3.65527	1.48552	2.89949	0.588817	1.14753	0.579578	0.620472	3.46558	2.64825	0.665658	1.78492	0	0	20.7369	38.5049	184.781	133.526	254.628	238.726	175.04	186.454	161.844	176.962	187.1	119.604	153.611	170.211	123.382	104.064	136.058
ONT.1836	124.198	98.8335	80.0961	86.6103	87.3202	87.9559	78.5109	65.4648	69.7986	59.2797	70.0252	67.0461	77.5294	71.9149	65.1011	65.0638	67.5913	62.3391	47.1054	49.3438	59.6965	51.4992	57.5287	46.3443	30.6202	36.2934	40.2103	35.4706	29.5344	37.7348	34.6032	45.8813	53.8896	64.2723	70.4264	59.3263	59.1083	44.9541	29.2741	43.3563	49.1243	39.882	27.8144	18.9802	24.7378
ONT.18407	54.3786	42.1921	27.2171	29.4844	23.1666	12.4539	50.6702	38.2491	41.0963	28.2612	25.53	35.365	27.8504	22.1277	28.2105	42.4011	28.2249	42.0427	21.7862	41.8849	22.024	17.9937	25.6453	18.5377	19.9697	17.2542	25.5884	20.1695	14.453	30.0338	29.0667	12.3527	20.8822	16.396	22.5638	24.1217	24.6284	11.4169	17.1826	17.193	13.2558	14.9558	40.6519	28.143	22.6763
ONT.18415	1.34268	0	0	0	0.594015	0	0	0.73556	0.652323	0	0	0	0.752712	1.38298	2.89338	2.92421	0.742761	2.17462	3.5329	0.573766	5.2162	1.86142	2.07935	1.32412	1.33132	4.16481	3.04623	2.78201	3.77034	0.770098	7.61271	5.29399	7.40982	6.5584	2.73501	5.2155	4.92569	2.14067	7.00032	11.9604	7.01776	6.40961	5.70553	5.23591	10.9946
ONT.18418	13.4268	8.6696	7.77632	10.4424	11.8803	9.34045	9.46585	13.2401	9.13252	5.51439	5.106	5.89416	12.0434	11.0638	15.9136	19.0074	8.17037	14.4975	11.7763	6.31142	13.9099	9.92756	12.4761	12.5792	10.6505	12.4944	9.74795	11.8235	5.65552	7.70098	4.84445	6.47044	1.34724	9.18176	6.83751	5.2155	8.44404	5.70845	6.36393	2.24257	7.01776	5.69743	2.13957	0.654488	5.4973
ONT.18431	20.1402	12.1374	10.1092	14.1279	13.0683	7.78371	27.8407	27.2157	24.7883	22.7469	22.6123	22.1031	8.27983	20.0532	14.4669	13.89	17.8263	20.2965	9.42107	16.0654	16.2282	8.68661	16.6348	10.593	10.6505	11.8995	9.74795	11.128	6.28391	7.70098	5.53652	3.52933	5.38896	4.59088	4.10251	5.2155	3.51835	3.56778	1.27279	2.99009	1.5595	0.712179	1.42638	0.654488	2.06149
ONT.18432	2.01402	0	2.33289	2.45703	0.594015	2.33511	0	0	1.95697	0.689299	2.18829	2.21031	3.01085	2.07447	2.17004	6.57948	5.94209	14.4975	12.3652	10.3278	8.11409	9.92756	11.783	5.29649	11.9818	6.54471	3.65548	5.56401	11.9394	8.47108	2.76826	3.52933	2.69448	6.5584	3.41876	3.25969	4.22202	2.85423	7.00032	2.24257	1.5595	2.13654	0	1.30898	5.4973
ONT.18435	8.05609	7.51366	8.55395	4.91406	9.50424	7.78371	7.79541	3.6778	10.4372	9.65018	18.2357	5.15739	13.5488	14.5213	11.5735	4.38632	3.71381	2.17462	4.12172	5.16389	2.31831	6.20472	6.93117	8.6068	8.65355	8.32963	7.92021	11.8235	11.311	9.24118	3.46032	6.47044	4.04172	3.93504	4.10251	1.30388	7.74037	6.42201	8.9095	17.193	7.01776	8.54614	8.55829	7.19937	8.93311
ONT.18475	11.4128	7.51366	3.11053	10.4424	7.7222	6.22697	12.2499	14.7112	7.82788	11.7181	13.1297	13.9986	8.27983	4.84043	5.78676	44.5943	47.5367	29.7198	41.806	25.8195	41.15	45.2945	53.37	33.7652	33.2829	40.4582	37.7733	70.9412	40.217	43.1255	6.22858	6.47044	5.38896	7.21424	7.52126	1.95581	4.22202	4.9949	3.81836	5.98018	7.79751	4.27307	9.27148	7.85386	8.93311
ONT.18478	0	1.15595	0	0.614257	0	0.778371	0	0	0	0	0	0.73677	0.752712	0	0	17.5453	10.3987	16.6721	17.0757	12.0491	12.1711	20.4756	22.8729	16.5515	24.6293	16.0643	18.2774	20.1695	12.5678	12.3216	0	0	0	0	0	0	0	0	0	0.747523	0	0.712179	0	0	0
ONT.185	0	0	0.777632	0	0	0	0	0	0	0.689299	0	0	0	0	0	11.6969	17.8263	13.7726	7.65462	6.88519	10.4324	6.20472	6.23805	5.29649	3.99395	8.32963	7.31096	3.47751	5.02712	3.85049	0	0.588221	0	0	0	0	0	0	0	0	0	0	0	0	0
ONT.18508	83.9176	61.2652	63.7658	100.124	80.192	47.4806	81.8518	61.0515	61.3184	57.9011	55.4366	71.4667	66.2387	44.9468	78.1213	78.2227	103.244	92.7838	69.4804	56.229	67.8106	49.6378	56.8356	50.3167	37.2768	37.4833	34.1178	38.9481	37.075	24.6431	92.7366	81.1746	69.3829	65.584	76.5801	69.1054	69.6633	57.7981	72.5488	40.3662	31.19	47.716	52.7761	46.4687	37.7939
ONT.18509	0.671341	0	0.777632	0	0	0.778371	0	0	0	0	0	0	0	0	0	6.57948	8.17037	7.24874	9.42107	5.73766	3.47747	8.68661	7.62429	4.63443	5.32526	8.9246	9.74795	2.78201	6.9123	6.16078	2.07619	4.11755	6.06258	3.93504	5.47001	2.60775	3.51835	3.56778	1.27279	1.49505	3.119	0.712179	4.99234	8.50835	6.87162
ONT.18512	1.34268	3.46784	1.55526	1.84277	2.37606	3.11348	2.78407	0.73556	3.91394	1.3786	3.64715	0	0	1.38298	0.723345	2.92421	0	2.89949	5.29935	6.31142	0.579578	5.58425	2.77247	3.31031	3.32829	3.56984	5.48322	1.391	1.88517	3.85049	1.38413	2.35289	0	3.2792	2.73501	0.651938	2.11101	2.14067	2.54557	5.98018	7.01776	2.84871	41.3651	20.9436	18.5534
ONT.18530	5.37072	6.35771	3.11053	4.2998	1.18803	0.778371	2.22726	3.6778	5.21858	4.82509	4.37658	3.68385	3.76356	5.53192	3.61673	8.04159	8.91313	10.8731	9.42107	7.45895	12.7507	8.06614	6.23805	5.95856	2.66263	7.13968	7.31096	8.34602	4.39873	4.62059	0	0	0	0	0	0	0	0	0	0.747523	0.779751	0	0.713191	0	0
ONT.18535	41.6231	44.504	34.2158	44.8408	42.1751	18.6809	26.1703	34.5713	35.8778	35.1542	36.4715	27.2605	26.3449	23.5107	29.6571	65.7948	67.5913	43.4924	38.2731	38.4423	42.8888	22.337	35.349	21.186	16.6414	19.0392	18.2774	18.7785	14.453	12.3216	35.2953	35.2933	30.9865	31.4803	36.2388	26.0775	24.6284	18.5525	17.1826	7.47523	8.57726	12.8192	29.954	28.7975	22.6763
ONT.18537	8.05609	6.35771	1.55526	3.68554	5.94015	1.55674	9.46585	6.62004	3.26161	7.58229	5.106	0	5.26899	13.8298	2.17004	26.3179	20.0545	23.196	15.3092	13.7704	6.95493	9.30709	17.3279	7.28268	3.99395	5.35476	8.52945	15.301	13.8246	8.47108	15.2254	9.41154	5.38896	3.93504	7.52126	4.56356	4.92569	5.70845	1.27279	9.7178	9.35701	9.9705	4.99234	5.8904	5.4973
ONT.18551	1713.93	1788.25	1954.97	1970.54	1646.61	1811.27	1730.58	1636.62	2091.35	1202.14	1342.88	1453.65	1331.55	1235.69	1248.49	1718.71	1919.29	2215.94	2052.62	2051.79	2133.43	1782.62	1810.42	1533.34	1352.62	1344.05	1413.45	1256.77	1575.38	1457.03	2119.79	1966.42	2009.41	2200.34	2529.88	2444.77	1618.44	2065.75	2642.94	1394.13	1497.12	1458.54	2733.66	2505.38	2144.63
ONT.18556	3.3567	2.31189	4.66579	4.91406	1.78205	3.89185	2.78407	0.73556	1.30465	2.0679	2.18829	0.73677	5.26899	3.45745	5.06342	0	0.742761	0	0	1.14753	0	0.620472	0.693117	0	0.665658	0.594974	1.21849	0.695502	0.628391	0.770098	2.07619	0.588221	0	0.65584	0	0	0.70367	2.14067	1.90918	1.49505	0	0.712179	0	0	0.687162
ONT.18562	3.3567	0.577974	0	0	1.18803	2.33511	1.67044	0.73556	0	1.3786	0.729429	2.21031	0.752712	3.45745	0	10.2347	10.3987	7.24874	7.65462	12.0491	12.1711	12.4094	9.01052	5.95856	6.65658	6.54471	9.1387	4.86851	7.54069	5.39069	0	0.588221	0	0	0	0	0	0.713557	0.636393	0.747523	0	0	0	1.30898	0
ONT.18564	24.8396	24.8529	19.4408	28.8701	19.6025	14.0107	28.3976	19.1246	21.5267	15.1646	32.0949	14.7354	15.0542	15.9043	21.7004	10.2347	12.6269	9.42336	10.5987	8.03272	12.1711	8.06614	8.3174	6.62062	11.3162	7.13968	7.92021	9.04152	11.9394	8.47108	5.53652	8.82332	9.43068	16.396	9.57252	14.9946	11.2587	9.27624	13.3643	7.47523	10.9165	9.9705	21.3957	22.2526	15.1176
ONT.18568	0	0.577974	0.777632	0	0	0	1.11363	0	0.652323	1.3786	0.729429	0	1.50542	0.69149	1.44669	1.46211	0.742761	3.62437	2.94409	2.29506	2.31831	3.72283	0.693117	6.62062	4.6596	12.4944	3.04623	12.519	6.28391	3.08039	0	0	0	0	0	0	0	0	0	0.747523	0	0.712179	0	0	0.687162
ONT.18573	1.34268	3.46784	2.33289	2.45703	1.18803	2.33511	3.8977	1.47112	3.26161	4.13579	2.18829	2.94708	3.76356	1.38298	2.17004	19.7384	16.3407	13.7726	13.5428	10.9015	14.4894	14.8913	20.7935	6.62062	17.9728	18.4442	18.2774	34.7751	27.0208	6.16078	4.15239	5.88221	8.75706	2.62336	7.52126	3.91163	5.62936	2.14067	4.45475	1.49505	3.89875	2.13654	8.55829	11.1263	4.12297
ONT.18600	0.671341	1.73392	1.55526	1.22851	1.18803	1.55674	2.22726	1.47112	1.95697	0	1.45886	0.73677	0	1.38298	2.89338	22.6627	38.6236	19.5716	17.0757	10.9015	19.1261	8.06614	14.5555	12.5792	10.6505	20.8241	12.7942	15.301	6.9123	6.93088	10.381	7.05866	8.75706	7.87008	8.20502	9.12713	4.22202	2.85423	5.72754	5.98018	2.33925	2.84871	7.8451	9.81733	4.12297
ONT.18612	0	1.73392	0.777632	0	0	0.778371	0.556815	0.73556	0.652323	0.689299	0	0.73677	0	2.07447	0.723345	0.731053	0	0.724874	2.94409	1.14753	1.15916	0	2.07935	0	0.665658	0.594974	0.609247	0	0.628391	0.770098	3.46032	0	0	3.2792	4.10251	0.651938	1.40734	0.713557	0	5.23266	1.5595	1.42436	17.1166	11.1263	6.18446
ONT.18613	8.72743	3.46784	3.88816	4.2998	5.34614	5.44859	17.8181	8.82672	11.7418	3.44649	7.29429	5.15739	6.77441	11.7553	5.78676	5.84843	5.19933	0	0.588817	1.7213	3.47747	1.86142	3.46558	0.662062	1.33132	7.73466	1.82774	9.73702	6.9123	3.85049	10.381	2.94111	6.06258	5.90256	6.15376	3.91163	4.92569	5.70845	10.8187	19.4356	15.595	9.25832	196.128	129.589	115.443
ONT.1865	1.34268	0.577974	0	1.84277	1.18803	2.33511	1.67044	0	1.95697	1.3786	0	0.73677	1.50542	4.14894	1.44669	0.731053	0.742761	0.724874	0	0.573766	2.31831	0	0.693117	0	1.33132	2.37989	0	3.47751	5.65552	6.93088	0.692065	0	0	0.65584	0	0.651938	0.70367	0	0	2.99009	2.33925	1.42436	0	0	0.687162
ONT.18651	1.34268	3.46784	2.33289	3.07129	2.97008	3.89185	6.12496	2.20668	5.21858	2.75719	2.91772	2.21031	3.01085	3.45745	5.78676	0	0	0	0	0	0	0	0	0	0	0	0	0	0	0.770098	0	0	0	0	0	0	0	0	0	0	0	0	0	0	0
ONT.18704	0	0	0	0	0	0	0	0	0	0	0.729429	0	0	0	0	1.46211	0	0	0	0	0	0	0	0	0	0	0	1.391	5.65552	11.5515	75.435	51.7635	101.717	80.0125	70.4264	78.2325	80.2184	67.0743	82.0947	57.5592	68.6181	74.7788	50.6366	49.7411	54.973
ONT.18708	8.72743	8.09163	4.66579	3.68554	5.34614	9.34045	9.46585	3.6778	6.52323	4.13579	7.29429	8.10447	6.77441	4.84043	5.06342	0	0	0	0	0	0	0	0	0	0	0	0	0.695502	1.88517	4.62059	7.61271	8.2351	9.43068	6.5584	6.83751	7.82325	2.81468	4.9949	3.81836	3.73761	0.779751	3.56089	4.27915	9.16284	2.74865
ONT.18716	6.71341	0	0	1.22851	0.594015	0.778371	1.11363	0	0	2.75719	2.91772	2.94708	2.25814	4.14894	7.23345	0	0	0	1.17763	0.573766	0	0.620472	0	0	0.665658	0	0.609247	1.391	1.25678	0	0	0	0	0	0	0	0	0	0	0	0	0	0	0	0
ONT.18724	4.69938	0.577974	2.33289	1.22851	2.97008	2.33511	7.23859	2.94224	4.56626	2.0679	6.56486	5.89416	5.26899	10.3723	4.34007	1.46211	3.71381	1.44975	1.17763	1.7213	1.15916	1.24094	4.1587	3.31031	2.66263	2.97487	1.82774	6.95502	10.0542	3.85049	3.46032	1.17644	2.02086	3.93504	1.3675	1.95581	2.11101	3.56778	2.54557	2.24257	3.89875	3.56089	4.99234	1.30898	3.43581
ONT.18738	9.39877	4.04581	3.11053	6.14257	8.91023	0.778371	8.90904	5.14892	7.17555	6.89299	7.29429	3.68385	5.26899	3.45745	8.68014	8.77264	20.0545	15.9472	12.3652	8.60648	13.9099	3.72283	3.46558	7.28268	3.99395	5.94974	3.65548	2.08651	3.14195	0.770098	0	1.17644	1.34724	1.31168	0.683751	0	0	0	0	0	0.779751	0.712179	0	0	0
ONT.18739	76.5328	108.081	137.641	15.9707	49.8973	26.4646	46.7725	28.6868	67.8416	17.9218	21.1534	37.5753	29.3558	18.6702	68.7178	5.11737	2.97104	9.42336	5.88817	4.59012	6.95493	3.72283	12.4761	7.94474	9.31921	7.73466	3.65548	4.17301	3.14195	15.402	8.99684	2.94111	11.4515	7.21424	6.15376	7.17131	8.44404	4.28134	11.4551	6.7277	0.779751	4.27307	5.70553	6.54488	4.81013
ONT.18745	1.34268	0	0	1.22851	1.18803	0.778371	0	1.47112	1.95697	0.689299	5.106	0	1.50542	1.38298	0.723345	5.84843	1.48552	2.89949	1.17763	1.7213	0.579578	0.620472	2.77247	1.98619	3.99395	0.594974	0.609247	10.4325	5.02712	2.31029	2.76826	1.76466	1.34724	0.65584	5.47001	0	2.11101	1.42711	5.72754	2.99009	1.5595	4.27307	11.4111	9.16284	8.24594
ONT.18750	4.69938	7.51366	6.22105	4.91406	4.15811	7.78371	2.22726	2.94224	5.87091	6.20369	9.48258	3.68385	4.51627	7.60639	5.06342	8.04159	12.6269	8.69848	9.42107	7.45895	5.2162	8.06614	6.23805	6.62062	6.65658	9.51958	4.87397	30.6021	11.9394	2.31029	8.30477	8.2351	5.38896	3.93504	3.41876	4.56356	5.62936	8.56268	4.45475	10.4653	6.23801	10.6827	15.6902	15.7077	13.0561
ONT.18763	33.567	30.6326	27.9947	29.4844	27.9187	42.032	17.8181	30.8935	39.1394	32.397	37.9303	38.3121	62.4751	33.1915	36.8906	36.5527	46.0512	41.3178	18.8421	21.8031	24.9218	19.8551	27.0316	17.2136	14.6445	20.8241	14.6219	20.8651	47.1293	29.2637	129.416	173.525	125.967	118.707	137.434	112.785	99.9211	109.174	86.5495	65.782	46.0053	66.9448	58.4817	68.0668	85.8952
ONT.18775	0	0	0.777632	0	0.594015	0	0.556815	0	0.652323	0	0	0	0.752712	1.38298	0	2.19316	5.19933	3.62437	1.76645	2.29506	5.2162	3.72283	1.38623	0.662062	4.6596	5.94974	3.65548	2.08651	2.51356	0.770098	0.692065	1.17644	0	1.31168	0.683751	1.95581	0.70367	2.14067	0	1.49505	0	0	0	0	1.37432
ONT.18778	7.38475	4.04581	4.66579	7.98535	13.6623	8.56208	5.01133	7.3556	5.21858	3.44649	8.75315	10.3148	9.03255	4.14894	4.34007	13.159	14.1125	13.7726	14.1316	11.4753	12.7507	17.3732	12.4761	17.2136	22.6324	16.0643	23.1514	6.95502	11.9394	15.402	13.1492	7.64688	8.75706	7.21424	6.15376	3.91163	7.74037	7.13557	12.7279	14.9505	15.595	4.98525	3.56595	4.58142	9.62027
ONT.18816	31.553	34.1004	26.4395	41.1552	28.5127	35.0267	33.4089	33.8357	28.0499	32.397	29.1772	37.5753	32.3666	41.4894	31.1038	60.6774	51.9933	56.5401	31.7961	45.3275	46.3662	39.0898	33.2696	28.4687	35.9455	33.9135	32.8993	34.0796	15.7098	26.1833	23.5302	28.2346	19.535	22.9544	26.6663	16.9504	10.555	14.2711	20.3646	11.2128	7.01776	10.6827	14.2638	15.7077	13.7432
ONT.18825	226.242	206.915	296.278	200.862	195.431	193.814	201.01	167.708	170.909	190.246	182.357	191.56	204.738	233.724	260.404	138.169	108.443	152.948	126.596	117.048	113.597	107.962	142.089	145.654	157.761	164.213	137.69	227.429	222.45	136.307	125.264	200.584	172.447	123.298	121.024	109.526	94.2918	119.878	141.279	145.767	159.849	141.724	149.77	144.642	138.12
ONT.18827	85.9316	69.9348	61.4329	76.7822	83.7561	66.1615	177.624	163.294	131.769	168.878	155.368	107.568	151.295	150.053	109.225	119.162	109.929	74.662	60.6482	59.0979	63.7536	67.011	90.1052	50.3167	60.5748	60.0923	59.7062	107.803	77.9204	90.8716	116.267	55.881	76.7927	82.6358	73.8451	61.9341	113.291	77.0641	71.9124	138.292	57.7016	76.2031	156.189	118.462	128.499
ONT.18838	7.38475	1.73392	1.55526	3.07129	4.15811	3.11348	3.34089	3.6778	3.26161	6.89299	2.91772	2.94708	3.01085	3.45745	5.78676	2.19316	2.97104	2.89949	5.88817	4.01636	2.31831	4.96378	4.1587	9.26887	1.33132	3.56984	4.26473	2.08651	1.25678	6.16078	4.84445	1.17644	0.67362	11.1493	4.10251	1.30388	7.0367	4.9949	8.27311	2.24257	5.45826	3.56089	2.85276	0.654488	0
ONT.18848	0.671341	0.577974	0.777632	0	0.594015	0.778371	1.11363	0	0	5.51439	1.45886	1.47354	5.26899	9.68086	7.9568	0	0	0.724874	1.76645	0	0	0.620472	0	1.32412	5.99092	4.75979	3.65548	6.25952	11.9394	13.8618	0	1.17644	0	0	0	0	1.40734	0.713557	1.90918	5.23266	3.119	6.40961	2.85276	5.23591	11.6818
ONT.18861	0.671341	0	0.777632	0.614257	0.594015	0	0	0	0	0.689299	0.729429	0	0.752712	0	0	8.77264	10.3987	1.44975	3.5329	3.44259	5.2162	4.96378	2.77247	3.97237	4.6596	1.18995	4.87397	4.86851	1.25678	3.08039	4.15239	5.88221	2.69448	3.2792	2.73501	3.91163	1.40734	3.56778	2.54557	0.747523	1.5595	4.27307	4.99234	4.58142	2.74865
ONT.18881	0.671341	0.577974	0	0.614257	0.594015	0.778371	0.556815	0.73556	0.652323	0	0	0	0	0.69149	0	5.84843	2.22828	5.79899	4.12172	2.86883	3.47747	2.48189	2.07935	2.64825	5.99092	2.37989	4.26473	3.47751	2.51356	5.39069	1.38413	2.35289	2.69448	1.31168	2.05125	1.95581	2.11101	3.56778	2.54557	6.7277	3.89875	5.69743	3.56595	5.8904	3.43581
ONT.18882	2448.38	2556.38	2465.87	2417.72	2636.83	2824.71	2133.71	2341.29	2175.5	1872.82	2180.99	1989.28	1891.57	1837.29	2008.73	1719.44	1550.89	1755.64	1856.54	1718.43	1734.68	1938.98	1976.77	1834.57	1368.59	1262.53	1439.65	1764.49	1746.93	1974.53	1412.5	1255.85	1382.27	1533.35	1522.03	1509.24	1714.84	1754.64	1715.08	1338.81	1246.04	1246.31	673.965	753.971	897.434
ONT.189	4.69938	4.62379	4.66579	4.91406	6.53417	7.00534	6.68178	7.3556	8.4802	8.27158	8.02372	4.42062	6.77441	7.60639	4.34007	0	0	0	0	0	0.579578	0	1.38623	0.662062	0	0	0	0.695502	0.628391	1.5402	2.07619	4.70577	3.3681	2.62336	6.15376	2.60775	8.44404	6.42201	5.72754	6.7277	5.45826	2.84871	12.1242	6.54488	6.18446
ONT.18919	29.539	28.8987	56.7671	25.7988	33.8589	37.3618	20.6022	23.5379	23.4836	12.4074	16.7769	24.3134	22.5814	25.5851	33.2739	10.9658	13.3697	15.9472	16.4869	12.0491	13.3303	17.9937	13.8623	15.8895	15.3101	12.4944	14.6219	7.65052	13.1962	6.93088	10.381	19.9995	18.8614	19.6752	15.0425	23.4698	21.8138	17.8389	19.7282	20.1831	17.1545	18.5166	7.8451	5.8904	8.93311
ONT.18943	3.3567	1.73392	2.33289	0.614257	1.78205	1.55674	2.22726	2.94224	1.95697	1.3786	0.729429	1.47354	0.752712	4.14894	0	0	0	0	0	0.573766	0	0	0	0	0	0	0	0	0	0	0.692065	0	0.67362	1.96752	2.05125	1.95581	0	1.42711	0.636393	0.747523	0	0.712179	0	0	1.37432
ONT.18945	7.38475	4.62379	7.77632	9.21386	5.34614	24.1295	5.01133	14.7112	13.0465	6.20369	8.75315	16.2089	3.76356	5.53192	9.40349	6.57948	12.6269	19.5716	18.8421	12.0491	17.9669	26.6803	11.783	13.9033	26.6263	13.0894	8.52945	4.17301	6.9123	13.8618	6.92065	6.47044	8.75706	3.2792	4.10251	2.60775	3.51835	2.85423	8.27311	0	6.23801	6.40961	23.5353	24.2161	16.4919
ONT.18946	15.4408	23.1189	27.9947	22.7275	23.7606	20.2376	26.7271	17.6534	29.3545	25.504	18.2357	24.3134	29.3558	22.8192	31.8272	0.731053	0.742761	0	0.588817	0	1.73873	1.86142	1.38623	0	0	1.18995	1.21849	3.47751	9.42586	10.0113	22.1461	21.176	17.5141	22.2986	21.88	19.5581	27.4431	18.5525	26.0921	18.6881	21.833	27.775	25.6749	28.143	26.1122
ONT.18954	7.38475	15.0273	10.1092	15.3564	12.4743	7.78371	11.1363	11.0334	12.3941	6.20369	5.83543	6.63093	5.26899	7.60639	7.23345	1.46211	2.22828	0.724874	1.17763	1.14753	0	0.620472	0.693117	0	1.99697	0.594974	1.21849	0	0.628391	0.770098	0.692065	0	1.34724	1.31168	0.683751	1.30388	0	0.713557	0.636393	1.49505	0	1.42436	1.42638	0	0
ONT.18976	7.38475	4.04581	9.33158	12.2851	5.34614	6.22697	10.5795	5.88448	15.0034	10.3395	20.424	16.9457	6.77441	9.68086	11.5735	3.65527	5.19933	7.24874	8.83226	8.60648	5.2162	1.86142	1.38623	3.97237	3.32829	3.56984	4.26473	1.391	1.25678	3.08039	6.92065	3.52933	6.06258	3.2792	2.05125	7.17131	2.81468	3.56778	3.18197	0	1.5595	2.13654	2.85276	6.54488	0.687162
ONT.18992	20.1402	11.5595	23.3289	17.8135	19.6025	21.016	13.9204	11.769	15.0034	12.4074	9.48258	24.3134	12.7961	11.7553	25.3171	2.19316	2.97104	3.62437	2.94409	2.29506	1.73873	3.10236	1.38623	2.64825	1.99697	3.56984	1.82774	0.695502	5.02712	1.5402	26.9905	28.2346	22.2295	15.0843	21.88	14.3426	14.7771	18.5525	21.001	12.7079	14.0355	22.7897	25.6749	20.2891	22.6763
ONT.1901	2.01402	0	1.55526	1.22851	1.78205	3.89185	5.01133	2.94224	2.60929	8.27158	8.75315	2.94708	3.76356	6.22341	5.06342	0.731053	0.742761	0	1.17763	0.573766	0	1.24094	0.693117	0	0	0.594974	0.609247	0	0	0	0.692065	1.17644	2.02086	1.96752	0.683751	1.30388	5.62936	2.14067	1.27279	0.747523	0.779751	2.13654	0	0	1.37432
ONT.19011	6.71341	5.77974	6.99868	5.52832	8.31621	7.00534	15.5908	13.9756	15.6558	25.504	22.6123	11.0516	22.5814	20.7447	18.807	2.92421	5.19933	2.17462	2.35527	6.88519	4.05704	4.34331	20.1004	3.97237	10.6505	10.1146	14.6219	38.2526	18.8517	23.873	20.7619	11.1762	9.43068	11.8051	9.57252	14.3426	25.3321	20.6931	22.9101	38.1237	31.9698	27.0628	67.04	55.6315	41.2297
ONT.19013	1.34268	0.577974	1.55526	1.22851	1.78205	2.33511	1.67044	1.47112	1.95697	1.3786	2.91772	0.73677	3.01085	1.38298	2.17004	0.731053	0.742761	2.17462	1.17763	1.7213	0	1.24094	1.38623	0.662062	0.665658	0	1.21849	0	1.25678	1.5402	1.38413	1.17644	2.69448	1.96752	3.41876	1.95581	0.70367	2.14067	1.90918	0.747523	0.779751	2.13654	10.6979	9.81733	9.62027
ONT.19016	49.0079	34.6784	27.2171	17.1992	21.3845	11.6756	25.0567	13.9756	26.7452	15.8539	17.5063	13.2619	16.5597	15.2128	10.8502	3.65527	2.97104	0.724874	2.94409	1.14753	0.579578	0.620472	3.46558	1.98619	0	0	3.65548	1.391	5.02712	11.5515	22.1461	17.0584	21.5558	11.1493	15.7263	24.1217	17.5917	13.5576	21.6374	7.47523	14.8153	14.2436	5.70553	8.50835	7.55878
ONT.19024	38.2664	6.35771	12.4421	25.7988	4.75212	16.3458	12.2499	12.5045	13.6988	7.58229	5.83543	8.10447	3.76356	5.53192	39.0606	0	0	0	0.588817	3.44259	0	0	0.693117	0	0.665658	0	0	0	0.628391	1.5402	0.692065	3.52933	1.34724	1.96752	1.3675	0.651938	0.70367	0.713557	1.90918	1.49505	0.779751	6.40961	5.70553	29.452	4.81013
ONT.19031	2.01402	2.31189	4.66579	7.37109	1.78205	2.33511	7.23859	5.88448	12.3941	8.27158	8.75315	8.10447	13.5488	4.84043	7.9568	8.77264	2.22828	5.07411	8.83226	4.01636	1.73873	3.10236	5.54494	5.29649	7.98789	6.54471	12.7942	9.73702	6.28391	5.39069	4.15239	0.588221	2.02086	2.62336	4.78626	1.95581	4.22202	4.28134	2.54557	2.99009	1.5595	6.40961	2.85276	1.30898	0.687162
ONT.19032	154.408	208.648	108.091	195.334	268.495	136.215	162.033	168.443	115.461	163.364	198.405	122.304	191.942	150.745	101.992	274.145	230.256	94.9584	158.981	167.54	223.137	170.009	269.622	158.233	147.776	168.972	132.207	94.5882	67.8662	106.274	0.692065	0.588221	0	0.65584	2.05125	0.651938	4.22202	1.42711	1.27279	0.747523	1.5595	1.42436	0.713191	0.654488	0
ONT.19043	2.01402	0.577974	2.33289	4.91406	1.78205	2.33511	5.01133	2.94224	6.52323	0	2.18829	2.21031	1.50542	2.07447	5.06342	0	0	0	0	0	0	0	0	0	0	0	0	2.08651	1.25678	0	0	0	0	0	0	0	0	0	0	0.747523	0	0	1.42638	0	0
ONT.19044	14.0982	15.6053	5.44342	1.22851	27.3247	1.55674	64.5905	78.7049	31.9638	47.5616	58.3543	14.7354	28.6031	38.0319	35.4439	0	0	0	0	0	0	0.620472	0	0	0	0	0	0	0	1.5402	0.692065	0	0	1.31168	0	0	0	0	0	2.99009	1.5595	0.712179	4.99234	3.92693	0.687162
ONT.19045	0	1.15595	0.777632	1.22851	2.37606	0	2.78407	5.14892	0	11.0288	8.02372	0	0.752712	1.38298	2.17004	0	0	0	0	0	0	0	0	0	0	0	0	0	0	0	0	0	0	0	0	0	0	0	0	0	0	0	0	0	0
ONT.19050	3.3567	0.577974	3.11053	1.84277	3.56409	0.778371	3.34089	2.94224	1.95697	1.3786	0.729429	1.47354	1.50542	3.45745	3.61673	14.6211	8.17037	9.42336	5.29935	4.59012	8.69367	4.96378	2.77247	1.32412	5.32526	4.75979	3.04623	5.56401	5.65552	2.31029	0	0.588221	0	0.65584	0	0	0	0	0	0	0	0	0	0.654488	0.687162
ONT.19057	0.671341	0	0	0	0	0	0.556815	0	0	0.689299	0.729429	0	0.752712	0	0	6.57948	5.19933	13.0477	12.3652	5.73766	9.27324	9.30709	6.23805	5.29649	4.6596	4.75979	4.87397	9.04152	2.51356	3.85049	0	0	0	0	0	0	0.70367	0.713557	0	0	0	0	0	0	0
ONT.19062	8.05609	6.35771	4.66579	13.5137	10.6923	5.44859	17.2613	11.769	7.82788	10.3395	12.4003	11.7883	3.76356	13.1383	9.40349	14.6211	20.7973	19.5716	16.4869	20.0818	13.9099	14.2709	15.2486	17.2136	11.9818	13.0894	20.7144	27.1246	18.2233	8.47108	2.76826	2.94111	2.02086	2.62336	0	4.56356	2.11101	4.28134	3.18197	5.23266	4.6785	4.27307	15.6902	10.4718	8.93311
ONT.19071	6.04206	5.20176	5.44342	6.75683	4.75212	2.33511	8.90904	8.82672	11.7418	9.65018	8.75315	2.94708	10.538	11.0638	5.06342	8.77264	2.22828	7.24874	12.3652	5.73766	8.11409	11.1685	5.54494	11.9171	6.65658	8.9246	11.5757	3.47751	4.39873	5.39069	2.07619	1.76466	1.34724	1.96752	1.3675	1.30388	0.70367	0.713557	1.90918	1.49505	3.119	1.42436	7.13191	1.30898	2.74865
ONT.19089	3.3567	1.15595	0.777632	3.68554	3.56409	1.55674	21.159	30.8935	14.3511	13.786	8.75315	5.89416	12.7961	14.5213	2.17004	0.731053	0	0	0.588817	0.573766	0.579578	0.620472	0	0.662062	1.33132	1.18995	1.21849	4.17301	4.39873	3.85049	2.07619	0	1.34724	1.96752	3.41876	0.651938	4.92569	0.713557	1.90918	2.24257	3.119	4.27307	7.8451	4.58142	3.43581
ONT.19091	2.68536	4.04581	2.33289	4.2998	3.56409	4.67022	4.45452	1.47112	1.30465	4.13579	3.64715	9.57801	4.51627	2.76596	5.78676	1.46211	0.742761	0	0	0.573766	0.579578	0	2.07935	1.32412	1.99697	0.594974	0.609247	0.695502	0	1.5402	3.46032	0.588221	0.67362	1.96752	1.3675	1.30388	3.51835	0	1.27279	0.747523	0.779751	0.712179	0.713191	0.654488	2.74865
ONT.19118	39.6091	58.3753	38.8816	58.9687	56.4314	28.7997	31.1816	29.4224	35.8778	32.397	20.424	21.3663	48.9263	32.5	42.6774	38.0148	50.5078	48.5665	32.3849	30.4096	39.4113	35.3669	24.2591	25.8204	12.6475	12.4944	16.4497	20.1695	13.1962	19.2525	29.0667	21.176	24.9239	21.6427	24.615	35.8566	24.6284	21.4067	27.3649	8.22275	12.476	17.0923	10.6979	12.4353	8.93311
ONT.19123	2.01402	4.62379	2.33289	2.45703	1.78205	7.00534	4.45452	5.88448	3.26161	1.3786	6.56486	6.63093	2.25814	3.45745	21.7004	0.731053	5.94209	2.89949	3.5329	1.14753	4.05704	0.620472	2.07935	2.64825	1.33132	5.35476	2.43699	0	1.88517	3.08039	3.46032	1.76466	2.69448	3.2792	2.73501	1.95581	3.51835	6.42201	2.54557	2.24257	3.89875	3.56089	1.42638	2.61795	2.06149
ONT.19128	34.9097	21.385	10.1092	20.8848	23.7606	19.4593	11.6931	22.0668	14.3511	28.9505	29.9066	11.0516	20.3232	23.5107	14.4669	15.3521	14.8552	3.62437	10.5987	6.88519	15.069	9.92756	14.5555	6.62062	4.6596	8.32963	9.1387	12.519	17.5949	11.5515	25.6064	12.9409	18.8614	21.6427	17.0938	17.6023	21.8138	21.4067	15.9098	11.2128	10.9165	14.2436	7.8451	7.85386	10.3074
ONT.19133	9.39877	12.7154	4.66579	3.07129	6.53417	3.89185	5.56815	12.5045	7.17555	11.7181	8.02372	4.42062	4.51627	3.45745	9.40349	8.04159	6.68485	5.79899	8.83226	9.75402	10.4324	10.548	8.3174	10.593	11.9818	13.0894	14.0127	6.95502	6.9123	16.9422	13.8413	10.588	22.2295	12.461	15.0425	12.3868	13.3697	25.688	19.7282	18.6881	30.4103	22.7897	21.3957	24.2161	20.6149
ONT.19134	32.2243	24.8529	15.5526	22.7275	22.5726	8.56208	25.6135	18.389	18.265	17.9218	11.6709	13.2619	13.5488	15.2128	12.2969	32.8974	42.3374	31.1696	21.1974	22.9506	25.5014	22.337	29.1109	11.2551	13.9788	15.4693	13.4034	11.8235	7.54069	13.0917	22.1461	9.99976	18.1877	20.9869	17.0938	16.2984	28.8505	9.27624	13.3643	16.4455	10.9165	11.3949	13.5506	18.9802	10.9946
ONT.19148	5.37072	4.04581	4.66579	6.75683	1.18803	0.778371	6.12496	2.20668	7.17555	4.13579	6.56486	7.3677	6.77441	7.60639	7.23345	40.939	52.736	73.2122	71.2469	56.229	74.186	65.7701	73.4704	68.8544	101.18	95.1958	85.2945	76.5052	44.6157	51.5966	2.76826	1.76466	2.69448	7.21424	4.10251	6.51938	5.62936	3.56778	7.00032	5.98018	3.119	7.12179	9.98467	9.16284	2.74865
ONT.19153	11.4128	11.5595	7.77632	12.2851	2.97008	0.778371	3.34089	4.41336	5.21858	6.89299	5.106	7.3677	7.52712	4.14894	7.23345	110.389	120.327	231.96	256.724	289.178	229.513	198.551	151.793	212.522	197.7	326.64	279.035	191.263	101.799	211.007	17.9937	17.0584	19.535	11.1493	10.2563	16.9504	12.6661	10.7034	17.819	5.23266	16.3748	14.2436	18.543	22.2526	19.9277
ONT.19178	0	0	0	0.614257	0	0	0	0	0	0	0	0	0	0	0	1.46211	0	0	0	0	0.579578	0	0	0	0	0	0	0	0	0	0	1.17644	0	0.65584	0.683751	0	0	0	0	0	0	0	6.41872	3.27244	2.06149
ONT.19188	2.01402	0	0	0	0	0	0.556815	0.73556	0	2.75719	0.729429	0.73677	0.752712	1.38298	0.723345	2.92421	6.68485	5.07411	3.5329	5.16389	3.47747	1.86142	5.54494	3.31031	1.99697	1.78492	4.26473	6.25952	4.39873	10.7814	0	0	0	0	0	0	0	0	0.636393	0.747523	0.779751	0	0	0.654488	0
ONT.1922	0	0	0.777632	0	0	0	0	0	0	0	0	0	0	0	0	22.6627	26.7394	12.3228	11.7763	15.4917	17.9669	9.30709	9.01052	13.9033	7.98789	6.54471	7.92021	13.2145	5.65552	16.1721	0	0	0	0	0	0	0	0	0	0	0	0	0	0.654488	0
ONT.19250	0	0.577974	0	1.84277	0	0	0.556815	0	0	0	0.729429	0.73677	0.752712	0	1.44669	2.19316	0.742761	2.17462	6.47699	6.88519	4.63662	16.7528	7.62429	8.6068	9.98486	6.54471	9.74795	6.95502	5.02712	6.93088	0	0	0	0	0.683751	0	0.70367	0.713557	0	1.49505	0.779751	0	1.42638	0.654488	1.37432
ONT.19262	0.671341	2.31189	0.777632	1.22851	0	0.778371	29.5112	31.6291	4.56626	39.29	32.8243	23.5767	30.1085	58.7766	10.8502	5.84843	0	0	0.588817	0	1.73873	4.34331	18.7142	0	9.31921	10.7095	5.48322	240.644	105.57	67.7686	2.07619	0	1.34724	0	0.683751	0	8.44404	5.70845	6.36393	69.5196	60.8206	32.7602	228.934	144.642	130.561
ONT.19273	8.72743	2.88987	5.44342	9.21386	4.75212	3.89185	5.01133	7.3556	1.30465	5.51439	5.106	6.63093	3.76356	4.14894	4.34007	0	0	0	0	0.573766	0	0	0	0	0	0	0	0	1.25678	2.31029	10.381	6.47044	3.3681	8.52592	7.52126	9.77906	2.81468	7.13557	7.63672	5.98018	7.01776	9.9705	7.8451	12.4353	11.6818
ONT.19284	8.05609	6.35771	3.88816	11.0566	13.6623	5.44859	12.8067	7.3556	10.4372	8.27158	11.6709	10.3148	12.0434	8.29788	7.23345	19.0074	20.0545	9.42336	20.0198	15.4917	9.85282	17.9937	14.5555	18.5377	21.9667	17.2542	17.6682	9.73702	13.1962	11.5515	7.61271	9.41154	4.04172	6.5584	10.2563	9.12713	9.14771	7.84913	9.5459	5.23266	14.0355	6.40961	21.3957	10.4718	7.55878
ONT.19301	3.3567	0	0.777632	1.22851	1.18803	0	0	0.73556	2.60929	0	1.45886	1.47354	2.25814	4.14894	6.51011	7.31053	4.45657	11.598	2.94409	2.29506	8.11409	2.48189	6.23805	4.63443	0.665658	1.78492	3.65548	5.56401	3.14195	3.08039	0	2.35289	0.67362	1.31168	0.683751	0	0	2.14067	0.636393	0.747523	0.779751	1.42436	0	0.654488	0.687162
ONT.19311	14.0982	13.8714	6.22105	18.4277	4.75212	8.56208	11.1363	10.2978	20.8743	7.58229	8.02372	7.3677	9.03255	11.7553	9.40349	7.31053	3.71381	5.07411	5.29935	1.7213	6.95493	2.48189	0.693117	1.32412	0.665658	1.78492	0.609247	2.78201	3.77034	1.5402	10.381	9.99976	8.75706	8.52592	8.20502	6.51938	2.81468	7.84913	5.72754	3.73761	5.45826	2.84871	22.1089	12.4353	13.7432
ONT.19312	138.967	138.714	194.408	112.409	113.457	81.7289	94.1017	85.3249	101.762	79.2693	101.391	75.8873	96.3472	113.404	120.075	41.67	46.0512	57.265	47.1054	40.1636	52.7416	48.3969	18.021	29.1307	24.6293	23.204	22.5421	27.1246	38.3318	19.2525	53.981	79.9981	61.2994	94.441	84.1014	78.8845	55.5899	64.9337	35.638	59.8018	71.7371	68.3692	14.977	23.5616	28.8608
ONT.19318	10.0701	14.4493	13.9974	28.2558	10.6923	11.6756	21.7158	19.8601	20.222	15.1646	10.9414	36.1017	20.3232	12.4468	18.0836	5.11737	19.3118	16.6721	8.83226	9.18025	9.27324	13.0299	3.46558	9.26887	9.31921	13.0894	5.48322	3.47751	3.14195	6.16078	6.92065	8.2351	9.43068	9.18176	3.41876	5.2155	7.0367	5.70845	5.72754	8.22275	4.6785	4.98525	4.99234	5.23591	8.24594
ONT.19348	14.0982	1.73392	3.11053	3.07129	0	0.778371	4.45452	4.41336	7.82788	1.3786	3.64715	14.7354	1.50542	1.38298	10.8502	0	1.48552	0	1.17763	1.14753	1.15916	0	0	0.662062	0.665658	0	0.609247	0.695502	0.628391	4.62059	1.38413	0	0.67362	0	0	0	0	0	0	0	0	1.42436	0	1.96347	1.37432
ONT.1936	25.5109	32.9445	37.3263	36.2412	30.8888	28.0213	45.6588	41.9269	51.5335	48.2509	41.5775	30.2076	45.9154	40.7979	36.1673	0	0	0	0	0	0	0.620472	0	0	0	0	0	0.695502	0	0	0	0	0	0	0	0	0.70367	0.713557	0	0	0	0	0	0	0
ONT.19363	65.12	71.6687	75.4303	30.7129	92.6663	56.0427	33.9657	34.5713	44.358	57.9011	48.8718	16.9457	57.2061	78.8298	67.2711	1.46211	0.742761	0	2.35527	1.7213	3.47747	2.48189	2.07935	3.31031	10.6505	1.18995	3.65548	2.08651	3.77034	2.31029	4.84445	7.05866	6.7362	9.18176	12.9913	10.431	9.85138	5.70845	6.36393	5.98018	8.57726	14.9558	26.3881	21.5981	19.9277
ONT.19375	5.37072	2.88987	0.777632	1.22851	3.56409	3.11348	0.556815	2.20668	1.30465	5.51439	5.106	1.47354	0.752712	2.07447	3.61673	7.31053	9.65589	2.17462	4.71054	4.01636	5.79578	4.96378	5.54494	1.98619	3.99395	3.56984	7.31096	3.47751	6.9123	9.24118	10.381	8.82332	10.7779	17.0518	9.57252	6.51938	9.85138	3.56778	2.54557	5.23266	7.01776	5.69743	2.85276	1.30898	4.81013
ONT.19379	15.4408	0	2.33289	12.2851	0	2.33511	8.35222	4.41336	3.26161	2.0679	1.45886	2.94708	0.752712	3.45745	3.61673	0	0	0	0	0	0	0	0	0	0	0	0.609247	0	0.628391	0	0	0	0	1.96752	0	1.30388	0	0	0.636393	0	0	1.42436	0.713191	0.654488	0.687162
ONT.19383	2.01402	2.31189	0.777632	0.614257	1.78205	0.778371	1.67044	2.94224	0.652323	1.3786	0.729429	0	0	1.38298	0	5.84843	5.94209	0.724874	0	2.86883	4.05704	1.86142	9.01052	9.26887	1.33132	2.97487	6.09247	2.78201	6.9123	5.39069	5.53652	2.35289	0.67362	7.21424	7.52126	8.47519	22.5174	3.56778	2.54557	3.73761	3.89875	3.56089	0.713191	3.27244	5.4973
ONT.19384	20.1402	38.7242	10.1092	3.68554	11.8803	3.89185	8.90904	8.09116	5.87091	7.58229	4.37658	2.94708	4.51627	5.53192	2.89338	5.84843	4.45657	0	0	0	0	1.86142	2.07935	0	0	0	0	0.695502	1.88517	8.47108	9.6889	7.64688	6.06258	9.18176	5.47001	11.0829	13.3697	7.84913	5.72754	2.99009	10.9165	9.9705	0	0.654488	8.93311
ONT.19388	4.69938	4.62379	2.33289	3.68554	4.15811	7.00534	6.68178	8.09116	8.4802	4.13579	3.64715	2.94708	12.7961	8.29788	2.17004	15.3521	12.6269	21.7462	24.7303	31.5571	28.9789	25.4394	24.2591	19.1998	20.6354	16.0643	15.2312	5.56401	10.6826	6.16078	0.692065	0	0	0	0	1.30388	0.70367	0	1.27279	0.747523	2.33925	0	0.713191	1.96347	0
ONT.1939	2.68536	4.62379	2.33289	6.14257	4.15811	0	16.1476	9.56228	3.26161	4.82509	9.48258	1.47354	6.0217	6.22341	1.44669	4.38632	4.45657	0.724874	2.35527	3.44259	4.05704	6.8252	5.54494	1.98619	0.665658	1.78492	1.21849	2.78201	1.88517	2.31029	0.692065	2.35289	0.67362	1.31168	1.3675	1.95581	1.40734	0	2.54557	1.49505	1.5595	4.27307	8.55829	11.1263	1.37432
ONT.19415	0.671341	0	0.777632	0	0.594015	0	0	0.73556	0	0.689299	0	0	0.752712	0	0	51.9048	50.5078	57.265	61.237	52.2127	59.6965	42.1921	62.3805	59.5856	73.2223	68.422	53.0045	34.0796	28.2776	45.4358	6.92065	6.47044	6.7362	16.396	7.52126	2.60775	5.62936	9.27624	8.9095	5.98018	4.6785	6.40961	7.8451	5.23591	7.55878
ONT.19423	6.04206	5.20176	8.55395	6.75683	8.91023	8.56208	3.34089	1.47112	5.21858	4.82509	3.64715	5.15739	6.0217	4.84043	8.68014	0	0.742761	0.724874	1.76645	1.7213	0	0.620472	1.38623	0.662062	3.32829	2.97487	3.04623	1.391	3.14195	3.85049	0.692065	4.11755	1.34724	2.62336	3.41876	5.2155	5.62936	1.42711	3.81836	5.98018	2.33925	1.42436	2.13957	1.30898	3.43581
ONT.19474	5.37072	0	3.11053	2.45703	1.78205	1.55674	3.8977	1.47112	6.52323	2.0679	1.45886	1.47354	2.25814	5.53192	5.06342	0	0.742761	0	0	0	0	0	0.693117	0	0	0	0	0	0	0	0	1.17644	0.67362	1.31168	1.3675	3.91163	1.40734	2.14067	3.18197	0.747523	0	0	2.13957	0	1.37432
ONT.19476	14.7695	12.1374	8.55395	7.37109	3.56409	8.56208	6.68178	5.14892	15.6558	14.4753	4.37658	4.42062	6.0217	7.60639	5.06342	6.57948	8.17037	13.0477	12.954	11.4753	14.4894	21.0961	15.2486	21.848	23.298	20.8241	28.6346	33.3841	18.8517	17.7123	9.6889	5.29399	2.69448	5.24672	6.15376	6.51938	5.62936	3.56778	7.63672	9.7178	7.79751	4.98525	5.70553	6.54488	6.87162
ONT.19477	2.68536	1.73392	0.777632	2.45703	2.97008	0	1.11363	0	1.30465	1.3786	0	1.47354	0.752712	1.38298	0.723345	6.57948	8.17037	5.07411	3.5329	3.44259	3.47747	4.96378	1.38623	1.32412	2.66263	0.594974	1.21849	2.78201	1.25678	2.31029	0.692065	1.17644	2.02086	0.65584	0.683751	1.95581	1.40734	0	0.636393	0	0	1.42436	0.713191	0.654488	1.37432
ONT.19482	8.05609	6.35771	7.77632	4.2998	10.0983	2.33511	21.159	17.6534	6.52323	7.58229	11.6709	12.5251	15.807	11.0638	15.9136	0.731053	1.48552	0	1.17763	0.573766	2.89789	3.72283	1.38623	1.98619	1.33132	1.78492	0.609247	0.695502	0	1.5402	2.07619	1.17644	2.02086	1.96752	1.3675	1.95581	4.22202	3.56778	4.45475	1.49505	0.779751	3.56089	5.70553	2.61795	3.43581
ONT.19486	42.9658	33.5225	16.3303	30.0986	24.9486	28.0213	12.8067	13.2401	9.78484	28.9505	16.7769	7.3677	9.78526	21.4362	8.68014	48.9806	57.1926	16.6721	16.4869	20.6556	22.024	21.7165	37.4283	19.1998	7.32223	7.73466	12.7942	6.25952	18.8517	13.0917	41.5239	19.9995	39.7436	40.0062	35.5551	36.5085	42.9239	27.1152	22.2738	16.4455	14.0355	13.5314	17.8298	16.3622	13.7432
ONT.19487	228.256	238.703	181.188	218.676	254.238	159.566	283.976	280.984	200.915	283.991	277.913	200.402	295.816	275.904	224.237	274.876	277.793	193.541	163.691	164.097	200.534	207.858	293.882	207.225	213.01	205.266	184.602	293.502	186.632	168.651	46.3683	31.1757	45.1326	52.4672	37.6063	51.5031	61.9229	49.2354	24.8193	86.7126	46.785	50.5647	68.4663	66.1033	61.1574
ONT.19490	2.68536	2.88987	1.55526	2.45703	2.37606	1.55674	3.8977	1.47112	5.21858	2.75719	2.91772	1.47354	4.51627	5.53192	3.61673	2.19316	2.97104	2.89949	6.47699	6.88519	3.47747	4.96378	5.54494	8.6068	4.6596	3.56984	4.26473	11.8235	6.28391	8.47108	0	0	0	0.65584	1.3675	0	1.40734	3.56778	0	2.24257	0	2.13654	0.713191	0	0
ONT.19497	11.4128	8.6696	5.44342	7.98535	9.50424	7.78371	6.68178	8.82672	11.7418	8.27158	6.56486	3.68385	12.7961	10.3723	16.6369	1.46211	1.48552	0.724874	1.17763	2.86883	0.579578	0.620472	4.1587	0.662062	1.99697	1.78492	1.21849	4.86851	1.25678	3.08039	2.76826	0	2.69448	0.65584	0	0	2.81468	1.42711	0.636393	1.49505	0	0.712179	2.85276	0.654488	2.06149
ONT.1951	8.05609	8.09163	10.1092	6.75683	5.34614	6.22697	3.8977	5.88448	13.6988	10.3395	7.29429	11.7883	11.2907	15.2128	9.40349	6.57948	4.45657	4.34924	4.12172	4.01636	1.73873	4.96378	5.54494	3.97237	7.32223	5.35476	4.26473	2.78201	13.1962	37.7348	103.81	66.469	109.126	92.4734	104.614	104.962	85.1441	95.6166	88.4586	81.48	78.7548	108.251	68.4663	47.1232	65.9675
ONT.19516	42.9658	43.348	33.4382	33.7842	36.2349	21.7944	50.1133	42.6625	42.401	35.1542	34.2832	28.734	48.9263	22.8192	36.1673	18.2763	20.7973	23.196	20.0198	24.0982	24.3423	17.3732	18.021	21.848	15.3101	14.2794	15.8404	24.3426	18.2233	10.0113	7.61271	7.05866	6.7362	9.18176	10.2563	11.0829	14.7771	6.42201	12.0915	8.97027	13.2558	4.98525	16.4034	19.6347	16.4919
ONT.19525	2.68536	2.31189	4.66579	3.68554	1.78205	0	2.78407	2.94224	5.21858	1.3786	1.45886	2.21031	0.752712	2.07447	0	1.46211	5.19933	1.44975	4.12172	2.86883	3.47747	4.34331	5.54494	6.62062	3.32829	2.37989	1.82774	2.08651	4.39873	7.70098	13.1492	11.1762	10.1043	15.0843	15.0425	13.6907	16.1844	14.2711	14.637	16.4455	15.595	17.8045	29.954	35.3424	26.7993
ONT.19528	2.01402	4.62379	0.777632	2.45703	2.97008	3.89185	3.8977	0.73556	0.652323	3.44649	3.64715	1.47354	3.01085	1.38298	1.44669	0.731053	0	0	0	0	0	0	0	0	0.665658	0	0	1.391	1.25678	0.770098	7.61271	4.11755	9.43068	8.52592	6.15376	3.91163	7.74037	2.14067	5.72754	2.99009	3.89875	0	29.2408	15.0532	6.18446
ONT.19532	39.6091	38.7242	37.3263	38.084	33.2648	35.0267	38.4202	23.5379	28.7022	19.3004	30.636	16.9457	21.8287	18.6702	14.4669	0	0	0	0	0	0	0	0	0	0	0	0	0.695502	5.02712	5.39069	8.99684	7.64688	8.75706	13.1168	10.94	4.56356	9.14771	7.84913	10.1823	8.97027	8.57726	9.9705	14.977	7.19937	5.4973
ONT.19552	67.1341	69.9348	32.6605	2.45703	55.2434	10.1188	71.8291	31.6291	38.4871	25.504	35.742	6.63093	21.0759	22.1277	42.6774	1.46211	0.742761	0.724874	0	0.573766	0.579578	0.620472	0	0	0	0	1.21849	4.86851	1.25678	3.08039	0.692065	0.588221	0	1.31168	0	0.651938	0	0	0	0.747523	1.5595	0.712179	9.27148	2.61795	3.43581
ONT.1956	1.34268	0.577974	0	3.68554	5.94015	3.11348	2.78407	5.88448	1.30465	5.51439	7.29429	4.42062	5.26899	4.84043	7.9568	3.65527	0	2.89949	2.35527	0.573766	1.73873	2.48189	1.38623	1.32412	4.6596	1.78492	3.65548	4.17301	3.14195	2.31029	0.692065	1.17644	1.34724	0.65584	2.73501	2.60775	0	2.85423	0.636393	2.24257	3.89875	4.98525	1.42638	2.61795	0.687162
ONT.19564	3.3567	3.46784	2.33289	4.91406	11.2863	3.89185	2.78407	4.41336	4.56626	8.27158	2.18829	1.47354	7.52712	11.7553	2.89338	1.46211	2.97104	1.44975	2.94409	0.573766	0.579578	6.8252	7.62429	2.64825	1.99697	2.37989	3.04623	7.65052	4.39873	7.70098	0.692065	1.17644	1.34724	3.2792	2.05125	3.25969	1.40734	2.14067	1.27279	1.49505	3.119	3.56089	1.42638	0.654488	1.37432
ONT.19571	17.4549	24.2749	28.7724	15.3564	18.4145	16.3458	23.3862	14.7112	18.9174	10.3395	17.5063	13.9986	15.0542	15.9043	15.9136	11.6969	6.68485	10.1482	7.06581	6.31142	11.012	6.20472	9.01052	8.6068	9.98486	11.3045	9.74795	9.73702	6.9123	8.47108	4.15239	4.70577	5.38896	1.96752	4.78626	1.95581	9.14771	4.28134	4.45475	3.73761	7.01776	3.56089	3.56595	1.96347	5.4973
ONT.19577	4.69938	2.31189	0	1.84277	3.56409	0	112.477	132.401	26.0929	116.491	105.767	33.8914	62.4751	94.7341	43.4007	0	0	0	0	0.573766	0.579578	0	0	0	0	0	0	0	7.54069	20.7926	2.07619	1.17644	2.69448	0.65584	3.41876	0.651938	21.1101	15.6983	14.0006	80.7325	68.6181	54.8378	268.873	173.439	149.114
ONT.1958	93.3163	165.3	261.284	100.124	139.594	160.344	128.067	165.501	226.356	140.617	111.603	220.294	258.18	179.787	224.96	17.5453	22.2828	26.0954	63.0034	49.3438	43.4683	60.8063	29.1109	54.9511	62.5718	49.9778	62.7524	36.1661	45.2441	70.0789	17.3016	31.1757	17.5141	47.2205	36.2388	24.1217	50.6642	38.5321	38.1836	42.6088	49.1243	42.7307	7.13191	12.4353	31.6095
ONT.19630	0	1.15595	1.55526	0	0.594015	1.55674	0.556815	0.73556	0.652323	0	0.729429	0	0	0.69149	0.723345	0	0.742761	0	0	1.14753	0.579578	1.24094	0.693117	0	0	1.78492	0.609247	0	1.88517	1.5402	3.46032	2.94111	5.38896	3.93504	4.78626	1.95581	2.81468	2.14067	3.81836	2.24257	3.89875	4.98525	4.99234	5.8904	2.74865
ONT.19664	1.34268	4.04581	0.777632	8.5996	7.12818	0.778371	136.42	164.03	46.9673	136.481	120.356	75.8873	121.187	235.107	83.1847	5.11737	1.48552	0.724874	3.5329	4.01636	8.11409	11.789	56.8356	2.64825	41.9364	42.2431	43.8658	767.834	302.884	151.709	2.07619	0	2.02086	0.65584	0	0	7.0367	9.9898	8.27311	61.2969	46.0053	51.2769	186.143	144.642	103.074
ONT.19665	0	0	0	0.614257	0.594015	0.778371	11.1363	8.09116	4.56626	6.89299	10.212	6.63093	13.5488	16.5958	9.40349	0	0	1.44975	0	0	0	0	4.85182	0	5.99092	4.75979	4.87397	84.1557	30.1627	19.2525	0	0	0	0.65584	0	0	1.40734	0	0	11.9604	10.1368	7.83397	29.954	23.5616	21.302
ONT.19666	0	6.35771	1.55526	10.4424	15.4444	0.778371	307.362	358.953	71.7555	319.145	312.196	142.197	310.117	566.33	212.663	16.0832	3.71381	0	6.47699	6.31142	6.37536	27.9213	144.168	6.62062	110.499	122.565	107.837	1676.16	766.636	388.899	3.46032	4.11755	8.08344	5.90256	7.52126	4.56356	54.8862	59.9388	88.4586	947.859	665.907	502.798	2077.53	1802.46	1377.07
ONT.19667	2.68536	11.5595	2.33289	14.7422	26.1367	2.33511	654.257	800.289	161.776	784.422	639.709	334.494	764.003	1292.39	403.627	32.8974	4.45657	1.44975	2.94409	15.4917	12.7507	53.3606	321.606	22.5101	251.619	241.559	211.409	4281.51	1821.7	1017.3	6.22858	9.99976	7.40982	9.18176	10.2563	11.0829	76.7	74.9235	90.3678	1098.86	821.078	608.201	2897.69	2456.29	1907.56
ONT.19673	1.34268	2.88987	1.55526	0.614257	1.18803	0	1.11363	0	0.652323	0.689299	0	0.73677	1.50542	1.38298	0.723345	5.84843	7.42761	7.24874	1.17763	2.29506	6.37536	2.48189	2.77247	4.63443	1.33132	1.18995	4.26473	0.695502	5.65552	2.31029	2.76826	6.47044	2.69448	9.18176	6.83751	8.47519	4.22202	3.56778	5.72754	3.73761	4.6785	2.13654	5.70553	3.27244	5.4973
ONT.19683	155.08	179.75	161.747	176.292	181.175	117.534	143.658	119.161	172.866	137.86	148.804	117.146	174.629	130	109.225	76.7606	95.8162	60.8894	51.2271	26.967	66.0719	41.5717	53.37	25.8204	17.3071	31.5336	28.6346	26.4291	16.9665	21.5627	17.3016	9.41154	13.4724	15.0843	10.94	11.0829	14.7771	14.2711	13.3643	16.4455	10.1368	13.5314	15.6902	10.4718	10.9946
ONT.197	28.8676	46.2379	38.8816	37.4697	50.4913	30.3565	55.1247	70.6137	56.0998	57.9011	36.4715	35.365	75.2712	34.5745	45.5707	0	0	0	0	0	0	0	0	0	0	0	0	0	0	0	0	0	0	0.65584	0	0	0	0	0	0	0	0	0	0	0
ONT.19702	6.04206	5.20176	6.99868	7.37109	6.53417	7.00534	3.8977	2.20668	13.0465	6.89299	6.56486	8.10447	15.0542	15.9043	24.5937	1.46211	2.97104	1.44975	1.17763	2.86883	1.73873	5.58425	6.23805	9.26887	7.98789	4.75979	6.09247	7.65052	11.311	16.9422	5.53652	5.29399	4.04172	8.52592	9.57252	5.2155	11.9624	9.27624	12.7279	11.9604	13.2558	19.2288	2.85276	7.19937	12.3689
ONT.19708	0.671341	0.577974	0	1.22851	0.594015	0	2.22726	0	0	1.3786	1.45886	0.73677	0.752712	3.45745	0.723345	5.84843	13.3697	10.1482	6.47699	10.3278	8.11409	9.30709	17.3279	11.2551	8.65355	14.2794	10.9664	19.474	13.1962	6.93088	0.692065	0	2.02086	1.31168	0	1.30388	1.40734	3.56778	1.27279	0.747523	0	1.42436	0.713191	0	1.37432
ONT.19728	3.3567	2.31189	0.777632	2.45703	2.97008	3.11348	1.67044	2.94224	2.60929	3.44649	0.729429	3.68385	2.25814	0.69149	2.17004	5.11737	4.45657	5.07411	2.35527	2.29506	3.47747	3.72283	4.1587	3.97237	3.99395	1.18995	4.26473	0	1.88517	1.5402	4.15239	4.70577	6.06258	3.2792	0	5.86744	4.22202	2.85423	2.54557	5.98018	5.45826	8.54614	7.13191	7.19937	12.3689
ONT.19738	0	1.73392	0.777632	2.45703	1.78205	1.55674	3.34089	7.3556	2.60929	6.89299	10.9414	0	5.26899	6.22341	5.78676	0	1.48552	0	0.588817	1.7213	0	1.86142	3.46558	0	2.66263	2.37989	3.65548	5.56401	3.77034	5.39069	0.692065	0	0	3.93504	2.05125	0	3.51835	2.14067	0.636393	2.99009	0	0	2.85276	3.27244	4.81013
ONT.19752	7.38475	6.35771	3.11053	3.07129	2.37606	3.89185	5.56815	7.3556	3.26161	8.27158	9.48258	2.21031	3.76356	3.45745	4.34007	11.6969	10.3987	11.598	5.29935	8.60648	13.9099	13.0299	7.62429	11.2551	7.98789	10.7095	14.0127	11.8235	9.42586	10.7814	6.92065	5.29399	8.75706	6.5584	8.20502	7.17131	2.81468	8.56268	3.18197	3.73761	4.6785	6.40961	12.1242	9.81733	10.3074
ONT.19788	12.7555	13.2934	8.55395	12.8994	6.53417	13.2323	7.79541	8.09116	11.7418	15.1646	8.02372	8.10447	11.2907	10.3723	6.51011	2.19316	2.22828	1.44975	3.5329	5.16389	4.05704	4.34331	6.23805	1.98619	3.32829	3.56984	7.31096	0.695502	7.54069	7.70098	8.99684	5.29399	2.69448	7.21424	8.20502	3.91163	6.33303	3.56778	2.54557	10.4653	7.01776	4.98525	4.27915	3.92693	5.4973
ONT.19790	376.622	364.123	395.037	321.871	350.469	309.792	280.078	262.595	288.979	261.244	292.501	310.917	306.354	231.649	418.817	48.2495	46.0512	48.5665	28.2632	32.1309	47.5254	35.3669	26.3384	26.4825	29.2889	28.5587	26.8069	45.2076	153.956	85.4809	307.277	371.168	315.254	346.284	313.158	325.969	203.361	281.141	348.743	216.034	240.943	240.716	531.327	512.464	500.941
ONT.19791	255.109	235.235	236.4	264.745	235.23	238.181	270.055	283.19	333.337	202.654	239.253	285.13	256.675	199.149	236.534	218.585	218.372	227.61	236.705	202.539	204.011	217.165	248.829	178.095	175.734	157.073	177.291	148.837	276.492	231.029	512.82	525.282	509.257	505.653	590.761	576.965	395.462	480.224	662.485	339.375	361.025	400.244	454.303	414.291	342.894
ONT.19799	9.39877	5.77974	5.44342	4.2998	2.97008	5.44859	7.79541	4.41336	5.87091	5.51439	3.64715	7.3677	8.27983	8.98937	5.06342	7.31053	5.94209	7.24874	5.29935	4.59012	8.69367	2.48189	6.23805	3.31031	1.99697	2.97487	2.43699	4.17301	6.28391	3.85049	9.6889	11.7644	7.40982	7.21424	9.57252	12.3868	5.62936	9.27624	11.4551	8.22275	3.89875	9.9705	44.931	32.7244	21.302
ONT.19802	4.02804	5.20176	12.4421	1.22851	4.15811	0.778371	0.556815	0	0	0	0	0	0	1.38298	2.17004	0	0.742761	0	0	0.573766	0	0	0	0.662062	0	0	0.609247	0	0.628391	0	0	0.588221	0.67362	0	0	0	1.40734	0	0.636393	0	0	0	0.713191	0	0
ONT.19808	12.0841	5.77974	3.88816	4.2998	5.94015	7.78371	2.22726	2.94224	5.87091	4.13579	8.02372	6.63093	4.51627	4.84043	8.68014	12.4279	16.3407	10.1482	4.71054	4.59012	5.79578	9.30709	8.3174	10.593	2.66263	2.97487	3.04623	14.6055	3.77034	10.0113	7.61271	1.17644	2.69448	3.93504	2.05125	2.60775	3.51835	4.28134	3.18197	1.49505	3.119	4.27307	0.713191	2.61795	0.687162
ONT.19810	3.3567	6.93568	1.55526	3.68554	1.78205	4.67022	1.67044	1.47112	1.95697	2.0679	3.64715	5.15739	3.01085	2.07447	2.89338	4.38632	0	2.89949	1.76645	2.29506	1.15916	1.24094	1.38623	1.98619	1.33132	0	1.21849	2.78201	0	0.770098	5.53652	4.11755	6.06258	4.59088	4.10251	3.91163	4.22202	3.56778	3.81836	0	0.779751	1.42436	0.713191	1.96347	0
ONT.19826	0	0.577974	1.55526	2.45703	0.594015	0	1.11363	0.73556	1.30465	0.689299	2.18829	0.73677	0.752712	1.38298	1.44669	0.731053	0.742761	1.44975	0	2.29506	0.579578	0	0.693117	1.32412	1.33132	1.18995	1.21849	0.695502	0.628391	0.770098	2.07619	2.35289	2.69448	2.62336	1.3675	3.91163	3.51835	2.14067	5.09114	0	0	2.13654	5.70553	5.23591	5.4973
ONT.1984	2.01402	1.73392	0	1.22851	1.78205	0	0.556815	0	0	2.0679	1.45886	0	1.50542	1.38298	0	2.92421	2.97104	4.34924	1.17763	3.44259	4.05704	1.86142	3.46558	2.64825	1.33132	2.37989	0.609247	1.391	2.51356	1.5402	2.07619	4.70577	4.71534	3.2792	3.41876	4.56356	4.92569	4.9949	4.45475	2.24257	1.5595	0.712179	7.13191	1.96347	1.37432
ONT.19840	14.7695	8.09163	11.6645	7.98535	8.91023	10.8972	5.01133	7.3556	11.7418	9.65018	8.02372	6.63093	13.5488	6.9149	17.3603	34.3595	10.3987	7.97361	5.29935	15.4917	5.2162	8.06614	10.3968	7.28268	6.65658	6.54471	3.04623	6.95502	10.0542	7.70098	16.6095	8.82332	10.7779	11.1493	8.88877	10.431	12.6661	9.9898	12.7279	6.7277	10.9165	7.83397	15.6902	11.1263	11.6818
ONT.19850	0	0.577974	0	0.614257	0.594015	0.778371	1.67044	0	0	0	0	0	0	0.69149	0	1.46211	3.71381	3.62437	3.5329	2.29506	4.05704	3.10236	2.77247	1.32412	2.66263	2.97487	4.87397	4.17301	2.51356	2.31029	2.07619	0.588221	2.69448	1.96752	4.78626	3.25969	3.51835	0.713557	4.45475	3.73761	3.119	6.40961	3.56595	6.54488	2.74865
ONT.19854	11.4128	10.4035	9.33158	13.5137	9.50424	10.8972	7.79541	19.8601	11.0895	8.27158	8.02372	11.0516	7.52712	8.98937	2.89338	14.6211	13.3697	11.598	18.8421	17.213	20.2852	19.8551	22.1797	15.8895	12.6475	18.4442	17.6682	17.3875	13.1962	34.6544	18.6857	7.05866	19.535	12.461	12.3075	9.12713	25.3321	17.1254	10.1823	41.8613	28.071	19.941	10.6979	11.1263	21.302
ONT.19857	39.6091	33.5225	20.2184	38.084	39.205	20.2376	22.2726	23.5379	17.6127	15.8539	15.318	27.2605	18.0651	16.5958	28.9338	23.3937	31.196	21.0213	13.5428	15.4917	17.3873	9.30709	14.5555	9.26887	4.6596	15.4693	7.31096	11.8235	13.1962	10.7814	42.908	30.5875	35.7019	42.6296	40.3413	26.0775	28.1468	21.4067	22.9101	19.4356	15.595	13.5314	23.5353	22.2526	18.5534
ONT.19858	0.671341	2.31189	3.11053	3.07129	2.97008	5.44859	2.22726	2.20668	1.95697	1.3786	2.91772	3.68385	4.51627	2.76596	3.61673	0	1.48552	0	0	0	0.579578	0	0	0.662062	1.33132	1.18995	0	1.391	1.25678	0.770098	2.76826	0.588221	0.67362	1.96752	1.3675	0.651938	2.81468	2.85423	1.90918	6.7277	4.6785	0.712179	0.713191	4.58142	2.74865
ONT.19887	6.71341	5.20176	8.55395	3.07129	2.97008	4.67022	5.01133	3.6778	8.4802	4.82509	4.37658	3.68385	3.76356	6.9149	2.17004	0.731053	0.742761	0.724874	0.588817	1.7213	0.579578	3.10236	2.77247	4.63443	3.32829	4.75979	4.87397	2.08651	7.54069	5.39069	8.99684	5.88221	4.71534	6.5584	4.78626	10.431	5.62936	8.56268	6.36393	4.48514	7.79751	4.27307	1.42638	2.61795	5.4973
ONT.19889	6.04206	6.35771	9.33158	7.98535	6.53417	4.67022	10.5795	6.62004	5.87091	5.51439	5.83543	5.15739	3.76356	6.9149	7.9568	0	0	0	0.588817	0	0.579578	0	0.693117	0	0	0	0	0	1.88517	0.770098	11.7651	12.9409	6.7362	8.52592	7.52126	11.0829	4.92569	7.84913	11.4551	2.99009	9.35701	7.12179	11.4111	8.50835	4.81013
ONT.19897	15.4408	12.7154	13.2197	8.5996	8.91023	6.22697	10.0227	8.09116	9.13252	6.20369	7.29429	8.84124	6.77441	7.60639	6.51011	11.6969	8.17037	15.9472	8.83226	9.18025	13.9099	10.548	2.77247	5.29649	7.98789	6.54471	9.1387	7.65052	4.39873	4.62059	31.835	32.3522	28.292	26.8894	35.5551	31.293	21.1101	18.5525	15.9098	6.7277	9.35701	12.107	7.13191	6.54488	8.24594
ONT.1990	0.671341	0.577974	1.55526	0.614257	0.594015	0.778371	0	0.73556	1.30465	0	0.729429	0	0	0	0	0.731053	0.742761	0	0.588817	0	0	0	0	0	0	0.594974	0	0	3.14195	3.08039	28.3746	7.64688	14.8196	17.7077	15.0425	9.12713	16.1844	8.56268	3.81836	22.4257	10.9165	13.5314	49.9234	32.7244	19.9277
ONT.1991	7.38475	4.62379	3.11053	13.5137	9.50424	7.00534	12.2499	10.2978	5.87091	5.51439	16.0474	10.3148	12.0434	4.14894	7.9568	4.38632	7.42761	8.69848	7.06581	7.45895	9.27324	5.58425	2.77247	3.97237	3.32829	5.35476	5.48322	9.04152	4.39873	1.5402	20.0699	15.882	7.40982	17.7077	13.675	11.7349	7.74037	12.1305	7.63672	1.49505	4.6785	4.98525	12.1242	11.7808	6.18446
ONT.19915	3.3567	2.88987	2.33289	7.37109	5.94015	10.8972	8.90904	5.88448	9.78484	11.7181	13.8592	8.84124	9.03255	4.84043	9.40349	4.38632	6.68485	7.97361	3.5329	1.7213	2.89789	4.96378	3.46558	1.32412	4.6596	2.97487	3.65548	2.78201	6.28391	7.70098	11.073	4.70577	6.7362	9.8376	15.0425	9.77906	9.14771	14.2711	11.4551	17.9405	12.476	9.9705	4.99234	0.654488	8.93311
ONT.19916	46.3225	36.4123	28.7724	19.042	32.6708	29.5781	28.3976	31.6291	28.7022	26.1933	36.4715	39.0488	52.6899	40.7979	51.3575	54.098	67.5913	45.667	41.806	28.6883	45.7866	38.4693	45.0526	33.7652	36.6112	28.5587	29.8531	32.6886	21.3653	15.402	15.9175	16.4702	10.7779	12.461	10.94	14.9946	10.555	13.5576	10.8187	8.22275	5.45826	7.83397	7.8451	18.3257	12.3689
ONT.1992	5.37072	7.51366	2.33289	3.68554	2.97008	0.778371	1.67044	5.14892	1.30465	2.0679	1.45886	0.73677	2.25814	2.76596	1.44669	10.2347	7.42761	3.62437	2.35527	2.29506	4.05704	3.10236	13.8623	1.32412	3.32829	4.75979	2.43699	2.78201	3.77034	40.8152	5.53652	1.17644	4.04172	1.31168	3.41876	0.651938	1.40734	0.713557	1.27279	0	3.119	0.712179	0	1.30898	0
ONT.19924	0	0.577974	0.777632	0.614257	0	0	0	0	0	1.3786	0	0	0.752712	0	0.723345	5.11737	4.45657	7.97361	6.47699	5.16389	4.63662	4.96378	5.54494	2.64825	5.99092	5.94974	2.43699	9.04152	9.42586	6.16078	3.46032	1.17644	4.04172	2.62336	2.73501	4.56356	2.81468	1.42711	4.45475	2.24257	3.89875	0	4.99234	8.50835	4.12297
ONT.19929	100.03	68.2009	111.979	27.0273	50.4913	38.1402	41.2043	29.4224	25.4406	17.9218	37.9303	15.4722	38.3883	26.9681	22.4237	9.5037	14.1125	9.42336	4.12172	0.573766	4.05704	6.8252	4.1587	3.31031	2.66263	2.97487	3.65548	1.391	2.51356	3.85049	6.92065	12.9409	5.38896	6.5584	6.15376	9.77906	12.6661	7.84913	8.9095	5.23266	3.89875	12.107	17.1166	15.0532	9.62027
ONT.19930	0.671341	1.15595	1.55526	0	1.18803	0	0.556815	0.73556	0	0	0.729429	0.73677	0	1.38298	0.723345	0.731053	0.742761	0	0	0	0	1.86142	0	0	0	0	0.609247	0.695502	1.25678	2.31029	2.76826	2.94111	4.04172	2.62336	2.73501	3.91163	7.74037	2.14067	6.36393	2.24257	3.119	7.12179	3.56595	5.23591	3.43581
ONT.19938	19.4689	19.6511	10.8868	28.8701	25.5426	5.44859	21.159	23.5379	20.222	22.0576	18.2357	18.4193	25.5922	22.8192	17.3603	27.78	28.2249	18.8467	17.6645	18.3605	27.8197	19.8551	22.1797	15.2274	11.3162	10.1146	13.4034	9.04152	9.42586	5.39069	11.073	10.588	10.1043	11.1493	10.2563	14.9946	18.2954	13.5576	7.00032	2.99009	7.01776	9.25832	26.3881	15.0532	11.6818
ONT.19943	9.39877	21.963	22.5513	17.8135	27.3247	21.016	32.8521	30.8935	34.5731	37.9114	39.3892	43.4695	39.8937	33.1915	30.3805	8.04159	11.1414	5.79899	11.7763	14.3441	14.4894	23.578	11.0899	16.5515	26.6263	32.1286	22.5421	26.4291	23.2505	27.7235	4.84445	2.35289	2.69448	5.24672	8.20502	8.47519	17.5917	22.8338	10.1823	26.1633	21.833	27.775	5.70553	9.16284	10.3074
ONT.1995	155.08	166.456	146.972	145.579	157.414	143.999	197.669	151.525	156.558	180.596	199.134	149.564	207.749	186.011	157.689	2.92421	1.48552	0.724874	0	0	0	0	0	0.662062	1.33132	0.594974	1.21849	1.391	28.2776	46.976	114.883	109.409	99.6958	126.577	109.4	112.133	123.142	114.883	130.461	97.178	95.1296	108.251	194.701	152.496	146.365
ONT.19952	49.6792	38.1463	33.4382	23.3418	36.8289	30.3565	32.8521	31.6291	45.0103	30.3291	30.636	21.3663	42.1519	22.8192	52.8042	0	0.742761	0.724874	0	0	0	0	0	0	0	0	0	0	0	0	0	0.588221	2.69448	3.2792	2.05125	2.60775	0.70367	2.14067	9.5459	0.747523	1.5595	1.42436	0.713191	0.654488	1.37432
ONT.19964	0	0	0	0	0	0.778371	0.556815	0	0	0.689299	0	0	1.50542	2.76596	0	0.731053	0.742761	7.24874	3.5329	2.29506	2.89789	0.620472	0.693117	4.63443	0.665658	1.18995	0.609247	0	1.25678	2.31029	4.84445	0	6.06258	5.90256	2.73501	1.30388	4.92569	2.85423	2.54557	2.99009	0.779751	2.13654	3.56595	1.96347	2.06149
ONT.19975	2.01402	4.04581	1.55526	4.2998	0	1.55674	3.8977	1.47112	0.652323	2.75719	2.91772	2.21031	3.01085	1.38298	3.61673	0	0	0	0	0	0	0	1.38623	0	0	0	0	0	0	0.770098	3.46032	2.94111	2.69448	1.31168	5.47001	2.60775	0	1.42711	1.27279	0.747523	2.33925	0	2.85276	9.16284	10.3074
ONT.19982	0.671341	1.15595	4.66579	0.614257	1.78205	1.55674	0.556815	2.20668	0	2.75719	0.729429	2.21031	2.25814	2.76596	1.44669	0	0	0	0	0	0	0	0	0	0	0	0	0	0	1.5402	0	2.35289	0	0.65584	0.683751	0.651938	2.11101	1.42711	3.18197	1.49505	1.5595	1.42436	1.42638	0.654488	0
ONT.1999	1.34268	1.73392	2.33289	1.84277	0.594015	1.55674	2.22726	1.47112	1.30465	0.689299	2.91772	2.21031	5.26899	2.76596	0.723345	21.2006	13.3697	7.97361	7.06581	8.03272	8.11409	6.20472	4.85182	4.63443	5.99092	7.73466	4.26473	6.25952	2.51356	0.770098	0	0.588221	0	0.65584	0	0	0	0	0	0	0	1.42436	0	0	0
ONT.19990	4.02804	2.31189	0.777632	3.68554	2.37606	3.11348	2.78407	6.62004	2.60929	2.75719	7.29429	4.42062	4.51627	6.22341	1.44669	1.46211	2.22828	0.724874	0.588817	0.573766	0.579578	1.86142	0.693117	0.662062	2.66263	0	0.609247	2.08651	1.88517	2.31029	6.22858	3.52933	7.40982	3.2792	3.41876	1.95581	6.33303	4.28134	2.54557	8.22275	9.35701	4.27307	3.56595	7.85386	5.4973
ONT.19997	0.671341	1.73392	0.777632	3.68554	6.53417	1.55674	3.8977	2.94224	4.56626	5.51439	2.18829	0.73677	6.77441	0	2.17004	15.3521	17.8263	8.69848	5.88817	12.0491	9.85282	11.789	12.4761	5.95856	3.32829	6.54471	6.09247	5.56401	3.14195	6.93088	2.07619	2.94111	2.69448	1.31168	4.10251	3.91163	2.11101	1.42711	0	1.49505	0.779751	0	6.41872	1.96347	2.06149
ONT.2	4.02804	2.31189	8.55395	2.45703	4.15811	6.22697	4.45452	2.94224	2.60929	2.75719	4.37658	6.63093	7.52712	6.22341	1.44669	5.11737	5.19933	4.34924	7.06581	8.60648	6.95493	13.6504	4.1587	4.63443	9.98486	8.9246	4.87397	5.56401	5.02712	6.16078	1.38413	0.588221	1.34724	3.93504	2.05125	1.95581	0.70367	0	3.18197	0.747523	1.5595	2.13654	4.99234	5.23591	2.74865
ONT.20	4.02804	4.62379	3.88816	4.2998	1.78205	6.22697	2.78407	4.41336	1.95697	1.3786	5.106	2.94708	4.51627	2.76596	1.44669	10.2347	8.17037	4.34924	6.47699	9.75402	10.4324	8.68661	8.3174	8.6068	9.98486	12.4944	10.3572	11.8235	4.39873	2.31029	1.38413	4.11755	0.67362	0	2.73501	1.30388	2.81468	0	3.81836	1.49505	3.89875	2.84871	1.42638	0	0.687162
ONT.20007	6.71341	5.20176	7.77632	6.75683	10.6923	3.89185	10.5795	4.41336	5.87091	6.89299	9.48258	4.42062	7.52712	6.9149	13.7436	4.38632	1.48552	2.89949	1.76645	8.60648	2.31831	1.86142	1.38623	3.97237	0.665658	2.37989	0	2.08651	3.14195	3.85049	8.30477	7.64688	0.67362	9.18176	7.52126	5.2155	9.85138	7.84913	7.63672	11.9604	7.01776	11.3949	7.13191	8.50835	8.93311
ONT.20021	4.69938	4.04581	3.88816	6.75683	4.15811	3.11348	2.78407	1.47112	3.91394	2.75719	2.91772	5.15739	3.01085	2.07447	2.17004	0	0	0	0	0	0	0	0	0	0	0	0	0	5.65552	0.770098	1.38413	3.52933	3.3681	5.90256	2.05125	3.91163	1.40734	3.56778	5.09114	3.73761	4.6785	3.56089	2.85276	1.30898	2.06149
ONT.20027	3.3567	6.93568	3.11053	1.84277	5.34614	1.55674	3.34089	4.41336	5.21858	7.58229	7.29429	3.68385	6.77441	4.14894	3.61673	10.9658	12.6269	6.52386	2.94409	2.86883	5.79578	6.8252	6.23805	3.97237	3.32829	1.78492	3.04623	6.95502	1.88517	2.31029	6.22858	3.52933	0.67362	0.65584	1.3675	1.30388	0.70367	2.14067	3.18197	1.49505	0.779751	2.13654	2.85276	2.61795	2.74865
ONT.20039	13.4268	8.09163	8.55395	3.68554	3.56409	1.55674	17.2613	14.7112	20.8743	22.0576	14.5886	8.10447	30.1085	16.5958	26.7638	0	0.742761	0	0	0	0.579578	0	0	0	0	0.594974	0	0	0	0	2.76826	0	0.67362	0	0	0.651938	0.70367	0	0	0	0	0	1.42638	1.30898	1.37432
ONT.20052	8.05609	5.77974	4.66579	5.52832	9.50424	3.89185	8.90904	5.14892	3.91394	5.51439	10.212	8.10447	1.50542	3.45745	3.61673	5.84843	5.19933	2.17462	2.35527	1.7213	4.63662	3.72283	2.77247	3.31031	1.99697	0.594974	1.82774	5.56401	1.25678	5.39069	4.84445	2.94111	4.04172	7.87008	10.2563	5.2155	4.92569	2.14067	3.18197	9.7178	5.45826	3.56089	5.70553	5.23591	4.12297
ONT.20063	0.671341	0	0	0	0	0	0	0	0	0	0	0	0	0	0	0	0	0	0	0	0	0	0	0	0	0	0	0	0.628391	0	0	0	0	0	0	0	0.70367	0.713557	0	5.98018	1.5595	2.13654	11.4111	7.85386	5.4973
ONT.20065	49.0079	56.6414	18.6632	11.6709	18.4145	9.34045	7.23859	18.389	3.26161	19.9897	5.106	0	5.26899	4.84043	3.61673	0	0	0	0	0	0	0	0	0	0	0	0.609247	0.695502	0.628391	1.5402	6.22858	3.52933	1.34724	7.21424	0.683751	1.30388	3.51835	4.28134	0.636393	0.747523	0.779751	0	0	0	0
ONT.20069	5.37072	8.09163	3.11053	9.21386	2.37606	5.44859	5.56815	8.09116	5.21858	5.51439	8.02372	8.10447	12.0434	5.53192	6.51011	21.9316	18.569	17.397	11.7763	5.73766	10.4324	15.5118	20.7935	8.6068	8.65355	9.51958	6.09247	15.301	9.42586	6.93088	4.15239	4.70577	4.04172	4.59088	7.52126	4.56356	4.92569	5.70845	2.54557	4.48514	2.33925	4.98525	22.1089	12.4353	13.0561
ONT.20075	27.525	32.3665	13.2197	17.8135	14.2564	24.1295	11.1363	12.5045	11.7418	19.3004	17.5063	6.63093	14.3015	8.29788	5.78676	26.3179	16.3407	2.89949	4.12172	1.7213	2.89789	8.68661	8.3174	5.29649	4.6596	4.75979	3.04623	8.34602	4.39873	16.1721	33.2191	23.5289	22.2295	16.396	10.2563	14.9946	26.0358	9.9898	9.5459	10.4653	14.0355	8.54614	2.85276	5.23591	6.18446
ONT.20081	114.128	102.301	83.9842	64.497	48.1152	57.5994	44.5452	49.2825	59.3614	54.4546	43.0363	52.3107	32.3666	30.4255	52.0808	0	0.742761	0.724874	0.588817	1.7213	0.579578	0.620472	0.693117	0	0.665658	0.594974	0	2.78201	34.5615	18.4824	206.235	151.173	87.5706	156.09	185.297	144.73	156.215	134.862	143.825	102.411	95.1296	89.0223	79.1642	168.204	149.114
ONT.20083	31.553	21.963	20.9961	21.499	17.2264	23.3511	20.6022	11.0334	18.9174	13.0967	10.212	23.5767	17.3124	13.8298	26.7638	5.11737	3.71381	2.89949	5.29935	2.86883	4.63662	4.96378	4.85182	3.31031	3.32829	2.37989	3.04623	9.73702	4.39873	5.39069	8.30477	12.3527	1.34724	3.93504	6.83751	3.91163	4.22202	9.9898	6.36393	11.2128	3.119	5.69743	5.70553	17.0167	13.7432
ONT.20087	21.4829	26.5868	20.9961	27.0273	27.9187	21.7944	25.0567	33.8357	28.0499	32.397	22.6123	25.0502	30.8612	29.0426	28.2105	17.5453	23.7684	23.9208	26.4968	24.0982	18.5465	28.5417	18.7142	29.7928	12.6475	26.7738	23.7606	29.9066	33.9331	34.6544	22.1461	22.3524	14.8196	29.5128	22.5638	24.7736	28.1468	45.6676	37.5472	32.1435	35.8685	34.8968	14.977	20.9436	25.425
ONT.20090	110.771	99.9894	124.421	156.021	153.256	148.669	128.624	197.13	138.292	108.909	171.416	131.145	134.735	145.213	134.542	48.9806	40.8519	39.1432	68.3028	50.4914	54.4803	65.7701	63.0736	88.0542	44.5991	49.9778	54.223	81.3737	113.11	99.3426	145.334	102.939	132.03	144.941	159.998	154.509	170.992	202.65	203.646	182.396	160.629	160.24	273.865	301.719	237.071
ONT.20099	27.525	31.2106	31.8829	41.1552	30.8888	13.2323	62.9201	55.167	66.5369	53.7653	47.4129	40.5224	42.9046	36.649	31.8272	24.8558	34.167	17.397	17.6645	11.4753	20.2852	17.9937	19.4073	10.593	12.6475	10.1146	11.5757	27.8201	18.2233	14.6319	22.1461	18.2349	14.146	25.5778	18.4613	22.1659	16.1844	22.8338	26.0921	16.4455	15.595	18.5166	60.6212	54.3225	35.0453
ONT.2012	5.37072	3.46784	6.99868	4.91406	4.15811	3.11348	6.68178	8.82672	2.60929	9.65018	3.64715	8.84124	3.76356	8.29788	5.78676	13.159	11.8842	9.42336	9.42107	5.16389	10.4324	4.96378	11.0899	6.62062	4.6596	11.3045	6.70171	7.65052	4.39873	3.85049	31.1429	28.2346	17.5141	27.5453	30.0851	26.7294	14.7771	21.4067	25.4557	7.47523	13.2558	7.83397	14.977	17.0167	14.4304
ONT.20120	61.092	53.7515	53.6566	71.8681	68.9057	26.4646	159.249	124.31	108.286	126.831	142.239	108.305	126.456	101.649	115.735	47.5185	37.1381	24.6457	20.6086	26.3932	27.2402	44.0535	58.2218	17.2136	28.6233	28.5587	24.3699	82.7647	49.0145	21.5627	49.8286	52.9399	37.0491	65.584	36.2388	46.9395	70.367	51.3761	59.8209	61.2969	48.3446	39.882	104.126	106.682	68.029
ONT.2013	3.3567	1.15595	0.777632	1.84277	2.97008	0.778371	3.8977	0.73556	2.60929	3.44649	2.91772	3.68385	0.752712	0	2.89338	42.4011	46.7939	33.3442	32.3849	33.8522	47.5254	37.8488	27.0316	28.4687	17.3071	20.8241	23.7606	20.1695	11.311	11.5515	5.53652	2.94111	4.71534	4.59088	4.78626	1.95581	7.74037	2.14067	3.18197	1.49505	4.6785	2.13654	4.27915	7.19937	7.55878
ONT.20136	22.1542	5.77974	8.55395	11.6709	5.94015	10.8972	17.2613	5.88448	11.7418	11.7181	7.29429	7.3677	17.3124	11.7553	13.7436	8.04159	13.3697	15.2223	9.42107	6.88519	7.53451	7.44567	6.93117	2.64825	6.65658	7.13968	5.48322	7.65052	4.39873	2.31029	13.8413	7.05866	11.4515	8.52592	6.15376	7.82325	2.11101	4.28134	5.09114	10.4653	6.23801	4.27307	34.9464	17.6712	14.4304
ONT.20139	4.02804	6.35771	6.22105	8.5996	2.37606	4.67022	3.8977	2.94224	3.91394	6.20369	2.91772	10.3148	3.01085	4.84043	13.7436	9.5037	5.94209	13.0477	11.1875	16.0654	15.6486	12.4094	13.1692	7.28268	16.6414	13.6844	12.7942	15.9965	17.5949	11.5515	2.07619	2.35289	5.38896	4.59088	4.78626	3.91163	4.22202	2.14067	2.54557	2.24257	6.23801	7.12179	3.56595	5.23591	2.06149
ONT.20142	46.9938	57.2194	69.2092	51.5976	62.9656	45.1455	51.7838	51.4892	45.6626	58.5904	63.4603	67.7829	58.7116	71.2234	65.8244	55.5601	51.9933	57.9899	40.6284	52.7864	57.3782	47.7764	59.6081	41.0478	65.9001	77.3466	51.786	57.0311	68.4946	44.6657	54.6731	54.1164	70.0565	68.8632	51.9651	64.5418	69.6633	54.2303	78.9127	66.5295	43.666	59.823	44.2178	31.4154	53.5986
ONT.20164	10.0701	9.24758	10.1092	12.2851	10.6923	10.8972	17.2613	10.2978	15.0034	17.2325	13.8592	23.5767	18.0651	10.3723	19.5303	0	0.742761	0	0	0	0	0	0.693117	0	0	0	0.609247	0	4.39873	1.5402	9.6889	9.41154	8.08344	7.21424	8.88877	12.3868	4.92569	7.84913	13.3643	5.98018	7.79751	7.83397	8.55829	5.23591	4.81013
ONT.20165	81.2322	71.6687	87.0947	79.8535	61.1836	73.1668	87.9768	72.0848	105.024	94.4339	114.52	108.305	109.143	73.2979	74.5045	162.294	151.523	171.07	96.566	80.9009	126.928	75.6976	97.0364	89.3783	57.9122	55.3325	60.9247	55.6401	72.2649	45.4358	102.426	129.997	101.717	99.0318	101.195	96.4868	62.6266	87.0539	85.9131	43.3563	54.5826	44.1551	68.4663	49.0866	46.0399
ONT.20166	2.68536	1.15595	0.777632	3.68554	1.18803	1.55674	3.34089	1.47112	2.60929	2.0679	2.18829	1.47354	3.01085	0.69149	4.34007	0.731053	0.742761	0.724874	0	0	0	0.620472	0	0.662062	0	0.594974	0	0	0.628391	0	2.76826	1.17644	1.34724	1.96752	2.05125	1.95581	1.40734	1.42711	2.54557	3.73761	0.779751	3.56089	4.99234	8.50835	6.18446
ONT.20167	6.04206	2.31189	5.44342	3.07129	7.12818	5.44859	2.22726	2.20668	3.91394	2.0679	2.18829	5.15739	5.26899	2.07447	1.44669	29.2421	24.5111	22.4711	36.5067	29.8358	24.9218	23.578	20.7935	31.1169	27.292	27.9638	31.6808	38.9481	18.8517	32.3441	5.53652	0.588221	6.06258	3.93504	4.10251	5.86744	0.70367	1.42711	5.09114	2.24257	2.33925	0.712179	4.27915	1.96347	6.18446
ONT.20168	4.02804	2.31189	5.44342	6.75683	4.15811	3.11348	6.68178	1.47112	0	4.82509	24.0712	8.10447	19.5705	15.2128	5.06342	0.731053	0.742761	0.724874	1.17763	2.86883	0.579578	1.24094	1.38623	0	0	1.18995	0.609247	0.695502	1.88517	0.770098	3.46032	2.94111	4.71534	0	1.3675	4.56356	4.22202	9.9898	7.63672	3.73761	3.89875	6.40961	0.713191	0.654488	1.37432
ONT.20175	445.77	286.097	448.693	190.42	225.132	263.868	214.931	186.832	193.088	158.539	180.898	192.297	293.558	192.926	204.707	536.593	657.344	457.395	356.823	198.523	323.984	311.477	293.188	195.97	215.673	241.559	186.43	167.616	162.753	122.446	137.721	162.937	127.988	143.629	142.22	218.399	140.734	157.696	158.462	60.5493	67.8383	103.978	224.655	142.678	147.74
ONT.20180	42.2945	36.9903	27.2171	46.0693	37.4229	24.9079	41.7611	28.6868	22.179	25.504	31.3655	34.6282	22.5814	20.0532	41.2307	22.6627	17.8263	13.7726	8.83226	10.3278	16.8078	9.30709	15.9417	7.94474	9.98486	11.3045	7.92021	15.301	13.1962	19.2525	92.7366	90.5861	87.5706	72.1424	74.5289	97.1387	58.4046	62.0794	75.7308	41.1137	42.8863	42.0185	75.5982	79.1931	68.7162
ONT.20184	6.71341	1.15595	0	1.84277	3.56409	0.778371	2.78407	0.73556	3.26161	2.75719	0.729429	1.47354	1.50542	2.07447	2.17004	22.6627	26.7394	24.6457	17.0757	20.0818	23.1831	7.44567	13.1692	9.26887	8.65355	5.94974	9.1387	13.91	3.77034	7.70098	15.2254	10.588	11.4515	4.59088	15.0425	12.3868	6.33303	6.42201	6.36393	2.99009	7.01776	2.84871	17.1166	11.1263	8.93311
ONT.20192	0	0.577974	0	0.614257	1.18803	0	0.556815	0.73556	0.652323	0	0	1.47354	0.752712	0.69149	0	2.19316	2.97104	2.89949	2.94409	2.86883	0.579578	3.10236	1.38623	1.32412	2.66263	4.16481	1.21849	4.17301	6.28391	6.16078	12.4572	9.99976	13.4724	13.7726	8.88877	9.12713	9.14771	9.27624	12.7279	11.9604	10.1368	4.27307	23.5353	17.6712	13.7432
ONT.20194	14.7695	125.42	7.77632	2.45703	16.6324	0	5.01133	1.47112	5.87091	2.0679	2.91772	0	5.26899	2.76596	0.723345	2.19316	0.742761	0.724874	0.588817	0	0	1.24094	2.77247	0	0	0.594974	0	0.695502	0.628391	6.93088	8.30477	5.29399	1.34724	5.24672	2.05125	3.91163	7.74037	7.13557	5.09114	5.98018	7.01776	2.84871	0	0	1.37432
ONT.20197	4.69938	5.20176	4.66579	6.14257	5.94015	15.5674	6.68178	7.3556	11.7418	4.82509	8.02372	18.4193	3.01085	6.22341	12.2969	3.65527	5.19933	3.62437	4.12172	10.9015	6.95493	9.30709	5.54494	3.97237	5.32526	2.37989	3.04623	0.695502	6.28391	3.08039	28.3746	15.2938	18.8614	12.461	23.9313	15.6465	9.14771	14.9847	27.3649	10.4653	9.35701	20.6532	27.1013	20.2891	30.9223
ONT.20200	34.2384	13.8714	13.2197	17.1992	17.8205	16.3458	17.2613	20.5957	13.0465	26.1933	15.318	19.156	18.8178	20.0532	24.5937	22.6627	28.9677	14.4975	22.3751	15.4917	11.012	6.8252	11.783	7.28268	7.32223	7.73466	9.74795	9.73702	15.0814	10.0113	42.908	29.4111	26.2712	24.9219	18.4613	20.2101	16.8881	9.27624	17.1826	8.22275	10.9165	4.98525	12.8374	17.0167	15.1176
ONT.20218	9.39877	8.09163	3.88816	6.14257	9.50424	4.67022	4.45452	7.3556	7.17555	6.89299	8.75315	5.89416	7.52712	5.53192	8.68014	12.4279	18.569	14.4975	14.1316	13.1966	12.7507	11.789	8.3174	5.95856	10.6505	9.51958	7.31096	6.25952	10.0542	3.85049	27.6826	25.2935	28.9657	23.6102	26.6663	26.0775	18.2954	24.2609	24.1829	22.4257	15.595	20.6532	30.6672	17.0167	23.3635
ONT.20221	55.0499	39.8802	62.2105	36.2412	31.4828	40.4753	33.9657	24.2735	37.8347	22.7469	21.8829	22.8399	13.5488	17.9787	28.2105	15.3521	31.9387	21.7462	33.5626	39.0161	31.2972	42.1921	22.8729	30.4548	21.9667	23.7989	31.6808	15.301	35.8183	35.4245	20.0699	21.7642	16.8405	15.0843	11.6238	11.7349	26.0358	21.4067	18.4554	30.6484	21.833	25.6384	5.70553	14.3987	15.8047
ONT.20223	16.7835	23.6969	14.775	23.956	30.2948	7.00534	47.3293	51.4892	49.5765	40.6686	51.7895	47.8901	50.4317	47.0213	41.954	8.04159	11.1414	12.3228	15.3092	8.60648	12.1711	11.1685	13.8623	8.6068	10.6505	13.0894	14.0127	20.8651	10.0542	6.93088	1.38413	1.76466	0	1.96752	0.683751	2.60775	0.70367	3.56778	5.72754	3.73761	2.33925	1.42436	8.55829	7.85386	6.18446
ONT.20229	0	0	0	0	0	0	0	0	0	0	0	0	0	0	0	1.46211	2.22828	7.24874	3.5329	6.31142	7.53451	3.10236	13.8623	5.95856	11.3162	2.97487	1.82774	4.17301	3.77034	10.7814	2.07619	17.6466	9.43068	13.7726	12.3075	9.12713	2.11101	4.9949	13.3643	3.73761	3.89875	15.6679	0	22.9071	9.62027
ONT.20230	0	0	0	0	0	0	0	0	0	0	0	0	0	0	0	0.731053	2.22828	2.89949	7.65462	4.59012	4.63662	1.24094	9.01052	4.63443	9.31921	2.37989	0.609247	3.47751	0	4.62059	0	0	0	0	0.683751	0	0	0	0	0	0	0	0	0	0
ONT.20236	10.0701	4.04581	6.22105	4.91406	4.75212	4.67022	5.56815	12.5045	5.87091	3.44649	3.64715	11.0516	3.01085	4.84043	4.34007	5.11737	2.22828	5.07411	8.24344	8.60648	5.79578	4.34331	2.77247	3.31031	1.99697	2.97487	4.26473	3.47751	2.51356	7.70098	6.22858	2.35289	2.02086	1.96752	4.78626	1.95581	2.11101	0.713557	1.27279	2.24257	2.33925	2.13654	4.99234	5.8904	3.43581
ONT.20269	4.02804	4.04581	5.44342	6.14257	5.94015	0.778371	3.8977	6.62004	10.4372	4.82509	6.56486	5.89416	7.52712	8.29788	8.68014	9.5037	15.598	13.0477	18.2533	9.18025	15.6486	14.2709	20.1004	12.5792	18.6384	22.609	23.7606	14.6055	10.0542	20.0225	6.92065	1.76466	2.02086	1.96752	0.683751	1.30388	1.40734	4.28134	0.636393	2.24257	2.33925	3.56089	7.8451	7.19937	7.55878
ONT.20270	4.69938	6.93568	5.44342	8.5996	9.50424	4.67022	5.01133	2.20668	4.56626	2.0679	0	6.63093	3.01085	0.69149	2.89338	0	0.742761	0	2.35527	1.7213	0.579578	1.86142	2.77247	0.662062	1.99697	1.18995	1.82774	1.391	0.628391	0.770098	2.07619	1.17644	4.04172	3.2792	1.3675	1.95581	0.70367	2.14067	1.27279	2.24257	0.779751	0.712179	0	1.30898	0.687162
ONT.20271	0	1.15595	0.777632	1.84277	0.594015	0	2.22726	2.94224	0.652323	1.3786	0	2.21031	0.752712	2.76596	4.34007	0	0	0.724874	0	0.573766	0.579578	0	10.3968	0	7.98789	4.75979	6.09247	201	88.6031	44.6657	0	0	0	0	0.683751	0	1.40734	1.42711	1.90918	64.287	34.309	22.0775	156.189	72.6482	80.3979
ONT.20278	3.3567	2.31189	2.33289	2.45703	2.37606	0	1.67044	0.73556	1.30465	1.3786	0.729429	2.21031	0.752712	2.76596	0.723345	48.2495	43.8229	21.7462	21.7862	37.2948	38.8317	22.337	49.2113	23.1722	15.3101	27.3688	18.2774	52.8581	57.8119	36.1946	26.9905	47.6459	29.6393	16.396	17.0938	20.2101	17.5917	28.5423	30.5469	34.386	27.2913	34.8968	42.7915	64.7943	42.604
ONT.20280	1.34268	4.62379	4.66579	3.07129	1.78205	3.11348	2.22726	2.94224	3.26161	4.13579	2.18829	1.47354	3.01085	1.38298	2.17004	12.4279	14.1125	18.1218	12.3652	17.213	24.3423	21.7165	21.4866	25.8204	37.9425	26.1788	18.8867	14.6055	10.6826	17.7123	2.76826	1.17644	2.02086	2.62336	2.73501	3.25969	7.74037	7.13557	3.81836	12.7079	11.6963	9.9705	12.1242	22.2526	11.6818
ONT.20282	10.7414	15.6053	6.22105	6.75683	13.0683	5.44859	43.9884	48.5469	37.8347	50.3188	38.6597	23.5767	30.8612	35.266	26.0404	13.89	4.45657	7.24874	7.06581	4.59012	12.7507	17.9937	24.2591	5.95856	17.3071	17.8492	20.7144	54.2491	49.6429	35.4245	5.53652	5.88221	7.40982	7.87008	8.20502	8.47519	20.4064	17.1254	14.637	24.6682	24.952	17.0923	27.8144	30.1065	26.1122
ONT.20283	4.69938	2.31189	2.33289	3.07129	3.56409	3.89185	13.9204	14.7112	20.222	10.3395	24.0712	5.89416	10.538	16.5958	16.6369	0	0	0	0	0	0	0	0	0	0	0	0	0	1.88517	0.770098	4.15239	6.47044	3.3681	3.2792	2.05125	5.86744	2.11101	5.70845	3.81836	8.22275	3.89875	4.27307	46.3574	49.0866	36.4196
ONT.20288	18.1262	13.8714	27.2171	19.042	23.7606	24.9079	18.9317	30.1579	41.0963	24.8148	20.424	30.9444	24.8395	29.0426	36.1673	0	0	0	0	0.573766	0	0	0.693117	1.32412	0.665658	0.594974	0	0	0	0.770098	0.692065	0	0	0	0	0	0	0	0	0	0	0	0	0.654488	0
ONT.20327	24.1683	30.6326	45.1026	21.499	33.2648	24.9079	19.4885	13.9756	19.5697	23.4362	21.8829	30.9444	24.0868	24.2021	26.7638	2.19316	0	1.44975	2.35527	0.573766	0.579578	0	0.693117	0.662062	0	0	1.21849	2.78201	2.51356	0.770098	0.692065	2.35289	1.34724	0	0.683751	0.651938	0	0.713557	1.90918	0.747523	0	1.42436	0	1.30898	0
ONT.2034	57.7353	61.2652	65.3211	46.0693	54.6494	31.1348	143.658	117.69	99.1531	122.006	116.709	93.5698	133.23	113.404	107.778	65.0638	70.5623	62.3391	60.0594	39.0161	55.0599	60.8063	54.7562	51.6408	58.5779	51.1677	56.66	108.498	64.7242	52.3667	31.835	36.4697	35.0283	36.0712	28.0338	29.3372	44.3312	60.6523	54.7298	59.0543	38.9875	49.1403	67.7531	94.2463	83.1466
ONT.20341	4.02804	2.88987	5.44342	2.45703	4.75212	7.00534	5.01133	5.14892	7.17555	5.51439	7.29429	5.89416	12.7961	13.8298	16.6369	1.46211	3.71381	3.62437	7.06581	4.01636	2.89789	5.58425	9.70364	10.593	13.9788	21.419	21.9329	12.519	13.1962	14.6319	4.15239	7.05866	2.69448	10.4934	5.47001	2.60775	6.33303	11.4169	7.63672	5.23266	11.6963	9.9705	5.70553	3.27244	4.81013
ONT.20363	10.7414	6.93568	3.11053	4.2998	6.53417	4.67022	5.01133	4.41336	0	4.82509	4.37658	2.21031	3.01085	5.53192	2.89338	5.84843	4.45657	0	0	1.7213	1.15916	0.620472	2.77247	1.32412	1.99697	1.18995	0	5.56401	5.65552	8.47108	8.99684	10.588	10.7779	11.8051	6.83751	5.2155	16.1844	7.13557	11.4551	17.193	21.0533	12.107	14.2638	19.6347	15.8047
ONT.20383	18.1262	22.541	18.6632	16.5849	21.9786	20.2376	15.034	21.3312	20.8743	15.8539	20.424	25.787	16.5597	15.9043	24.5937	13.89	24.5111	11.598	15.8981	1.7213	16.2282	24.1984	8.3174	13.2412	13.3132	14.8743	7.92021	5.56401	4.39873	11.5515	2.76826	4.70577	5.38896	2.62336	2.05125	1.30388	2.81468	0	3.18197	0.747523	0.779751	3.56089	17.1166	9.16284	7.55878
ONT.20387	27.525	24.2749	22.5513	25.7988	21.3845	12.4539	12.8067	16.9179	20.8743	14.4753	10.212	27.2605	30.8612	22.1277	28.2105	25.5869	33.4242	31.1696	20.6086	24.0982	24.9218	24.1984	15.9417	21.186	15.9758	19.6341	23.7606	13.2145	13.8246	16.1721	24.9143	25.2935	16.8405	17.0518	21.1963	20.862	12.6661	17.1254	16.5462	12.7079	17.9343	15.6679	8.55829	13.0898	8.24594
ONT.20390	12.0841	16.1833	18.6632	14.1279	13.0683	7.78371	46.2156	45.6047	37.1824	42.7365	49.6012	38.3121	35.3775	35.266	31.1038	19.7384	8.17037	4.34924	8.24344	8.03272	12.7507	21.0961	19.4073	7.28268	14.6445	19.6341	10.3572	48.6851	17.5949	14.6319	4.15239	0.588221	1.34724	2.62336	0.683751	2.60775	4.22202	9.27624	5.72754	2.99009	3.119	2.13654	12.8374	11.1263	10.3074
ONT.2040	4.02804	1.73392	1.55526	1.22851	1.18803	1.55674	3.34089	4.41336	7.82788	2.0679	3.64715	12.5251	3.76356	2.07447	5.06342	0	0	0	0	0	0	0	0	0	0	0	0	0	0	0	0	0	0	0	0	0	0	0	0	0	0	0.712179	0	0	0
ONT.20401	76.5328	80.9163	112.757	81.6962	64.1536	45.9239	49.5565	36.0424	58.7091	48.2509	61.2721	43.4695	48.9263	65.6915	44.1241	34.3595	45.3084	60.8894	49.4606	35.5735	42.8888	30.4032	22.8729	29.7928	23.9637	27.3688	21.9329	41.0346	48.3861	35.4245	38.7556	46.4695	38.3964	36.0712	51.9651	50.1992	28.1468	32.8236	24.1829	36.6286	38.9875	42.0185	11.4111	22.9071	17.8662
ONT.20408	0.671341	0	1.55526	0	0	0.778371	0	0.73556	0	0	0.729429	0	0	0.69149	2.17004	0.731053	0	0	0.588817	1.14753	0	0	0	0	0	0	0.609247	0	0.628391	0.770098	2.07619	0.588221	0.67362	0.65584	0.683751	1.95581	0.70367	0.713557	1.90918	0	0.779751	1.42436	9.27148	10.4718	11.6818
ONT.2041	9.39877	12.7154	9.33158	13.5137	7.12818	5.44859	11.6931	12.5045	15.6558	17.9218	21.1534	16.2089	15.807	13.1383	4.34007	33.6285	28.2249	22.4711	16.4869	10.3278	26.081	14.2709	14.5555	7.94474	13.9788	15.4693	13.4034	32.6886	16.3382	10.7814	13.1492	21.7642	14.146	11.1493	12.9913	16.2984	11.9624	9.27624	13.3643	8.97027	7.79751	13.5314	14.977	13.0898	25.425
ONT.20424	4.02804	4.62379	2.33289	4.91406	2.37606	5.44859	1.67044	5.14892	3.91394	4.13579	6.56486	3.68385	4.51627	2.76596	4.34007	5.84843	13.3697	7.97361	2.94409	5.16389	11.012	10.548	4.1587	8.6068	1.99697	10.7095	3.65548	4.17301	1.88517	2.31029	4.84445	5.88221	10.7779	5.24672	5.47001	2.60775	6.33303	4.28134	5.09114	2.24257	6.23801	7.83397	2.13957	0.654488	3.43581
ONT.20430	6.04206	4.62379	5.44342	4.91406	5.34614	7.78371	11.1363	14.7112	4.56626	8.96088	6.56486	5.15739	7.52712	8.98937	4.34007	24.1248	19.3118	11.598	17.6645	12.0491	17.3873	13.6504	13.1692	10.593	7.98789	10.7095	10.3572	15.9965	10.0542	8.47108	6.92065	8.82332	6.7362	3.93504	7.52126	5.2155	8.44404	6.42201	6.36393	5.98018	0.779751	3.56089	10.6979	9.16284	7.55878
ONT.20443	3.3567	1.73392	3.11053	2.45703	5.34614	4.67022	8.35222	5.14892	1.30465	3.44649	10.9414	4.42062	5.26899	4.14894	5.78676	2.19316	2.22828	2.89949	4.12172	2.29506	1.73873	3.72283	8.3174	8.6068	1.33132	1.78492	5.48322	2.08651	1.88517	2.31029	0	1.76466	2.69448	5.24672	2.05125	3.25969	3.51835	1.42711	0.636393	4.48514	3.119	0	0	0	1.37432
ONT.20460	0	0	0.777632	0	0	0	0	0	1.30465	0	0	0	1.50542	0	0	0.731053	0.742761	0.724874	2.35527	0.573766	0.579578	4.34331	0	0.662062	0.665658	1.18995	0.609247	0	0.628391	0.770098	0	0.588221	1.34724	2.62336	9.57252	4.56356	3.51835	2.14067	2.54557	0.747523	0	2.13654	9.98467	3.92693	2.06149
ONT.20461	0	0	0	0	0	0	0	0	0	1.3786	0	0	0.752712	0	0	0	0	0	0	0.573766	0	0	0.693117	0	0.665658	0	0.609247	0	0	0	0	0	0	0.65584	0	0.651938	0.70367	0	0.636393	1.49505	0.779751	0	4.27915	3.92693	1.37432
ONT.20475	11.4128	12.7154	23.3289	1.22851	9.50424	3.11348	5.56815	6.62004	5.21858	4.13579	0	5.89416	0.752712	0.69149	6.51011	0.731053	0	0	0	0.573766	0	0	0	0	0	0.594974	0	0	1.25678	3.08039	0	2.94111	4.71534	5.24672	5.47001	14.3426	0	5.70845	6.36393	4.48514	2.33925	0.712179	0	1.30898	5.4973
ONT.20477	6.04206	9.24758	3.11053	8.5996	5.34614	8.56208	3.8977	4.41336	8.4802	1.3786	1.45886	2.94708	3.76356	8.29788	8.68014	1.46211	2.97104	10.1482	4.12172	3.44259	6.37536	3.10236	4.85182	3.97237	7.32223	11.3045	4.87397	4.17301	2.51356	1.5402	11.073	11.1762	10.1043	5.90256	5.47001	13.6907	8.44404	2.85423	12.7279	6.7277	7.79751	5.69743	15.6902	15.0532	13.0561
ONT.20503	33.567	39.3022	27.9947	13.5137	39.205	14.0107	55.6815	94.1516	47.6196	64.7941	30.636	16.9457	56.4534	60.1596	49.1875	2.92421	0	0.724874	1.17763	0.573766	2.89789	0	2.07935	1.32412	1.33132	0	0.609247	2.08651	5.02712	19.2525	15.2254	14.1173	14.146	22.2986	13.675	11.0829	14.0734	14.9847	8.27311	23.9207	13.2558	21.3654	17.1166	15.7077	12.3689
ONT.20520	4.69938	4.62379	5.44342	4.91406	5.94015	10.8972	5.01133	9.56228	12.3941	8.96088	8.75315	8.84124	7.52712	6.22341	10.1268	0.731053	0	0	0	0	0	0	0	0	0	0	0	0.695502	1.88517	0	7.61271	11.1762	13.4724	14.4285	6.15376	6.51938	9.14771	5.70845	10.8187	10.4653	10.1368	10.6827	2.13957	3.27244	3.43581
ONT.20556	5.37072	13.8714	15.5526	21.499	17.2264	25.6862	26.1703	19.1246	17.6127	41.3579	30.636	20.6296	26.3449	36.649	40.5073	8.04159	5.94209	7.97361	9.42107	7.45895	7.53451	7.44567	6.93117	14.5654	9.31921	20.2291	18.2774	22.9516	38.9602	40.8152	5.53652	5.29399	5.38896	4.59088	5.47001	0	11.2587	12.1305	9.5459	26.9108	28.071	23.5019	12.8374	15.7077	11.6818
ONT.20559	47.6652	61.2652	22.5513	5.52832	13.0683	5.44859	15.5908	13.2401	12.3941	4.82509	8.02372	1.47354	9.78526	6.9149	2.17004	5.84843	3.71381	0.724874	3.5329	2.29506	5.79578	4.34331	9.01052	2.64825	0.665658	1.78492	3.65548	2.08651	11.311	23.873	28.3746	17.6466	22.9031	24.2661	14.3588	15.6465	23.9248	18.5525	9.5459	8.97027	17.9343	5.69743	0	4.58142	2.74865
ONT.20567	69.1481	57.2194	80.0961	58.9687	64.7476	86.3991	95.7722	100.772	135.031	82.7158	114.52	111.252	103.874	87.8192	90.4181	2.19316	1.48552	2.17462	2.35527	0.573766	4.05704	1.86142	5.54494	3.97237	1.33132	3.56984	3.65548	10.4325	7.54069	9.24118	62.2858	89.9979	66.6884	78.7008	89.5714	72.3651	56.9973	92.7624	78.2763	50.8315	74.0763	66.9448	52.7761	41.2328	60.4703
ONT.20569	13.4268	4.62379	4.66579	9.82812	4.15811	12.4539	8.35222	11.0334	10.4372	4.82509	8.75315	6.63093	9.78526	4.84043	4.34007	15.3521	17.0835	16.6721	11.1875	17.213	16.8078	11.789	11.0899	15.2274	7.32223	8.32963	7.31096	5.56401	13.1962	15.402	43.6001	39.4108	43.1117	34.7595	34.8713	36.5085	21.1101	33.5372	31.1833	14.2029	13.2558	17.8045	27.1013	44.5052	35.7324
ONT.20581	3.3567	1.73392	0.777632	3.07129	5.94015	2.33511	11.1363	8.09116	5.87091	7.58229	8.02372	1.47354	8.27983	6.22341	3.61673	1.46211	2.22828	0	0.588817	0.573766	1.15916	0.620472	4.1587	0.662062	0.665658	0	0	0.695502	5.02712	2.31029	0.692065	2.35289	1.34724	3.2792	2.73501	3.25969	7.74037	3.56778	3.81836	4.48514	3.89875	7.12179	0	0.654488	0
ONT.20593	2.68536	1.73392	3.88816	0.614257	0.594015	0.778371	1.11363	1.47112	1.30465	0.689299	2.18829	0	0	0.69149	0.723345	8.77264	4.45657	5.07411	6.47699	8.60648	10.4324	16.1323	11.783	13.2412	9.31921	5.35476	8.52945	5.56401	8.79747	7.70098	0	0	0.67362	0	0	0.651938	1.40734	0.713557	0.636393	0	0	2.84871	0.713191	0.654488	0
ONT.20594	0	0	0	0	0	0	0	0	0	0	0	0	0	0	0	0	0	0	0	0	0	0	0.693117	0	0.665658	0	0.609247	0.695502	2.51356	0	13.8413	16.4702	23.5767	11.1493	10.2563	6.51938	3.51835	6.42201	12.0915	4.48514	10.1368	5.69743	23.5353	22.9071	18.5534
ONT.20599	0	0	0	0	0	0	0	0	0	0	0	0	0	0	0	16.8142	11.8842	15.9472	24.7303	20.0818	22.6035	20.4756	13.8623	20.5239	25.295	23.204	23.1514	22.2561	14.453	29.2637	0.692065	0	0	0	0	0	0	0	0	0	0	0	0	0	0
ONT.20607	8.05609	9.24758	7.77632	5.52832	7.7222	11.6756	10.5795	7.3556	7.17555	14.4753	10.212	11.0516	6.0217	8.98937	8.68014	1.46211	1.48552	1.44975	1.17763	0.573766	1.15916	0	2.77247	3.31031	0.665658	0.594974	0	1.391	0	0.770098	0.692065	2.35289	0.67362	1.31168	2.05125	0	1.40734	2.14067	1.90918	2.24257	0.779751	0.712179	2.13957	1.30898	0.687162
ONT.20608	42.2945	46.8159	51.3237	44.2265	56.4314	36.5834	86.8631	100.036	65.8846	93.0553	75.8606	48.6268	66.9914	65.6915	49.9108	23.3937	14.1125	9.42336	9.42107	13.1966	10.4324	11.1685	22.8729	8.6068	6.65658	7.73466	7.31096	9.04152	11.311	17.7123	14.5334	7.05866	14.8196	12.461	11.6238	9.77906	28.1468	16.4118	13.3643	14.2029	14.8153	12.8192	21.3957	11.7808	11.6818
ONT.20609	0	0	0.777632	0	0	0	0	0	0	0	0	0	0.752712	0	0.723345	0	0.742761	2.17462	0	0.573766	0	3.10236	0	0	0	0	0	0	5.02712	2.31029	22.8381	21.176	20.2086	24.2661	19.8288	22.8178	16.8881	14.2711	9.5459	11.2128	9.35701	7.83397	15.6902	12.4353	12.3689
ONT.20617	0.671341	4.04581	7.77632	3.07129	4.15811	1.55674	5.01133	4.41336	2.60929	2.75719	2.18829	5.89416	4.51627	2.07447	4.34007	8.77264	10.3987	12.3228	10.0099	8.03272	11.012	5.58425	8.3174	5.29649	5.99092	6.54471	7.31096	8.34602	5.02712	3.08039	7.61271	8.82332	6.7362	3.2792	6.15376	4.56356	4.92569	6.42201	3.18197	5.23266	1.5595	4.98525	12.8374	7.85386	9.62027
ONT.20625	11.4128	5.20176	10.1092	9.21386	8.31621	12.4539	8.35222	8.82672	9.78484	8.96088	8.02372	13.2619	14.3015	8.29788	8.68014	21.9316	25.9966	21.7462	18.2533	6.31142	13.9099	15.5118	9.01052	17.8757	10.6505	13.0894	15.8404	11.8235	15.7098	16.9422	19.3778	23.5289	18.1877	21.6427	18.4613	19.5581	9.85138	24.2609	22.9101	13.4554	14.0355	22.0775	22.1089	19.6347	14.4304
ONT.20629	1.34268	0.577974	1.55526	0	1.18803	0.778371	0	0	0	0.689299	0	0	0	0	0.723345	8.77264	6.68485	8.69848	4.71054	5.73766	4.63662	4.34331	11.0899	4.63443	4.6596	7.73466	6.70171	24.3426	8.16908	5.39069	0	0	0	0	0.683751	0	0	0	0	0.747523	0	0	0	0	0
ONT.20630	7.38475	7.51366	6.99868	3.68554	7.7222	3.89185	13.3636	11.769	15.0034	12.4074	16.0474	12.5251	12.7961	13.8298	5.78676	10.2347	5.94209	5.79899	4.12172	7.45895	11.012	8.06614	13.8623	3.97237	10.6505	10.1146	14.0127	18.7785	8.79747	7.70098	3.46032	1.17644	2.69448	4.59088	1.3675	4.56356	2.81468	0.713557	5.09114	2.24257	3.119	4.27307	23.5353	12.4353	13.7432
ONT.20649	0.671341	2.31189	0.777632	2.45703	7.12818	6.22697	12.2499	8.09116	2.60929	6.89299	2.18829	1.47354	2.25814	4.14894	0.723345	0	0	0	0.588817	0	0	0	0	0	0.665658	0	0	0.695502	0	0	0	1.17644	0.67362	1.31168	1.3675	0	0.70367	2.14067	0	0.747523	0	0.712179	0	0.654488	1.37432
ONT.20654	1.34268	1.15595	3.11053	0	1.18803	1.55674	1.67044	2.20668	1.95697	1.3786	1.45886	1.47354	6.77441	2.76596	1.44669	16.0832	14.1125	21.7462	14.7204	17.7867	15.6486	17.9937	17.3279	11.9171	13.9788	10.7095	15.2312	15.301	10.0542	2.31029	0	0	0	0	0	0	1.40734	0	0.636393	0	0	0.712179	0	1.30898	1.37432
ONT.20666	24.8396	21.963	19.4408	18.4277	21.9786	17.9025	23.3862	22.0668	24.7883	17.9218	19.6946	27.9973	21.8287	24.2021	19.5303	9.5037	6.68485	7.24874	15.3092	10.3278	11.5916	11.1685	14.5555	9.93093	15.3101	14.8743	10.3572	7.65052	9.42586	10.0113	17.3016	15.2938	18.1877	28.857	26.6663	24.1217	24.6284	19.266	20.3646	32.1435	20.2735	20.6532	7.13191	4.58142	10.9946
ONT.20671	134.268	123.108	185.854	132.68	139.594	200.82	80.1813	108.863	197.654	106.841	74.4018	166.51	99.358	81.5958	185.176	0	0	0.724874	0.588817	0	0	0.620472	0	0	0	0	0	0.695502	1.25678	32.3441	0	0.588221	0	0	0	0	0	0.713557	0	0	0	0.712179	0.713191	0	0
ONT.20706	0	0	0	1.22851	4.15811	0	31.7384	28.6868	3.91394	8.27158	12.4003	4.42062	10.538	20.0532	12.2969	0	0	0	0	1.14753	0	3.10236	15.2486	0	5.32526	8.9246	2.43699	79.9827	23.8788	20.7926	0.692065	0	0	1.96752	1.3675	0.651938	4.22202	7.13557	4.45475	14.2029	15.595	8.54614	59.1949	48.4321	41.9169
ONT.20707	24.1683	22.541	34.9934	41.7695	15.4444	21.016	9.46585	8.82672	7.17555	2.75719	0	8.84124	8.27983	3.45745	11.5735	33.6285	39.3663	50.0163	48.283	39.5898	45.2071	40.3307	17.3279	21.848	10.6505	14.2794	12.7942	11.128	7.54069	13.0917	13.1492	20.5878	18.8614	18.3635	17.7775	14.9946	14.7771	9.9898	15.9098	12.7079	8.57726	7.83397	0.713191	8.50835	6.18446
ONT.20712	10.7414	18.4952	23.3289	23.3418	15.4444	14.0107	17.8181	16.1823	16.3081	17.9218	10.9414	12.5251	18.0651	18.6702	15.9136	5.11737	9.65589	7.97361	7.06581	8.60648	5.2162	8.06614	5.54494	4.63443	9.31921	4.75979	4.26473	9.73702	8.79747	9.24118	13.8413	22.9406	14.146	19.6752	19.8288	22.8178	26.0358	20.6931	17.1826	10.4653	21.0533	17.8045	14.977	15.0532	19.9277
ONT.20718	116.813	121.374	139.196	101.352	100.983	72.3885	126.397	141.963	140.902	137.17	121.085	125.251	113.66	116.17	97.6516	75.2985	77.9899	81.1858	84.2009	92.3763	96.7895	94.9323	98.4226	81.4336	100.514	87.4611	91.387	79.9827	79.8056	73.9294	65.7461	75.8806	74.0982	46.5646	69.7426	69.1054	67.5523	77.0641	70.6396	87.4602	88.8916	82.6127	55.6289	62.8309	65.2804
ONT.20733	19.4689	9.24758	6.22105	101.967	46.9272	95.7396	80.1813	77.9693	25.4406	77.8907	29.1772	53.7842	331.946	89.2022	163.476	36.5527	28.9677	81.1858	54.76	41.3111	64.3331	41.5717	35.349	98.6472	12.6475	4.75979	4.87397	20.1695	93.0018	117.825	301.048	317.051	295.719	440.725	339.824	280.333	284.283	156.983	304.832	145.019	231.586	323.329	235.353	293.211	243.255
ONT.20737	14.7695	5.77974	8.55395	19.042	16.6324	14.0107	15.5908	13.9756	15.6558	13.0967	13.1297	14.7354	15.807	11.7553	13.0202	0	0	0	0	1.14753	0.579578	0	0	0	0.665658	0.594974	0	0	0	0	0	0	0	0	1.3675	0	0	0.713557	0	0.747523	0	0.712179	0	0	0.687162
ONT.20739	40.2804	55.4855	80.0961	41.1552	41.5811	48.259	38.4202	38.9847	33.9208	33.0863	31.3655	51.5739	37.6356	50.4788	39.0606	0.731053	0	0	0	0.573766	0	0	0	0	0	0.594974	0.609247	0.695502	8.79747	5.39069	16.6095	11.1762	4.04172	11.8051	9.57252	19.5581	13.3697	12.844	15.2734	12.7079	15.595	7.12179	1.42638	3.27244	8.93311
ONT.20740	81.2322	73.9806	29.55	24.5703	20.1965	18.6809	12.8067	12.5045	21.5267	10.3395	3.64715	13.2619	3.76356	4.84043	4.34007	0	0	0.724874	0	1.14753	0	0	0	0	0	0	0	0	6.28391	3.85049	82.3557	57.0575	48.5007	68.8632	58.8026	61.2821	44.3312	21.4067	26.7285	5.23266	10.9165	5.69743	0.713191	3.92693	8.93311
ONT.20752	26.1823	23.6969	19.4408	19.6562	14.8504	17.1242	34.5225	29.4224	37.1824	24.8148	33.5537	47.1533	36.8829	33.1915	38.3373	18.2763	16.3407	13.7726	24.1415	25.8195	11.5916	16.7528	13.8623	17.8757	19.3041	24.3939	26.1976	20.8651	35.8183	29.2637	33.2191	32.3522	32.3338	12.461	20.5125	13.0388	21.8138	22.1203	25.4557	23.9207	27.2913	27.775	3.56595	7.19937	15.8047
ONT.20782	2.01402	7.51366	3.88816	3.68554	4.15811	3.11348	3.8977	7.3556	1.95697	7.58229	5.83543	5.15739	9.78526	6.9149	7.23345	5.11737	8.91313	1.44975	10.0099	10.3278	12.1711	13.6504	15.2486	10.593	8.65355	8.9246	6.70171	9.04152	10.0542	6.93088	8.99684	8.82332	4.04172	10.4934	8.88877	18.9062	21.8138	9.9898	17.1826	18.6881	14.8153	12.107	7.8451	7.85386	8.93311
ONT.20807	1.34268	0.577974	3.11053	2.45703	1.18803	4.67022	2.22726	2.20668	3.26161	4.13579	1.45886	0.73677	1.50542	2.07447	4.34007	0	0.742761	0	0.588817	0	0	0	0	0	0.665658	0.594974	0.609247	2.78201	1.25678	0	2.07619	2.35289	2.02086	1.31168	0.683751	0.651938	1.40734	0	2.54557	0.747523	3.119	0.712179	4.99234	3.92693	2.74865
ONT.20820	20.8116	17.9172	6.99868	9.21386	9.50424	6.22697	3.34089	7.3556	5.87091	6.89299	13.1297	7.3677	5.26899	6.22341	6.51011	29.2421	30.4532	12.3228	9.42107	4.59012	8.69367	1.86142	10.3968	5.29649	5.32526	2.97487	2.43699	4.17301	2.51356	3.08039	70.5906	21.7642	57.9313	30.8245	16.41	25.4256	16.8881	11.4169	5.09114	13.4554	9.35701	4.98525	12.8374	10.4718	11.6818
ONT.2084	17.4549	15.6053	28.7724	14.7422	16.6324	9.34045	16.1476	8.82672	16.9604	17.9218	14.5886	9.57801	16.5597	13.8298	24.5937	57.0222	54.2216	86.2599	59.4705	69.4256	67.8106	58.9449	57.5287	71.5027	63.2375	52.3577	54.223	68.1592	59.0687	26.1833	48.4445	82.9392	43.1117	43.2854	45.1276	44.9837	39.4055	44.9541	54.0934	29.1534	25.7318	38.4576	20.6825	57.595	46.0399
ONT.20841	0.671341	0.577974	0	1.84277	3.56409	2.33511	1.11363	0	0	6.89299	2.18829	1.47354	4.51627	4.84043	2.89338	0.731053	0.742761	0	0.588817	1.7213	0.579578	0	0.693117	1.32412	5.99092	5.35476	1.82774	7.65052	4.39873	3.85049	0	0	0	0	0	0	0.70367	0	0	0.747523	0.779751	1.42436	0.713191	0	1.37432
ONT.2085	18.1262	16.1833	16.3303	20.8848	20.7905	14.789	12.8067	14.7112	13.6988	4.82509	10.9414	19.8928	17.3124	8.29788	20.2537	1.46211	2.97104	0	2.35527	0	1.15916	1.86142	0	0.662062	0	0	0	0	1.25678	1.5402	4.15239	1.17644	2.69448	1.96752	2.73501	1.95581	2.11101	3.56778	1.90918	3.73761	0	2.84871	2.13957	3.27244	3.43581
ONT.20856	25.5109	20.2291	17.1079	20.2705	18.4145	20.2376	27.2839	26.4801	18.9174	28.2612	22.6123	33.1547	26.3449	21.4362	19.5303	25.5869	26.7394	16.6721	22.9639	16.6392	20.2852	34.126	26.3384	35.7513	25.9606	31.5336	29.8531	25.7336	34.5615	46.976	40.1397	39.4108	30.3129	36.0712	38.2901	37.1604	60.5156	45.6676	36.2744	62.7919	46.0053	39.882	32.8068	33.3789	33.6709
ONT.20875	4.69938	4.62379	4.66579	2.45703	6.53417	6.22697	5.56815	6.62004	7.17555	8.27158	8.75315	11.0516	10.538	5.53192	6.51011	44.5943	49.0222	43.4924	36.5067	32.1309	35.3542	27.3008	35.349	35.7513	46.596	20.8241	34.1178	36.1661	25.764	16.1721	11.073	12.3527	9.43068	8.52592	9.57252	10.431	6.33303	7.84913	7.63672	3.73761	7.79751	7.83397	7.8451	8.50835	10.9946
ONT.20879	3.3567	4.04581	7.77632	3.68554	3.56409	1.55674	5.01133	2.20668	3.26161	3.44649	2.91772	2.21031	3.76356	5.53192	2.89338	10.2347	10.3987	7.97361	13.5428	9.75402	8.69367	14.2709	6.93117	11.9171	9.98486	7.73466	12.7942	10.4325	15.7098	12.3216	16.6095	21.7642	14.146	9.18176	12.9913	18.9062	13.3697	8.56268	5.09114	11.2128	15.595	13.5314	6.41872	12.4353	12.3689
ONT.20882	36.9237	30.6326	31.1053	24.5703	19.0085	21.7944	19.4885	40.4558	34.5731	31.7077	31.3655	45.6798	50.4317	22.1277	33.2739	143.286	133.697	141.35	104.221	107.868	132.144	120.372	108.819	89.3783	84.5385	77.3466	82.2483	73.0277	78.5488	46.976	89.9684	96.4683	63.9939	55.7464	79.9989	80.8403	49.9606	82.7726	65.5485	29.9009	47.5648	36.3211	41.3651	43.1962	46.727
ONT.20895	11.4128	8.6696	16.3303	18.4277	12.4743	7.00534	17.2613	22.0668	16.9604	27.5719	15.318	20.6296	33.872	18.6702	14.4669	2.92421	2.97104	4.34924	2.94409	1.14753	0.579578	4.96378	3.46558	6.62062	4.6596	4.16481	6.70171	3.47751	13.1962	6.93088	23.5302	25.8817	14.8196	19.0194	14.3588	18.9062	21.8138	13.5576	21.001	28.4059	20.2735	33.4724	21.3957	24.8706	16.4919
ONT.2092	204.088	176.282	143.862	160.935	193.055	119.869	169.829	189.039	129.812	157.849	142.239	149.564	166.349	140.372	130.202	97.2301	90.6168	66.6884	54.1712	49.9176	82.3	50.8787	74.8566	41.7099	42.6021	38.0783	32.8993	38.2526	33.9331	27.7235	91.3525	93.5272	91.6124	90.5059	66.3239	86.7077	65.4413	65.6472	87.8222	35.1336	31.9698	32.7602	47.0706	33.3789	43.2912
ONT.2098	0	0	0	0	0	0	0	0	0	0	0	0	0	0	0	3.65527	2.97104	1.44975	2.35527	1.7213	0.579578	1.24094	2.07935	0	1.33132	1.18995	1.82774	1.391	8.16908	0.770098	1.38413	5.88221	4.04172	5.24672	2.73501	5.2155	6.33303	6.42201	4.45475	5.23266	7.79751	8.54614	5.70553	11.1263	4.81013
ONT.2099	22.8256	30.0546	44.325	27.6416	24.9486	18.6809	16.7044	19.8601	17.6127	19.3004	11.6709	27.2605	15.0542	19.3617	26.7638	10.9658	9.65589	20.2965	15.8981	12.0491	14.4894	9.30709	5.54494	13.2412	16.6414	10.7095	9.74795	18.083	23.8788	16.1721	33.9112	46.4695	30.3129	32.1362	34.1876	38.4643	36.5908	42.0999	44.5475	27.6583	33.5293	36.3211	91.2884	85.0835	72.152
ONT.210	40.9518	53.1736	25.6618	60.8115	102.171	24.1295	138.647	141.227	53.4905	109.598	133.486	55.2578	89.5728	51.1702	47.7408	35.0906	25.2539	5.79899	14.7204	22.3769	20.8648	35.9874	102.581	12.5792	19.9697	18.4442	18.8867	83.4602	33.3047	36.9647	0.692065	0.588221	0	0	0	1.30388	0	0	1.27279	0	0.779751	0.712179	2.13957	0.654488	1.37432
ONT.211	0.671341	2.31189	0	1.22851	1.18803	3.11348	0.556815	0.73556	1.95697	1.3786	2.18829	3.68385	0	1.38298	4.34007	21.9316	32.6815	31.1696	24.1415	35.5735	42.3092	26.6803	41.587	31.779	32.6172	34.5085	36.5548	34.7751	27.0208	20.7926	3.46032	5.88221	2.02086	3.2792	3.41876	4.56356	3.51835	4.28134	5.72754	2.99009	4.6785	2.13654	5.70553	5.23591	4.12297
ONT.2115	17.4549	13.8714	8.55395	4.2998	17.8205	6.22697	35.6362	27.2157	21.5267	10.3395	19.6946	2.21031	13.5488	9.68086	3.61673	0	0	0.724874	0.588817	0	0.579578	1.24094	0.693117	0.662062	0.665658	0	0	0.695502	0	2.31029	1.38413	0	0.67362	3.2792	0.683751	0	0.70367	0.713557	0	0.747523	0.779751	0	1.42638	0	0
ONT.212	0	0.577974	0.777632	0.614257	0	0.778371	0	1.47112	0	0.689299	0	0.73677	0	0	1.44669	2.19316	4.45657	2.17462	2.35527	1.14753	3.47747	4.34331	5.54494	5.29649	5.99092	4.16481	7.31096	4.86851	6.28391	6.16078	1.38413	6.47044	1.34724	3.93504	2.73501	4.56356	9.14771	4.9949	6.36393	3.73761	3.119	9.9705	3.56595	3.27244	2.06149
ONT.2121	0.671341	6.35771	2.33289	0	2.37606	2.33511	2.78407	0	3.91394	0	5.106	0	2.25814	7.60639	3.61673	7.31053	8.17037	5.07411	2.94409	3.44259	5.2162	1.24094	1.38623	3.97237	3.99395	2.37989	1.21849	1.391	1.25678	0	0	0	0	0	0	0	0	0	0	0	0.779751	0	0	0	0.687162
ONT.2144	51.6932	41.6141	50.5461	41.1552	39.205	45.1455	38.977	30.1579	47.6196	35.8435	45.2246	38.3121	49.679	42.1809	50.6342	20.4695	14.8552	25.3706	22.3751	15.4917	19.1261	29.1622	21.4866	16.5515	15.9758	11.3045	20.1051	23.6471	19.4801	13.0917	16.6095	26.47	15.4933	13.1168	20.5125	21.5139	15.4807	19.266	18.4554	17.9405	21.0533	22.7897	36.3727	40.5783	28.8608
ONT.2147	0.671341	0.577974	0	0	0	0	0	0.73556	0	0.689299	1.45886	0	0	0	0	2.92421	2.22828	3.62437	1.17763	2.29506	4.05704	1.86142	0	1.32412	0.665658	1.18995	0.609247	0	0.628391	0.770098	0.692065	0	0	0	0	0	0	0	0.636393	0	0	1.42436	0.713191	1.30898	1.37432
ONT.2149	2.68536	5.77974	6.99868	6.75683	6.53417	8.56208	6.68178	9.56228	5.21858	10.3395	5.83543	5.89416	8.27983	9.68086	1.44669	0	0.742761	0	1.17763	3.44259	0.579578	6.20472	2.77247	1.98619	3.32829	3.56984	4.26473	4.86851	3.77034	8.47108	1.38413	0.588221	0.67362	0.65584	2.73501	1.30388	4.22202	6.42201	0	4.48514	4.6785	7.83397	0.713191	0.654488	4.12297
ONT.2153	8.05609	1.73392	0	0.614257	1.18803	4.67022	4.45452	2.94224	0.652323	2.75719	5.106	0.73677	2.25814	2.76596	1.44669	2.19316	0.742761	0.724874	0	1.14753	1.15916	1.24094	1.38623	0	1.33132	0.594974	1.21849	0.695502	1.88517	2.31029	3.46032	1.17644	0	0	0	1.30388	4.92569	2.85423	0.636393	3.73761	0.779751	1.42436	0	0	0
ONT.2165	12.0841	4.62379	6.99868	19.042	5.34614	3.11348	7.23859	5.88448	5.87091	5.51439	2.91772	8.10447	7.52712	6.22341	5.78676	10.9658	16.3407	28.2701	10.5987	10.3278	16.2282	4.96378	3.46558	9.26887	7.32223	5.94974	6.70171	6.95502	11.9394	1.5402	20.7619	18.2349	11.4515	17.0518	17.0938	12.3868	9.85138	7.84913	14.637	8.97027	7.79751	4.27307	29.954	28.7975	24.0507
ONT.2167	38.2664	12.7154	8.55395	24.5703	16.6324	28.7997	21.159	11.0334	21.5267	19.9897	18.9652	25.787	17.3124	20.7447	18.807	39.4769	39.3663	47.8417	37.0955	29.262	28.3993	32.885	31.1903	17.8757	35.9455	32.7235	28.6346	27.1246	15.7098	23.873	27.6826	20.5878	18.8614	38.0387	21.88	28.0333	18.2954	17.1254	18.4554	16.4455	14.0355	11.3949	45.6442	39.9238	29.548
ONT.2171	712.292	931.693	984.482	875.931	819.147	547.973	825.2	709.815	647.104	593.486	674.722	727.929	600.664	560.107	580.846	727.398	701.909	627.74	761.929	622.536	647.388	834.535	627.271	611.083	503.237	500.373	525.78	423.561	507.111	420.474	429.772	497.047	488.375	471.549	519.651	518.942	610.785	519.469	527.57	502.335	445.238	453.658	164.034	215.327	292.731
ONT.2189	0.671341	0	0	0.614257	0	0	0	0	0	0	1.45886	0	0.752712	0	0	0	0.742761	0.724874	0	0.573766	0.579578	0	0	0	0	0	0	0	1.25678	4.62059	31.1429	37.058	28.292	20.9869	25.9826	29.9891	18.9991	12.844	16.5462	11.9604	10.9165	8.54614	42.7915	26.834	21.9892
ONT.2203	3.3567	1.15595	0	1.22851	0.594015	3.11348	0.556815	0.73556	5.87091	1.3786	3.64715	5.15739	2.25814	0.69149	0.723345	2.92421	2.97104	9.42336	7.65462	5.16389	9.27324	1.24094	2.77247	1.32412	7.32223	3.56984	6.09247	6.25952	1.25678	1.5402	1.38413	0.588221	0	0	0	0	0	0	0.636393	0	0	0	0.713191	1.30898	2.74865
ONT.2208	2.68536	2.88987	2.33289	1.22851	1.78205	0	1.67044	1.47112	2.60929	1.3786	2.91772	0.73677	0	0.69149	0.723345	2.92421	1.48552	2.17462	4.71054	6.88519	0.579578	10.548	3.46558	7.28268	3.32829	3.56984	4.87397	6.25952	3.77034	3.85049	0	1.17644	0.67362	0	0.683751	0	0	2.14067	1.27279	0.747523	2.33925	3.56089	1.42638	6.54488	1.37432
ONT.2209	0.671341	0	0	0.614257	0	0	0	0	0	0	0	0	0.752712	0	0	2.19316	8.91313	5.07411	5.88817	5.16389	6.95493	11.789	13.1692	15.8895	22.6324	13.0894	21.3236	26.4291	8.16908	27.7235	0	0	0	0	0	0	0	0	0	0	0	0	0	0	0
ONT.2221	0	0	0	0	0	0	0	0	1.30465	0	0	0	0.752712	0	0.723345	2.19316	1.48552	3.62437	3.5329	2.86883	8.11409	3.72283	1.38623	1.98619	1.99697	3.56984	0.609247	2.08651	1.25678	0.770098	0	0	0	0	0.683751	0	0	0	0	0	0	0	0	0	0
ONT.2227	87.9456	80.3383	101.092	76.7822	70.6878	84.064	46.7725	51.4892	47.6196	57.9011	45.2246	54.521	64.7333	77.4469	104.162	67.988	37.1381	65.2386	48.8718	55.6553	51.5824	41.5717	54.0631	39.0616	59.2435	63.6622	44.475	77.8962	118.137	42.3554	69.8985	109.409	77.4663	51.1555	56.0676	46.2876	46.4422	41.3863	52.8206	32.891	58.4813	47.716	72.7455	105.373	88.6439
ONT.2228	8.72743	3.46784	5.44342	5.52832	7.7222	3.89185	5.56815	8.82672	9.13252	6.89299	8.02372	5.89416	7.52712	8.29788	1.44669	18.2763	9.65589	11.598	9.42107	8.03272	12.7507	9.92756	6.23805	7.94474	9.31921	7.73466	4.26473	7.65052	9.42586	3.85049	13.8413	18.2349	10.1043	7.87008	10.2563	16.2984	10.555	10.7034	12.0915	2.99009	3.89875	5.69743	17.8298	18.3257	13.0561
ONT.2251	69.8194	40.4581	47.4355	44.8408	41.5811	48.259	53.4542	45.6047	30.0069	42.7365	42.3069	41.2591	42.1519	22.1277	43.4007	41.67	30.4532	25.3706	20.6086	17.213	26.6606	29.7827	32.5765	22.5101	20.6354	21.419	21.3236	15.301	18.8517	21.5627	60.9017	71.763	53.8896	71.4866	71.7939	97.1387	59.8119	70.6421	56.639	37.3761	43.666	37.7455	60.6212	56.286	38.4811
ONT.2256	1.34268	3.46784	0.777632	0.614257	2.37606	2.33511	1.11363	0	1.30465	1.3786	0	1.47354	1.50542	2.07447	0.723345	1.46211	0	0	1.76645	0	0	0.620472	0.693117	0	0	1.18995	0	0	0	3.85049	2.07619	2.94111	0.67362	3.2792	0.683751	3.25969	2.11101	2.14067	1.27279	3.73761	3.119	0.712179	8.55829	12.4353	2.74865
ONT.2277	4.02804	3.46784	3.88816	3.68554	4.75212	0.778371	6.12496	2.94224	3.26161	2.75719	8.02372	3.68385	2.25814	3.45745	8.68014	1.46211	0.742761	2.17462	2.94409	3.44259	2.31831	1.86142	0.693117	2.64825	5.32526	2.37989	0.609247	9.04152	19.4801	6.16078	2.07619	2.94111	3.3681	3.93504	3.41876	1.30388	2.81468	0	2.54557	2.24257	2.33925	2.13654	24.9617	40.5783	35.7324
ONT.2281	2.01402	0	1.55526	1.84277	1.18803	2.33511	3.34089	2.94224	2.60929	1.3786	2.18829	2.94708	4.51627	2.07447	1.44669	39.4769	25.2539	25.3706	15.8981	19.508	21.4444	21.7165	27.0316	23.1722	23.9637	18.4442	20.1051	25.0381	16.3382	16.1721	58.8255	60.5868	45.1326	35.4154	38.9738	41.0721	24.6284	44.9541	47.0931	11.9604	28.071	15.6679	26.3881	30.1065	19.9277
ONT.2287	2.01402	1.15595	0.777632	0.614257	0.594015	0	0.556815	1.47112	0.652323	2.0679	0.729429	0.73677	0.752712	2.07447	1.44669	0	0	0	0	0	0	0	0	0	0.665658	0	0	0	0	0	1.38413	0.588221	3.3681	0.65584	0.683751	1.95581	1.40734	1.42711	1.90918	2.99009	3.89875	1.42436	35.6595	27.4885	17.8662
ONT.2296	2.68536	1.73392	0	1.22851	1.78205	0	0.556815	0.73556	0.652323	0	0.729429	0	0	0	0	4.38632	5.19933	0	0	1.14753	1.15916	0.620472	0.693117	0	0.665658	0	1.82774	0	3.77034	3.08039	6.92065	7.05866	1.34724	3.93504	5.47001	3.25969	3.51835	2.85423	1.90918	2.24257	3.89875	4.98525	0	0.654488	0.687162
ONT.2301	7.38475	10.4035	5.44342	4.91406	4.75212	6.22697	5.01133	7.3556	5.21858	7.58229	8.75315	5.15739	9.78526	6.9149	2.89338	3.65527	9.65589	4.34924	2.94409	4.01636	5.79578	4.34331	4.1587	3.31031	1.33132	1.18995	4.26473	0	2.51356	6.16078	6.22858	2.35289	2.69448	3.93504	3.41876	1.95581	3.51835	2.85423	0.636393	2.24257	0.779751	0.712179	1.42638	0	0.687162
ONT.2313	0	0	0.777632	0	0.594015	0.778371	0.556815	0	2.60929	0.689299	2.18829	0	0.752712	0.69149	0.723345	4.38632	3.71381	4.34924	7.65462	6.31142	6.95493	3.72283	10.3968	8.6068	7.32223	4.16481	6.70171	7.65052	4.39873	5.39069	0	1.76466	0.67362	0.65584	0	0.651938	0	0.713557	0.636393	0	0	0.712179	1.42638	1.30898	1.37432
ONT.2319	92.645	70.5128	51.3237	66.3398	55.2434	56.8211	61.2496	41.9269	54.1428	73.755	72.2135	56.7313	67.7441	59.4681	62.931	67.2569	64.6202	44.2173	31.2073	26.3932	34.7747	17.3732	25.6453	18.5377	13.3132	14.8743	14.0127	17.3875	23.8788	8.47108	71.9747	87.645	57.9313	54.4347	62.9051	58.0225	31.6651	38.5321	47.0931	11.9604	24.952	17.0923	38.5123	20.9436	29.548
ONT.232	5.37072	6.35771	4.66579	7.37109	2.37606	4.67022	5.01133	5.88448	7.17555	7.58229	5.106	5.15739	4.51627	8.98937	2.89338	0.731053	0.742761	1.44975	1.17763	0.573766	0.579578	1.24094	1.38623	0.662062	1.33132	0.594974	0.609247	1.391	0.628391	2.31029	0.692065	2.94111	0.67362	0.65584	0	1.30388	2.11101	1.42711	1.27279	0	0.779751	0.712179	3.56595	1.96347	3.43581
ONT.2321	40.2804	32.9445	25.6618	20.8848	31.4828	29.5781	56.7951	44.1336	22.8313	79.2693	58.3543	24.3134	59.4643	44.9468	20.977	43.1322	31.196	25.3706	20.0198	16.6392	25.5014	44.0535	50.5975	23.8342	18.6384	26.1788	29.8531	54.9446	52.1564	42.3554	31.1429	15.2938	14.8196	29.5128	20.5125	23.4698	36.5908	29.9694	15.9098	33.6385	21.833	24.2141	22.8221	19.6347	29.548
ONT.2324	8.72743	11.5595	12.4421	3.68554	8.31621	3.11348	5.56815	4.41336	9.78484	4.13579	12.4003	6.63093	6.0217	9.68086	7.9568	0	0	0	0	0	0	0	0	0	0	0	0	0	0	0	0	0	0	0	0	0	0	0	0	0	0	0	0	0.654488	0
ONT.2342	0	0	0	0.614257	0	0.778371	0	0	0	0.689299	0	0	0	0	0	0	0	0	0	0	0.579578	0	0.693117	0.662062	1.33132	0.594974	0	0	1.25678	0.770098	1.38413	1.76466	2.02086	0	1.3675	1.30388	2.11101	3.56778	1.90918	1.49505	1.5595	0.712179	0	0	0.687162
ONT.2362	0	0	0	0	0.594015	0	0	0	0.652323	0.689299	0	1.47354	0	0	0	0	0	0.724874	0	0	0	0	0	0	0	0	0	0	0	0.770098	0	0	1.34724	0	0	0.651938	0	0	0	0	0	0.712179	4.99234	10.4718	0.687162
ONT.238	822.392	802.227	914.495	1020.28	742.519	818.846	790.677	736.295	902.163	506.634	618.556	654.252	585.61	555.266	544.679	59.9464	54.9643	64.5137	51.2271	52.7864	51.0028	57.7039	55.4494	44.3581	33.2829	37.4833	27.4161	38.2526	242.559	257.983	867.157	823.51	806.323	865.709	1013.32	970.735	649.487	802.751	1080.6	488.132	546.605	560.485	1327.96	1138.16	938.663
ONT.2383	181.262	187.263	118.2	143.122	266.119	215.609	113.59	130.93	177.432	128.21	120.356	105.358	214.523	123.085	159.859	0	0.742761	0	0	0	0.579578	0	0	0	1.99697	0.594974	0	2.78201	10.6826	45.4358	83.0477	65.2926	106.432	106.902	84.7852	131.691	103.439	97.7573	122.824	83.7225	97.4689	97.5685	104.126	102.1	120.253
ONT.2384	13.4268	11.5595	9.33158	13.5137	9.50424	8.56208	34.5225	30.8935	24.1359	25.504	29.1772	20.6296	27.8504	20.7447	21.7004	12.4279	9.65589	13.7726	8.24344	6.31142	10.4324	10.548	22.8729	7.94474	7.98789	8.9246	7.31096	15.9965	16.9665	10.0113	15.9175	15.2938	12.7988	14.4285	18.4613	10.431	21.1101	21.4067	21.001	22.4257	21.833	19.941	52.7761	66.7578	46.0399
ONT.239	64.4487	49.7057	95.6487	44.2265	53.4614	91.0694	102.454	64.7293	86.1066	30.3291	41.5775	83.2551	28.6031	49.0958	77.3979	3.65527	0.742761	0.724874	1.76645	1.7213	2.89789	1.86142	2.07935	0.662062	0.665658	1.18995	0.609247	2.08651	1.25678	3.85049	7.61271	3.52933	6.7362	7.21424	8.20502	7.82325	3.51835	4.28134	7.00032	4.48514	7.01776	6.40961	7.8451	3.92693	2.74865
ONT.2406	0	0	0	0	0	0	0	0	0	0	0	0	0	0	0	0	0	0	0	0	0	0	0	0.662062	0	0	0	0.695502	1.25678	0.770098	4.84445	11.7644	8.75706	3.93504	4.10251	2.60775	2.81468	8.56268	5.72754	4.48514	7.01776	6.40961	10.6979	18.3257	5.4973
ONT.2407	2.01402	0.577974	0.777632	2.45703	1.18803	0	3.8977	8.09116	1.95697	5.51439	7.29429	2.94708	6.0217	2.76596	3.61673	2.19316	2.22828	1.44975	0.588817	2.29506	1.15916	0.620472	1.38623	2.64825	0.665658	0	1.82774	4.17301	6.28391	3.08039	15.2254	21.176	20.8822	16.396	16.41	23.4698	23.2211	17.8389	29.9105	23.1732	19.4938	15.6679	49.9234	40.5783	32.9838
ONT.2409	0	1.15595	1.55526	1.84277	1.18803	0	2.78407	0.73556	4.56626	3.44649	0	1.47354	3.01085	0.69149	0.723345	2.92421	3.71381	4.34924	2.35527	1.7213	4.63662	3.72283	1.38623	0.662062	1.99697	2.97487	1.82774	4.86851	2.51356	3.08039	7.61271	4.70577	4.04172	3.93504	4.78626	6.51938	4.22202	4.9949	6.36393	2.99009	6.23801	3.56089	12.1242	14.3987	10.9946
ONT.241	0	0.577974	0	0	0.594015	0.778371	0	0	0	0	0	0.73677	0.752712	0	0	0.731053	2.22828	1.44975	2.35527	3.44259	1.15916	0	1.38623	1.98619	1.33132	0.594974	1.82774	0	0	0	0	0.588221	0	0	0	0	0	0	0.636393	0	0	0.712179	0	0	0
ONT.2411	6.71341	5.20176	6.22105	4.2998	5.94015	1.55674	2.22726	2.20668	1.95697	2.75719	1.45886	2.94708	1.50542	2.76596	2.17004	3.65527	8.17037	3.62437	1.76645	1.7213	1.73873	0	2.77247	1.98619	1.33132	0	3.65548	0	1.25678	3.08039	0	1.17644	0.67362	0	0	1.95581	0	0.713557	0	0.747523	0.779751	2.13654	0	0.654488	0
ONT.2412	6.71341	6.93568	3.88816	7.37109	10.6923	2.33511	5.01133	8.82672	6.52323	11.0288	11.6709	10.3148	9.03255	8.29788	9.40349	15.3521	11.8842	13.0477	8.24344	5.73766	5.79578	4.34331	8.3174	4.63443	5.99092	2.97487	1.82774	10.4325	5.65552	6.93088	6.92065	8.82332	4.71534	5.24672	2.05125	5.86744	4.92569	4.9949	8.9095	5.98018	5.45826	4.98525	4.99234	3.92693	4.81013
ONT.2425	16.7835	13.8714	11.6645	22.1133	13.6623	17.9025	29.5112	25.7446	35.2254	28.2612	26.2595	34.6282	33.872	38.0319	31.1038	43.1322	45.3084	38.4183	56.5264	29.262	33.6155	45.915	36.7352	33.1031	41.2708	38.6733	45.0843	33.3841	52.1564	40.0451	31.835	39.4108	38.3964	22.2986	43.0763	31.9449	33.7762	37.105	26.7285	25.4158	29.6305	33.4724	43.5046	30.1065	24.7378
[truncated: 27,539 more rows]
