# Supplementary material for: Integrated Transcriptomic and Proteomic Analysis Reveals Molecular Mechanisms of the Cold Stress Response during the Overwintering Period in Blueberries (Vaccinium spp.)
Source: Plants (Basel). 2024 Jul 11;13(14):1911. doi: 10.3390/plants13141911 (PMC11280072; doi:10.3390/plants13141911)
Supplement: Supplementary file 1 [file plants-13-01911-s001.zip › Supplementary Table S4.xlsx]

## Sheet: Supplemental Table 4
Table S4 Statistical summary of the DEPs among 'Northland' (A), 'Bluecrop' (B) and 'Berkeley' (C) at each stage of cold stress
#ID	A11	A12	A13	A21	A22	A23	A41	A42	A43	A51	A52	A53	B11	B12	B13	B21	B22	B23	B41	B42	B43	B51	B52	B53	C11	C12	C13	C21	C22	C23	C41	C42	C43	C51	C52	C53	A1_vs_B1_Pvalue	A1_vs_B1_log2FC	A1_vs_B1_(Pvalue_0.01_FC_2)_regulated	B1_vs_C1_Pvalue	B1_vs_C1_log2FC	B1_vs_C1_(Pvalue_0.01_FC_2)_regulated	A1_vs_C1_Pvalue	A1_vs_C1_log2FC	A1_vs_C1_(Pvalue_0.01_FC_2)_regulated	A2_vs_B2_Pvalue	A2_vs_B2_log2FC	A2_vs_B2_(Pvalue_0.01_FC_2)_regulated	B2_vs_C2_Pvalue
ONT.10061.1	0	0	0	0	0	0	0	0	0	0	0	0	0	0	0	0	0	0	0	0	0	0	0	0	0	0	0	0	0	0	0	0	0	0	0	0	--	--	--	--	--	--	--	--	--	--	--	--	--
ONT.10065.2	2.6962e-06	3.74368e-06	3.22285e-06	7.79524e-06	7.01854e-06	5.19556e-06	1.05201e-06	5.59304e-06	5.44421e-06	7.10379e-06	5.90723e-06	1.67339e-06	3.74088e-06	3.67891e-06	4.49058e-06	5.39118e-06	3.60969e-06	2.19183e-06	1.56299e-06	5.93093e-06	3.26795e-06	3.59788e-06	4.47451e-06	5.08979e-06	4.2573e-06	4.70597e-06	5.15642e-06	6.05807e-06	4.8955e-06	5.16418e-06	8.85384e-06	6.92852e-06	9.79307e-06	9.01225e-06	7.84459e-06	8.06432e-06	0.135418	0.301715	normal	0.115945	0.245489	normal	0.0211704	0.547203	normal	0.0732659	-0.838116	normal	0.211016
ONT.10068.1	3.1958e-06	2.95135e-06	3.08996e-06	3.28741e-06	3.72948e-06	4.69203e-06	5.61898e-05	3.32685e-06	6.18329e-05	4.17189e-05	2.30056e-05	4.93395e-05	2.17492e-05	4.61182e-06	4.63974e-06	3.64653e-05	4.28984e-06	2.35922e-05	4.4925e-06	5.82492e-05	5.92964e-05	6.19625e-05	3.80326e-06	3.818e-06	3.85395e-06	4.15312e-06	0.000142497	3.77851e-06	3.52432e-06	3.92805e-06	3.80219e-06	3.76748e-06	0.000157079	3.239e-06	3.3563e-06	0.000141768	0.331555	1.74679	normal	0.479709	2.27942	normal	0.415019	4.02621	normal	0.201168	2.45827	normal	0.198759
ONT.10077.2	0	0	0	0	0	0	0	0	0	0	0	0	1.41849e-05	1.4485e-05	1.32267e-05	1.697e-05	2.01088e-05	1.76822e-05	1.6398e-05	1.79021e-05	2.0708e-05	2.10753e-05	2.07277e-05	2.11879e-05	0	0	0	0	0	0	0	0	0	0	0	0	--	--	--	--	--	--	--	--	--	--	--	--	--
ONT.10081.1	3.40826e-05	4.89076e-05	5.02485e-05	0.00011744	6.69657e-05	7.72403e-05	2.97992e-05	4.0012e-05	3.83121e-05	2.17007e-05	1.54144e-05	1.7429e-05	1.91472e-05	2.75792e-05	1.98437e-05	5.69103e-05	1.80987e-05	8.35405e-06	1.9979e-05	2.69603e-05	2.17561e-05	1.46242e-05	1.16391e-05	2.3256e-05	4.9406e-05	9.92026e-05	0.000147345	4.36763e-05	7.48549e-05	1.96398e-05	0.000136294	2.075e-05	4.08531e-05	3.33077e-05	2.82684e-05	3.53172e-05	0.0316692	-1.00107	normal	0.112555	2.15242	normal	0.191762	1.15136	normal	0.049922	-1.65014	normal	0.449489
ONT.10083.1	2.23625e-06	1.43851e-06	2.24415e-06	2.33331e-06	2.83296e-06	2.11159e-06	2.9078e-06	1.61043e-06	1.87399e-06	1.74616e-06	1.95254e-06	2.37937e-06	2.79621e-06	2.90662e-06	3.45931e-06	4.13683e-06	3.02283e-06	2.67681e-06	2.11056e-06	2.71214e-06	2.44294e-06	2.86974e-06	2.12758e-06	1.74287e-06	1.87175e-06	2.03753e-06	0	2.27931e-06	1.47683e-06	1.79254e-06	1.48024e-06	0	1.62148e-06	1.46226e-06	1.74353e-06	1.53866e-06	0.0357626	0.630353	normal	0.0274343	-0.900171	normal	0.467592	-0.269818	normal	0.18326	0.434625	normal	0.0631708
ONT.1011.2	0.00108929	0.00117907	0.00116189	0.00118296	0.000980148	0.00120318	0.00112704	0.00112463	0.00125562	0.0011055	0.00113805	0.00114663	0.00136264	0.00126818	0.00135642	0.00138279	0.00133085	0.00136975	0.00130773	0.00122666	0.00151029	0.00124113	0.00130151	0.00129771	0.00147134	0.00159483	0.00135358	0.00133029	0.00130357	0.00141148	0.00146304	0.00145229	0.00152326	0.00144216	0.00152923	0.00145116	0.0109218	0.217076	normal	0.162894	0.148576	normal	0.0288427	0.365651	normal	0.0722615	0.27861	normal	0.748861
ONT.1014.2	3.31097e-05	3.14914e-05	3.33549e-05	2.8917e-05	3.71534e-05	3.0581e-05	1.99496e-05	3.82676e-05	3.15006e-05	3.5421e-05	3.17715e-05	3.54894e-05	6.47976e-05	7.00817e-05	7.65827e-05	6.50373e-05	6.59103e-05	6.59475e-05	6.69115e-05	7.14743e-05	7.31189e-05	7.79962e-05	6.85469e-05	7.02555e-05	5.16634e-05	5.1433e-05	5.66266e-05	5.14718e-05	4.67297e-05	5.2064e-05	5.60185e-05	5.4425e-05	5.53658e-05	6.33682e-05	5.03272e-05	5.98005e-05	0.00672728	1.11019	up	0.0211296	-0.404826	normal	0.00332133	0.705367	normal	0.005111	1.02656	up	0.00985282
ONT.10186.1	2.05943e-05	1.60625e-05	2.06004e-05	1.82742e-05	1.53362e-05	1.22761e-05	7.82052e-06	1.39119e-05	1.07498e-05	1.16277e-05	1.09054e-05	7.5829e-06	2.59456e-05	2.08526e-05	2.72385e-05	2.51701e-05	2.36364e-05	1.99568e-05	2.81497e-05	2.37738e-05	2.11879e-05	1.80111e-05	1.70635e-05	2.05177e-05	2.42699e-05	2.03527e-05	2.15549e-05	1.91424e-05	2.02389e-05	2.00824e-05	2.36971e-05	2.17863e-05	2.67152e-05	1.59561e-05	2.18999e-05	1.9341e-05	0.090097	0.370782	normal	0.32564	-0.161899	normal	0.198221	0.208883	normal	0.0309495	0.583569	normal	0.178076
ONT.1019.1	0.000191789	0.000172815	0.000177498	0.000163127	0.000127966	0.000155518	0.000138128	0.000135411	0.000149098	0.000161558	0.000145122	0.000156103	0.00022437	0.000214174	0.000214156	0.000184807	0.00018802	0.000207172	0.000215992	0.000215741	0.000188454	0.000152014	0.000163741	0.000172322	0.000134227	0.000130962	0.000123885	0.000106177	0.000133437	0.000133188	9.23234e-05	0.000129756	0.00010939	0.000108878	0.000133256	0.000149695	0.00921132	0.267858	normal	4.70309e-05	-0.746379	normal	0.00397255	-0.478521	normal	0.0320843	0.377032	normal	0.00460747
ONT.10196.1	5.7988e-05	6.55568e-05	6.41896e-05	7.78548e-05	6.52748e-05	6.9505e-05	6.98229e-05	6.62472e-05	7.08117e-05	7.61917e-05	7.68002e-05	7.4777e-05	7.30907e-05	7.18691e-05	7.00708e-05	6.74207e-05	6.78979e-05	7.61686e-05	5.14162e-05	7.72609e-05	6.40444e-05	5.71524e-05	5.66859e-05	6.54973e-05	4.02061e-05	5.82109e-05	4.48478e-05	6.1266e-05	4.87048e-05	5.20715e-05	5.527e-05	5.59855e-05	5.60117e-05	5.27847e-05	5.11064e-05	5.26368e-05	0.0459242	0.195849	normal	0.0441408	-0.585858	normal	0.0946865	-0.390009	normal	0.938793	-0.00780566	normal	0.0279178
ONT.10202.4	6.41417e-07	4.22051e-07	9.99339e-07	3.00499e-07	0	3.63374e-07	0	5.65111e-07	6.37217e-07	3.77226e-07	5.95193e-07	4.83314e-07	2.46267e-06	1.76641e-06	1.76504e-06	1.66726e-06	1.47554e-06	9.52587e-07	9.40711e-07	9.29384e-07	6.57793e-07	5.83452e-07	6.10364e-07	5.0214e-07	1.47175e-06	1.20623e-06	1.66862e-06	8.9387e-07	8.04422e-07	1.24177e-06	5.77824e-07	4.86245e-07	8.12824e-07	3.20658e-07	3.71478e-07	4.59133e-07	0.0127391	1.53894	normal	0.127386	-0.46366	normal	0.0260407	1.07528	normal	0.0587777	1.29945	normal	0.214173
ONT.10217.1	0	0	0	0	0	0	1.22783e-06	1.36051e-06	1.34544e-06	1.88021e-06	1.67849e-06	1.48183e-06	4.01118e-06	5.34649e-06	4.49952e-06	3.27737e-06	8.16257e-06	3.61167e-06	6.13815e-06	3.92645e-06	4.09807e-06	4.18532e-06	5.225e-06	5.30585e-06	0	0	0	0	0	0	0	0	0	0	0	0	--	--	--	--	--	--	--	--	--	--	--	--	--
ONT.10231.1	2.51667e-05	3.02096e-05	2.83839e-05	2.48818e-05	2.80229e-05	3.27902e-05	1.99483e-05	2.54687e-05	2.28135e-05	2.54184e-05	5.0625e-05	2.21308e-05	3.21148e-05	2.92959e-05	3.38574e-05	2.97617e-05	3.03101e-05	2.95992e-05	3.0025e-05	2.78541e-05	3.42335e-05	3.17245e-05	3.04759e-05	3.10392e-05	4.3083e-05	3.72537e-05	3.71265e-05	3.47922e-05	3.02248e-05	3.26849e-05	3.54002e-05	3.57091e-05	3.57076e-05	3.27356e-05	3.11265e-05	3.80495e-05	0.126176	0.185728	normal	0.0424121	0.302144	normal	0.0121891	0.487872	normal	0.623043	0.0654333	normal	0.176779
ONT.10233.5	3.0225e-06	3.92043e-06	3.48749e-06	4.14046e-06	3.74045e-06	4.58405e-06	4.50697e-06	4.42775e-06	4.02965e-06	4.13138e-06	3.83753e-06	3.67223e-06	5.84544e-06	5.21806e-06	5.82594e-06	5.78707e-06	4.90081e-06	6.14322e-06	4.41178e-06	5.93759e-06	5.05682e-06	6.0073e-06	5.49699e-06	4.82761e-06	3.38149e-06	3.46388e-06	3.26656e-06	3.0055e-06	2.91676e-06	3.46822e-06	2.89027e-06	3.36026e-06	2.91934e-06	3.47641e-06	2.35842e-06	2.59744e-06	0.00342601	0.695324	normal	0.00528618	-0.740063	normal	0.724868	-0.0447388	normal	0.0373994	0.433251	normal	0.0105987
ONT.10236.2	1.48779e-05	2.1242e-05	1.87361e-05	2.88304e-05	3.12445e-05	2.61963e-05	2.71555e-05	1.88265e-05	2.41168e-05	1.86834e-05	1.95014e-05	1.66379e-05	2.38622e-05	1.94774e-05	2.10686e-05	2.67543e-05	1.91232e-05	1.72332e-05	1.83304e-05	2.1472e-05	1.78237e-05	2.16624e-05	1.93522e-05	2.16773e-05	2.03467e-05	1.9218e-05	2.29116e-05	2.83912e-05	1.87834e-05	2.52603e-05	2.02209e-05	2.0975e-05	2.15716e-05	1.82832e-05	1.9326e-05	1.5414e-05	0.238481	0.231595	normal	0.722102	-0.043936	normal	0.316655	0.187659	normal	0.0999885	-0.450993	normal	0.486535
ONT.10269.11	1.72547e-05	2.26582e-05	2.22259e-05	2.74033e-05	2.27468e-05	2.14336e-05	2.53004e-05	2.44466e-05	2.38369e-05	2.30795e-05	2.39307e-05	1.90116e-05	5.98358e-05	6.58996e-05	6.20126e-05	5.52222e-05	6.21379e-05	5.84967e-05	7.26797e-05	7.34013e-05	6.59949e-05	7.52689e-05	8.7013e-05	6.99447e-05	6.06226e-05	6.38445e-05	6.13467e-05	6.15472e-05	5.72439e-05	6.53664e-05	6.31542e-05	6.7165e-05	5.9705e-05	7.2989e-05	6.18972e-05	6.20284e-05	7.243e-05	1.59523	up	0.770323	-0.014939	normal	0.000178306	1.58029	up	0.000220926	1.2967	up	0.421154
ONT.10269.2	1.38324e-06	2.6297e-06	2.1226e-06	2.805e-06	1.98914e-06	3.13105e-06	0	0	2.85051e-06	2.08872e-06	0	0	1.91706e-06	1.85197e-06	2.26728e-06	0	0	2.13538e-06	0	0	2.07044e-06	0	0	2.40587e-06	1.18595e-06	1.64555e-06	1.4243e-06	0	1.7077e-06	1.91198e-06	1.50197e-06	2.34893e-06	0	0	2.40829e-06	2.0465e-06	0.937809	-0.0235234	normal	0.0327113	-0.504237	normal	0.219086	-0.527761	normal	--	--	--	--
ONT.10269.22	0.00632337	0.00658225	0.00722855	0.00847486	0.00857775	0.00789546	0.0157926	0.0101534	0.0107715	0.0112189	0.0130547	0.0155887	0.0105845	0.0118136	0.0114628	0.0122811	0.0118749	0.0137336	0.0149607	0.0144759	0.0147983	0.0165654	0.018954	0.0181106	0.00667763	0.00969132	0.00717728	0.00757309	0.00826002	0.00930915	0.0102577	0.0112098	0.011314	0.0117193	0.0105353	0.0106628	0.000826171	0.749973	normal	0.051476	-0.524122	normal	0.347061	0.225851	normal	0.00937685	0.602875	normal	0.00513433
ONT.10287.1	2.27252e-05	2.34371e-05	2.67432e-05	3.96733e-05	2.83363e-05	3.28034e-05	2.32648e-05	1.83539e-05	2.05049e-05	1.83969e-05	2.07522e-05	1.54676e-05	6.78034e-05	5.5576e-05	6.04256e-05	6.46262e-05	4.34454e-05	3.98772e-05	4.26711e-05	5.61662e-05	4.24984e-05	2.87372e-05	2.67855e-05	4.35094e-05	3.96694e-05	4.74646e-05	3.98403e-05	5.92845e-05	5.07672e-05	4.27244e-05	5.27088e-05	3.73301e-05	5.67925e-05	2.71452e-05	3.61038e-05	4.12213e-05	0.00480008	1.33408	up	0.0152587	-0.533639	normal	0.00904318	0.800439	normal	0.168052	0.553416	normal	0.869618
ONT.10293.1	0.0011972	0.00128055	0.00118264	0.00109187	0.00148023	0.00141778	0.000643104	0.00123699	0.00110891	0.000916455	0.00109765	0.000747766	0.00127063	0.00115911	0.00156813	0.00146613	0.00132492	0.00124293	0.00143515	0.00115124	0.00119112	0.00116708	0.00120506	0.00119792	0.00143334	0.00122258	0.00131819	0.00107414	0.00123812	0.00098315	0.00107787	0.00104461	0.0012494	0.0011103	0.00138338	0.00097898	0.456523	0.127232	normal	0.957441	-0.00859757	normal	0.224109	0.118635	normal	0.921108	0.0158591	normal	0.0689648
ONT.10297.1	6.92188e-06	1.09863e-05	1.33899e-05	1.51318e-05	1.67147e-05	7.12603e-06	8.94033e-06	1.48527e-05	8.64426e-06	1.38062e-05	1.28526e-05	1.08374e-05	9.6339e-06	1.38792e-05	9.48428e-06	1.74226e-05	8.80604e-06	1.41984e-05	8.50028e-06	1.01371e-05	1.09019e-05	1.44447e-05	1.48456e-05	1.60443e-05	1.16862e-05	1.52578e-05	1.25793e-05	9.53692e-06	7.99831e-06	1.32504e-05	1.09954e-05	3.94467e-06	1.31387e-05	8.73274e-06	8.6345e-06	8.1931e-06	0.823956	0.0762764	normal	0.297604	0.260354	normal	0.291563	0.33663	normal	0.906964	0.0528595	normal	0.349331
ONT.10304.1	3.27288e-06	3.43637e-06	1.73948e-06	2.68523e-06	3.92739e-06	5.00776e-06	4.52321e-06	4.0576e-06	3.71942e-06	3.37732e-06	2.71679e-06	4.13027e-06	4.88162e-06	3.99335e-06	4.38147e-06	4.75033e-06	3.97195e-06	3.10317e-06	3.99684e-06	3.38514e-06	4.88413e-06	3.92135e-06	4.24938e-06	4.05188e-06	1.41656e-05	9.29231e-06	8.82952e-06	1.00885e-05	6.92531e-06	8.47866e-06	1.18733e-05	1.03456e-05	8.23457e-06	7.24884e-06	9.83586e-06	1.07e-05	0.0791133	0.649886	normal	0.0623457	1.28428	normal	0.0335091	1.93417	normal	0.938175	0.0252377	normal	0.0212781
ONT.1031.1	9.72735e-06	1.30969e-05	1.07432e-05	1.04903e-05	9.67572e-06	1.02445e-05	8.91437e-06	1.0642e-05	9.78993e-06	9.39553e-06	9.15606e-06	9.16253e-06	7.47683e-06	7.42567e-06	8.29173e-06	8.66983e-06	9.00837e-06	8.0021e-06	7.39554e-06	7.97321e-06	8.39467e-06	8.26312e-06	7.70522e-06	7.59848e-06	9.71522e-06	9.12955e-06	1.02192e-05	9.61183e-06	9.98022e-06	1.07605e-05	9.14973e-06	1.05997e-05	9.50109e-06	9.70534e-06	1.0092e-05	1.06019e-05	0.0647937	-0.533298	normal	0.0100462	0.325466	normal	0.268169	-0.207832	normal	0.015685	-0.243906	normal	0.0264599
ONT.10310.2	4.32683e-07	0	1.19e-06	2.0354e-06	2.576e-06	2.013e-06	1.73065e-06	2.14109e-06	2.32746e-06	3.20522e-06	3.94088e-06	2.58978e-06	3.62331e-06	3.77106e-06	3.96598e-06	3.88455e-06	3.8445e-06	4.27015e-06	3.51492e-06	3.45382e-06	3.34945e-06	3.79981e-06	3.29559e-06	3.3163e-06	2.85572e-06	2.93945e-06	3.02847e-06	2.51158e-06	2.21337e-06	2.42244e-06	2.57227e-06	2.89567e-06	2.76989e-06	3.45963e-06	2.76074e-06	3.10802e-06	0.00203289	2.11489	up	0.00498666	-0.364561	normal	0.00930449	1.75033	up	0.00201032	0.85708	normal	0.0011692
ONT.10315.1	2.41528e-05	2.73918e-05	2.94874e-05	1.77413e-05	1.90384e-05	2.48136e-05	1.94306e-05	2.29483e-05	2.39296e-05	2.44628e-05	2.54785e-05	1.9142e-05	3.57367e-05	2.97979e-05	2.87665e-05	3.94334e-05	2.34703e-05	2.53366e-05	1.58255e-05	2.38084e-05	2.51354e-05	2.08362e-05	1.5959e-05	2.253e-05	3.34425e-05	3.88321e-05	3.60983e-05	2.97877e-05	3.00683e-05	3.29201e-05	3.31844e-05	3.43805e-05	3.45382e-05	1.94896e-05	2.60779e-05	2.76684e-05	0.180302	0.218784	normal	0.161378	0.200657	normal	0.0142902	0.41944	normal	0.213192	0.518665	normal	0.794447
ONT.1032.1	0.000172615	0.000153063	0.000184607	0.000161852	0.000176603	0.000155409	0.000239871	0.000188959	0.000166964	0.000190636	0.000253023	0.000242448	0.00024148	0.000193835	0.000190271	0.000251531	0.00022097	0.000232107	0.00019523	0.000261249	0.00018039	0.000280686	0.000328198	0.000281221	0.000146854	0.000201604	0.000152593	0.000156527	0.000153087	0.000179368	0.000181372	0.000173011	0.000211815	0.000211819	0.000173952	0.000193906	0.130966	0.293907	normal	0.158464	-0.320251	normal	0.885394	-0.026344	normal	0.00431968	0.51271	normal	0.00417729
ONT.10321.2	9.88733e-06	9.91068e-06	1.28973e-05	1.47392e-05	2.24261e-05	1.45648e-05	1.91534e-05	1.33573e-05	1.05538e-05	1.44514e-05	1.35409e-05	1.45125e-05	0	0	0	0	0	5.18211e-07	0	6.40435e-07	0	0	0	0	9.91245e-06	1.1128e-05	1.27777e-05	1.30583e-05	1.06968e-05	1.03811e-05	1.09961e-05	9.4624e-06	9.06593e-06	9.36784e-06	8.23822e-06	9.27136e-06	--	--	--	--	--	--	0.788066	0.0487154	normal	--	--	--	--
ONT.10329.1	2.03384e-06	2.74736e-06	0	2.59554e-06	0	0	1.2367e-06	0	0	1.76733e-06	1.86009e-06	0	0	0	2.04667e-06	1.79617e-06	1.57417e-06	0	1.97575e-06	1.48825e-06	1.23485e-06	0	0	3.18118e-06	0	0	0	0	0	0	0	0	1.40594e-06	0	1.59742e-06	0	--	--	--	--	--	--	--	--	--	--	--	--	--
ONT.10352.1	1.54404e-05	1.80293e-05	1.58025e-05	1.4609e-05	1.18051e-05	1.29224e-05	2.26602e-05	1.52017e-05	1.82e-05	2.56304e-05	2.32186e-05	2.25833e-05	6.38594e-05	3.92275e-05	5.25604e-05	5.84633e-05	4.54704e-05	3.37764e-05	5.64892e-05	4.17318e-05	3.56146e-05	5.13821e-05	5.18329e-05	4.6795e-05	2.93231e-05	2.87112e-05	3.42853e-05	7.54913e-05	8.11507e-05	5.72001e-05	9.09251e-05	6.08917e-05	7.90146e-05	8.39808e-05	5.52437e-05	5.36412e-05	0.0365434	1.65943	normal	0.0896737	-0.753572	normal	0.00641416	0.90586	normal	0.0425819	1.80769	normal	0.0668015
ONT.10360.1	6.79737e-05	4.06995e-05	5.99487e-05	3.65918e-05	3.66325e-05	3.70362e-05	3.60993e-05	4.91413e-05	4.68904e-05	5.3075e-05	5.55558e-05	4.495e-05	3.41113e-05	3.40481e-05	2.51704e-05	3.25869e-05	3.36939e-05	3.01215e-05	3.75714e-05	2.79351e-05	2.91431e-05	3.6708e-05	3.3265e-05	2.89197e-05	4.64913e-05	4.0161e-05	4.99684e-05	4.56597e-05	5.26289e-05	4.7598e-05	4.12886e-05	4.30398e-05	4.03852e-05	4.22466e-05	4.36079e-05	4.60552e-05	0.0761326	-0.853383	normal	0.0250881	0.549768	normal	0.31811	-0.303616	normal	0.0462382	-0.193777	normal	0.00599528
ONT.10368.1	6.56601e-06	5.55583e-06	6.52657e-06	3.48147e-06	3.27771e-06	3.96529e-06	4.14487e-06	7.85496e-06	6.63769e-06	5.06596e-06	5.2592e-06	7.62798e-06	7.25629e-06	5.80941e-06	4.54473e-06	5.38206e-06	3.96084e-06	5.56606e-06	2.94699e-06	3.47451e-06	6.2397e-06	5.6588e-06	4.22495e-06	5.36574e-06	7.31789e-06	8.94869e-06	1.20969e-05	6.24975e-06	8.52137e-06	6.69557e-06	1.17984e-05	9.45771e-06	1.17048e-05	8.77293e-06	6.90744e-06	7.87429e-06	0.714212	-0.0826234	normal	0.107981	0.687607	normal	0.140898	0.604983	normal	0.0955577	0.475274	normal	0.0696493
ONT.10369.11	6.22503e-06	2.41959e-06	6.66856e-06	5.28091e-07	7.34149e-07	5.4671e-07	4.8111e-07	7.51278e-06	7.74982e-06	2.77321e-06	4.54364e-06	4.88702e-06	7.74867e-06	2.3101e-06	3.06734e-06	3.80991e-06	1.26282e-06	2.90951e-06	3.54158e-07	1.06063e-06	4.38923e-06	2.59598e-06	2.23608e-06	4.18501e-07	7.82676e-06	5.8129e-06	1.29751e-05	1.23288e-06	3.96346e-06	2.80716e-06	4.90158e-06	4.47571e-06	7.08738e-06	5.50265e-06	0	4.0625e-06	0.754673	-0.222333	normal	0.178136	1.01979	normal	0.222281	0.797453	normal	0.108951	2.14164	normal	0.995113
ONT.10399.2	5.38626e-05	5.23125e-05	4.94974e-05	4.59145e-05	4.37455e-05	6.29308e-05	6.31947e-05	7.14729e-05	6.30339e-05	8.38075e-05	8.41148e-05	6.79565e-05	7.27976e-05	5.33335e-05	5.26308e-05	7.57014e-05	5.669e-05	6.61403e-05	3.60754e-05	5.32591e-05	5.76851e-05	5.14119e-05	4.38642e-05	4.96534e-05	6.12599e-05	7.42994e-05	6.21966e-05	4.96322e-05	4.94574e-05	5.6062e-05	5.27132e-05	5.74422e-05	5.49981e-05	4.08696e-05	5.19749e-05	5.1623e-05	0.364174	0.199525	normal	0.471632	0.145682	normal	0.0684437	0.345207	normal	0.135226	0.379701	normal	0.104359
ONT.10405.2	0.000339356	0.000378292	0.00028102	0.000240192	0.000238152	0.000277573	0.000334695	0.000266331	0.000250494	0.000250613	0.000275492	0.000317669	0.000261602	0.000257839	0.000268328	0.000278666	0.000273031	0.000325079	0.000369292	0.000285866	0.000301625	0.000312842	0.000283612	0.000322839	0.000289456	0.000290989	0.000260044	0.000255245	0.000360987	0.000274667	0.000273251	0.000296326	0.000289292	0.000270264	0.000349479	0.000271546	0.129089	-0.342234	normal	0.217279	0.0934568	normal	0.195168	-0.248777	normal	0.130278	0.213982	normal	0.905478
ONT.10418.1	6.81558e-05	7.82847e-05	7.196e-05	9.32468e-05	8.61962e-05	8.8278e-05	9.00402e-05	5.8813e-05	6.88832e-05	7.76372e-05	7.43476e-05	7.13792e-05	0.000129103	9.79625e-05	0.000108109	0.000129909	0.00010773	0.000125307	9.71205e-05	0.000117618	0.000122559	0.000141108	0.000108997	0.000146209	8.588e-05	9.96674e-05	9.69382e-05	9.61526e-05	7.89246e-05	9.80993e-05	0.000113295	0.000107192	9.99003e-05	9.75083e-05	9.71357e-05	0.000107353	0.0406975	0.617937	normal	0.186363	-0.246736	normal	0.0178696	0.371201	normal	0.0331931	0.439024	normal	0.0307344
ONT.1042.1	4.26861e-05	4.44276e-05	3.68484e-05	4.21995e-05	2.86629e-05	4.23056e-05	5.29173e-05	2.62411e-05	2.85316e-05	3.38187e-05	3.52517e-05	4.17136e-05	4.84192e-05	4.6066e-05	4.08511e-05	3.94285e-05	2.79035e-05	5.10965e-05	3.37363e-05	3.728e-05	3.27123e-05	2.1719e-05	2.98604e-05	3.62223e-05	3.16279e-05	3.7877e-05	2.30945e-05	4.3199e-05	4.34933e-05	2.99902e-05	3.54564e-05	3.18265e-05	3.78389e-05	2.97643e-05	3.02935e-05	3.6423e-05	0.301992	0.12665	normal	0.0597789	-0.547473	normal	0.118814	-0.420824	normal	0.840275	0.0655501	normal	0.946265
ONT.10429.1	9.35438e-06	9.07404e-06	9.3554e-06	1.02644e-05	1.05645e-05	9.05406e-06	5.76762e-06	8.82814e-06	8.68851e-06	9.67994e-06	6.50305e-06	8.50071e-06	7.46494e-06	7.08329e-06	6.73081e-06	5.6981e-06	7.06715e-06	6.26946e-06	5.62332e-06	6.77136e-06	7.59365e-06	6.78108e-06	6.44179e-06	5.78668e-06	6.7783e-06	5.45184e-06	5.32014e-06	5.02656e-06	5.91172e-06	5.87363e-06	5.76634e-06	5.48986e-06	4.29728e-06	6.43511e-06	5.54913e-06	5.61692e-06	0.00364343	-0.384812	normal	0.0996781	-0.277939	normal	0.0152143	-0.662751	normal	0.00432299	-0.650691	normal	0.212333
ONT.1043.1	3.81111e-05	9.30962e-05	9.79407e-05	7.87196e-05	5.63231e-05	6.68237e-05	4.90388e-05	0.00010325	9.20182e-05	0.000104763	0.000101149	6.42994e-05	0.000149257	0.000156983	0.000164321	0.00014726	0.00016148	0.000134056	0.00013409	0.000166089	0.000150493	0.000162184	0.00012149	0.000161616	0.000137972	0.000154231	0.000125625	0.000138166	0.000118845	0.000168962	0.000127569	0.000135586	0.000155267	0.000125983	0.000137258	0.000144452	0.0464197	1.0381	normal	0.156131	-0.171471	normal	0.0648163	0.866629	normal	0.0016655	1.13324	up	0.757257
ONT.10455.1	0	0	0	0	0	0	0	0	0	0	0	0	3.08257e-06	3.38479e-06	2.59642e-06	2.57436e-06	3.263e-06	3.34477e-06	3.86212e-06	3.29728e-06	2.66277e-06	3.05078e-06	3.69042e-06	3.74984e-06	2.69837e-06	2.67261e-06	2.70761e-06	2.83552e-06	2.65098e-06	3.45303e-06	2.66977e-06	2.65134e-06	3.06456e-06	2.2028e-06	2.85069e-06	2.89806e-06	--	--	--	0.288843	-0.166011	normal	--	--	--	--	--	--	0.825814
ONT.10486.2	1.40519e-05	1.15848e-05	1.22861e-05	1.28554e-05	9.89508e-06	1.2741e-05	1.21128e-05	1.27406e-05	1.11843e-05	1.26795e-05	1.11083e-05	1.28302e-05	2.11724e-05	2.0184e-05	1.99824e-05	1.90235e-05	1.87117e-05	1.88162e-05	1.82416e-05	1.87504e-05	2.06977e-05	1.9734e-05	1.77406e-05	1.79807e-05	1.68216e-05	1.61958e-05	1.46443e-05	1.6949e-05	1.33894e-05	1.33649e-05	1.72846e-05	1.57248e-05	1.61834e-05	1.38939e-05	1.4951e-05	1.67625e-05	0.00266301	0.693731	normal	0.00744647	-0.36397	normal	0.0301428	0.329761	normal	0.0177793	0.672093	normal	0.0685104
ONT.10516.1	9.43411e-05	9.42398e-05	8.64596e-05	8.68462e-05	8.9627e-05	9.78394e-05	2.73458e-05	5.35055e-05	6.53148e-05	4.06926e-05	4.56872e-05	3.59817e-05	5.2256e-05	5.6037e-05	7.01645e-05	5.89686e-05	6.4558e-05	5.69797e-05	8.07734e-05	5.35538e-05	5.97968e-05	5.12274e-05	4.83096e-05	5.03673e-05	8.28547e-05	6.77262e-05	6.03966e-05	6.93768e-05	8.13575e-05	6.14778e-05	5.58919e-05	5.59255e-05	6.92945e-05	4.73123e-05	8.13e-05	5.46747e-05	0.0144266	-0.624064	normal	0.27683	0.241509	normal	0.0686169	-0.382555	normal	0.00235073	-0.603772	normal	0.201011
ONT.10538.1	0.000674534	0.000690759	0.000669478	0.000929631	0.000799543	0.000878853	0.000870887	0.000508207	0.000717499	0.000652123	0.00069508	0.000638327	0.000798427	0.000763364	0.000872051	0.000752377	0.000730979	0.000769912	0.00080207	0.000767807	0.000792814	0.000652156	0.000695554	0.000622716	0.000478909	0.000544848	0.000427854	0.000695141	0.000491005	0.000496608	0.000487009	0.000473854	0.000469168	0.000423312	0.000436978	0.000496391	0.0485148	0.258368	normal	0.00218888	-0.74558	normal	0.0256269	-0.487212	normal	0.0786303	-0.210939	normal	0.101454
ONT.10547.1	4.41536e-06	5.05389e-06	5.36577e-06	6.80616e-06	8.151e-06	5.88824e-06	6.02898e-06	4.98241e-06	3.87409e-06	4.13358e-06	5.42135e-06	5.28129e-06	6.54059e-06	5.83616e-06	6.19625e-06	6.8428e-06	6.0194e-06	6.62698e-06	5.74535e-06	6.63833e-06	7.41123e-06	6.5788e-06	6.66589e-06	7.0728e-06	7.58273e-06	7.7916e-06	7.98304e-06	9.21013e-06	8.37669e-06	6.99086e-06	7.27021e-06	6.55801e-06	6.7372e-06	6.61332e-06	7.21848e-06	6.91509e-06	0.0264648	0.3242	normal	0.00540077	0.330671	normal	0.00409166	0.65487	normal	0.572612	-0.0970557	normal	0.106085
ONT.10568.3	5.35297e-05	4.37111e-05	5.91347e-05	2.46117e-05	2.90891e-05	4.01498e-05	8.81453e-05	4.47587e-05	6.47818e-05	7.46201e-05	0.000103096	5.39163e-05	2.30621e-05	4.63176e-05	4.12135e-05	1.67308e-05	5.39527e-05	8.31672e-05	6.53251e-05	5.52174e-05	3.46419e-05	5.08986e-05	6.55041e-05	3.71477e-05	2.16227e-05	2.79114e-05	9.6449e-06	3.47475e-05	2.74053e-05	2.79299e-05	2.4943e-05	3.44565e-05	1.96883e-05	2.70524e-05	2.62949e-05	3.88077e-05	0.155001	-0.499754	normal	0.130312	-0.902103	normal	0.0105231	-1.40186	normal	0.408694	0.713093	normal	0.384077
ONT.10573.1	0.00371994	0.0041143	0.00364597	0.00334674	0.00348949	0.0037751	0.00357603	0.00347902	0.00348283	0.0035295	0.00363106	0.00355996	0.00387166	0.00390011	0.00384129	0.0040988	0.00385924	0.00392766	0.00410187	0.00354756	0.00421274	0.0043435	0.00416132	0.0042486	0.00401842	0.0036765	0.00370488	0.00322168	0.00357963	0.00372663	0.00391225	0.00388112	0.00347538	0.00382434	0.00401122	0.00370547	0.790097	0.0165994	normal	0.584388	-0.0267403	normal	0.890562	-0.0101409	normal	0.0569107	0.163622	normal	0.0760964
ONT.10575.2	8.91771e-06	7.5636e-06	8.73075e-06	9.35074e-06	9.85435e-06	8.24652e-06	1.10558e-05	8.14724e-06	9.33173e-06	9.40776e-06	1.04463e-05	1.04836e-05	7.8732e-06	7.25531e-06	8.40108e-06	7.31159e-06	7.22261e-06	8.59104e-06	8.12203e-06	8.29216e-06	8.56096e-06	7.60743e-06	7.27398e-06	7.53268e-06	5.24006e-06	5.30201e-06	5.25793e-06	5.05704e-06	4.91326e-06	5.96951e-06	4.71809e-06	6.29608e-06	5.64393e-06	5.56661e-06	5.31964e-06	5.34822e-06	0.359006	-0.0996379	normal	0.0158826	-0.574552	normal	0.0175999	-0.67419	normal	0.0906589	-0.247422	normal	0.0144977
ONT.10579.2	1.58652e-06	1.55025e-06	1.12995e-06	1.46577e-06	1.78634e-06	2.58187e-06	0	0	8.57902e-07	0	0	0	5.48528e-07	1.16175e-06	2.19592e-06	1.37082e-06	1.32885e-06	6.99948e-07	1.64755e-06	4.51709e-07	8.00652e-07	0	4.21158e-07	2.97906e-07	0	1.08217e-06	9.49515e-07	1.2227e-06	1.48454e-06	9.7322e-07	7.30149e-07	9.17247e-07	8.73299e-07	7.50336e-07	9.47204e-07	3.05723e-07	0.830151	-0.127357	normal	0.60629	-0.365647	normal	0.0982847	-0.493004	normal	0.121266	-0.779105	normal	0.741609
ONT.10590.1	8.83222e-06	1.29497e-05	1.17079e-05	1.37879e-05	1.12845e-05	1.23817e-05	1.14582e-05	1.07213e-05	1.09531e-05	1.03943e-05	1.17188e-05	9.83486e-06	1.08974e-05	1.19836e-05	1.17407e-05	1.26469e-05	1.33905e-05	1.04968e-05	1.08391e-05	1.18797e-05	1.30536e-05	1.20544e-05	1.39842e-05	1.15112e-05	5.50678e-06	5.49397e-06	6.50229e-06	6.41923e-06	8.87041e-06	6.5156e-06	7.21213e-06	7.07582e-06	5.89495e-06	7.8562e-06	6.53581e-06	8.17911e-06	0.790143	0.0479502	normal	0.000262062	-0.984069	normal	0.0405315	-0.936119	normal	0.800005	-0.0358762	normal	0.0143679
ONT.10593.1	1.39301e-06	2.0965e-06	1.93423e-06	1.91525e-06	1.93113e-06	1.48245e-06	1.19859e-06	2.17829e-06	2.65593e-06	2.50201e-06	2.59918e-06	2.22893e-06	4.00404e-06	3.69695e-06	3.4668e-06	4.82223e-06	4.09305e-06	4.21913e-06	3.70883e-06	4.05804e-06	3.2836e-06	4.36571e-06	3.72221e-06	4.77909e-06	3.05292e-06	3.56154e-06	3.57294e-06	2.47657e-06	3.27333e-06	3.47604e-06	3.78185e-06	3.52065e-06	4.43428e-06	5.11531e-06	5.30016e-06	4.51983e-06	0.00265385	1.04199	up	0.231627	-0.132558	normal	0.00499118	0.909427	normal	0.00128705	1.30146	up	0.03008
ONT.10604.1	0.00333923	0.00383517	0.00358162	0.00228103	0.0027942	0.00277025	0.00282856	0.00432766	0.00380726	0.00388809	0.00451434	0.00450361	0.00383909	0.00492738	0.00453314	0.00395719	0.00537281	0.00530126	0.00490449	0.00452496	0.00433949	0.00529589	0.00530358	0.00456366	0.00397046	0.00386396	0.0036036	0.00259811	0.00312873	0.00347838	0.00370591	0.00378883	0.00353446	0.00412082	0.00387941	0.004373	0.10012	0.306239	normal	0.181868	-0.217546	normal	0.279526	0.0886928	normal	0.0277504	0.899121	normal	0.038848
ONT.10617.1	2.36543e-05	2.81071e-05	2.4671e-05	2.77623e-05	2.80369e-05	2.82986e-05	1.99395e-05	2.67038e-05	2.7386e-05	2.3353e-05	2.38724e-05	2.3859e-05	2.59699e-05	2.65044e-05	2.70683e-05	2.39631e-05	2.58792e-05	2.59247e-05	2.27612e-05	2.00828e-05	2.3561e-05	2.29233e-05	2.2401e-05	2.46271e-05	2.57503e-05	2.48776e-05	2.70599e-05	2.68285e-05	2.73976e-05	2.61468e-05	2.78707e-05	2.44246e-05	2.71225e-05	2.88044e-05	2.62683e-05	2.67836e-05	0.525067	0.057545	normal	0.448531	-0.0340407	normal	0.797861	0.0235043	normal	0.0436425	-0.150498	normal	0.12582
ONT.10619.2	0.000137712	0.000174041	0.000152886	0.000139134	0.000123284	0.000164705	0.000210797	0.000184407	0.000188616	0.000174461	0.000190747	0.000211235	0.000366181	0.000320602	0.000308836	0.000351109	0.000349764	0.000422098	0.000287867	0.00038092	0.000415675	0.000368964	0.000368904	0.00041055	0.000262679	0.000318897	0.000220663	0.000234614	0.000213479	0.000265149	0.000217355	0.000266686	0.000228594	0.000239006	0.00024416	0.000266998	0.00226272	1.09949	up	0.140208	-0.311561	normal	0.0450088	0.787925	normal	0.00341182	1.3946	up	0.0128341
ONT.10626.1	1.79612e-05	1.63169e-05	1.54373e-05	2.36904e-05	2.07794e-05	1.98476e-05	1.30337e-05	9.37659e-06	8.82448e-06	5.78276e-06	7.14213e-06	6.65932e-06	2.13373e-05	1.59249e-05	1.88687e-05	1.44182e-05	8.03699e-06	8.15352e-06	8.5799e-06	1.10439e-05	7.32716e-06	4.62967e-06	4.49522e-06	5.01821e-06	9.35205e-06	1.00915e-05	1.30359e-05	1.54545e-05	8.39881e-06	1.06524e-05	6.25023e-06	4.12265e-06	6.6548e-06	4.042e-06	3.75846e-06	3.93135e-06	0.308578	0.175104	normal	0.0181668	-0.789267	normal	0.0176802	-0.614163	normal	0.0171392	-1.07127	normal	0.683617
ONT.10636.1	9.68815e-07	1.24554e-06	1.03804e-06	1.44987e-06	1.01071e-06	1.39652e-06	6.88344e-07	5.68519e-07	5.96648e-07	5.75267e-07	6.71225e-07	5.94831e-07	1.77296e-06	1.62036e-06	1.49848e-06	2.02254e-06	6.45331e-07	1.09359e-06	1.23093e-06	1.0814e-06	1.22404e-06	5.66046e-07	6.84881e-07	9.15955e-07	2.49869e-06	2.98305e-06	3.00815e-06	1.83821e-06	2.10636e-06	1.79733e-06	2.38302e-06	1.86944e-06	1.92377e-06	1.3425e-06	1.47865e-06	1.58763e-06	0.00899536	0.588862	normal	0.0083577	0.79538	normal	0.00273502	1.38424	up	0.946314	-0.0362264	normal	0.241593
ONT.10650.6	1.57208e-05	2.73371e-05	2.85718e-05	2.65024e-05	2.99001e-05	2.41256e-05	1.72315e-05	2.86189e-05	1.61403e-05	2.55568e-05	2.91635e-05	2.00757e-05	3.26325e-05	2.00803e-05	2.11871e-05	3.20111e-05	2.61379e-05	2.04452e-05	1.46641e-05	2.03537e-05	2.36546e-05	1.66655e-05	2.04882e-05	1.84745e-05	3.71941e-05	3.68197e-05	4.37885e-05	3.33611e-05	3.71476e-05	3.56945e-05	5.03496e-05	3.61118e-05	4.0006e-05	3.43564e-05	2.96525e-05	3.58203e-05	0.901343	0.0450153	normal	0.0468279	0.672722	normal	0.0435501	0.717737	normal	0.874167	-0.0350696	normal	0.0984231
ONT.10660.2	2.62715e-05	2.58804e-05	2.36904e-05	2.96342e-05	2.97698e-05	2.60015e-05	2.0274e-05	1.47355e-05	2.11029e-05	1.79689e-05	2.63436e-05	2.25532e-05	1.87548e-05	1.61323e-05	1.50957e-05	1.87421e-05	1.79476e-05	2.12578e-05	1.69357e-05	2.23832e-05	1.94641e-05	2.07011e-05	2.18197e-05	2.27747e-05	2.98737e-05	2.7405e-05	2.87801e-05	2.28537e-05	2.0985e-05	2.87982e-05	3.23401e-05	2.5647e-05	2.74913e-05	2.79822e-05	2.91425e-05	2.91646e-05	0.0041172	-0.601574	normal	0.00149117	0.783895	normal	0.0345506	0.182321	normal	0.00511288	-0.559581	normal	0.161829
ONT.10676.2	6.14153e-05	6.67151e-05	6.36613e-05	8.6596e-05	6.63513e-05	8.02985e-05	0.000106675	6.88944e-05	7.02679e-05	7.02954e-05	7.37287e-05	7.31626e-05	8.66768e-05	8.41779e-05	8.0711e-05	9.54688e-05	7.41726e-05	9.80833e-05	7.95057e-05	8.60824e-05	9.51451e-05	8.20032e-05	9.78218e-05	0.000103246	6.13512e-05	6.19962e-05	5.05111e-05	6.23061e-05	6.74387e-05	5.41111e-05	5.27107e-05	5.50438e-05	6.04418e-05	5.22268e-05	5.0959e-05	4.76714e-05	0.00106223	0.391395	normal	0.00962621	-0.533021	normal	0.245633	-0.141626	normal	0.302746	0.198899	normal	0.046614
ONT.10679.2	3.55829e-06	3.55901e-06	2.93941e-06	3.7482e-06	2.83002e-06	3.09265e-06	1.5813e-06	0	1.43434e-06	2.1209e-06	2.89659e-06	1.73217e-06	4.88062e-06	4.73827e-06	5.0459e-06	5.0247e-06	3.85963e-06	3.96322e-06	3.40836e-06	3.47524e-06	4.31523e-06	2.6409e-06	2.76836e-06	3.99093e-06	4.82238e-06	6.17944e-06	5.74645e-06	6.54433e-06	5.8807e-06	5.83418e-06	5.94876e-06	5.92566e-06	6.17072e-06	4.62718e-06	4.93342e-06	5.31095e-06	0.00873205	0.544196	normal	0.221057	0.191655	normal	0.0158709	0.735852	normal	0.0895148	0.409775	normal	0.0210996
ONT.10698.1	5.24086e-05	5.72698e-05	5.50194e-05	6.64058e-05	7.20559e-05	6.28971e-05	7.31156e-05	6.66988e-05	6.43643e-05	6.48849e-05	8.03731e-05	7.58982e-05	8.32316e-05	6.58029e-05	7.51014e-05	6.87673e-05	7.92923e-05	8.63077e-05	6.71142e-05	7.65207e-05	6.22304e-05	7.84552e-05	7.04604e-05	7.59218e-05	5.96885e-05	4.76016e-05	5.81875e-05	7.06994e-05	6.30025e-05	6.0205e-05	5.87939e-05	5.95577e-05	5.60219e-05	5.72496e-05	5.62485e-05	6.42632e-05	0.0501238	0.444551	normal	0.0399639	-0.437737	normal	0.953597	0.00681415	normal	0.151166	0.219003	normal	0.100907
ONT.10699.1	0.00019768	0.000210647	0.000191547	0.000191388	0.000168282	0.000213382	0.00017801	0.000175123	0.000211588	0.0001918	0.000198355	0.000199378	0.000297409	0.000266558	0.000307685	0.000287605	0.000290155	0.000261274	0.000228892	0.000201001	0.000243979	0.000170204	0.000176756	0.000181262	0.000263905	0.000225493	0.0002219	0.00021866	0.000225783	0.000247773	0.000276881	0.000227999	0.000250091	0.000195551	0.000190321	0.000203084	0.00853215	0.539091	normal	0.0433025	-0.293297	normal	0.0939963	0.245794	normal	0.00694641	0.550063	normal	0.0184723
ONT.10707.1	7.28296e-05	9.00754e-05	8.94685e-05	0.000118674	9.81233e-05	0.00011144	0.000108767	9.32724e-05	9.87378e-05	9.576e-05	9.77014e-05	7.96581e-05	2.57846e-05	3.3997e-05	3.6121e-05	2.50516e-05	4.67569e-05	2.62365e-05	3.30729e-05	3.35612e-05	3.16978e-05	3.25292e-05	3.08106e-05	2.94677e-05	0.00013171	0.000141724	0.000128077	0.000177467	0.000148939	0.000147924	0.000145963	0.000142582	0.000147587	0.000125033	0.000132258	0.000149605	0.00339008	-1.39592	down	6.14883e-05	2.0658	up	0.00289867	0.669877	normal	0.00128788	-1.74322	down	0.000741934
ONT.10710.2	1.56463e-05	1.48567e-05	1.83198e-05	1.67469e-05	1.3607e-05	1.36261e-05	1.18524e-05	1.23791e-05	9.89993e-06	1.6504e-05	1.31881e-05	1.2382e-05	2.11333e-05	1.43532e-05	1.29773e-05	1.52504e-05	1.37624e-05	1.65606e-05	1.10858e-05	2.04483e-05	1.65988e-05	1.19653e-05	1.02395e-05	1.50532e-05	1.26444e-05	1.17795e-05	9.68666e-06	1.07535e-05	1.09527e-05	7.08957e-06	1.16353e-05	6.85943e-06	9.07061e-06	7.42277e-06	8.56655e-06	1.16094e-05	0.968101	-0.0106481	normal	0.189988	-0.506685	normal	0.0242197	-0.517333	normal	0.709177	0.0513452	normal	0.0265506
ONT.10721.1	0.000398391	0.000370233	0.000362945	0.000333471	0.000310788	0.000316167	0.000263078	0.000302485	0.000291565	0.000247408	0.000272324	0.000299504	0.000244251	0.000267432	0.000255354	0.000226004	0.000242988	0.000255809	0.00024461	0.000203177	0.00024798	0.000213828	0.000230995	0.000204005	0.000310503	0.000286608	0.000312087	0.000268754	0.000273056	0.000298186	0.000265468	0.000268512	0.000296507	0.000290642	0.00025964	0.000277033	0.00154304	-0.560957	normal	0.0122239	0.245298	normal	0.00666417	-0.315659	normal	0.00247402	-0.406087	normal	0.0383057
ONT.10739.1	4.16752e-05	4.72628e-05	4.09694e-05	7.37204e-05	7.49978e-05	6.49012e-05	5.13804e-05	4.34354e-05	4.61645e-05	4.08507e-05	4.76333e-05	3.7073e-05	4.40888e-05	4.32801e-05	5.66007e-05	4.1672e-05	4.88515e-05	4.17792e-05	4.19425e-05	4.07408e-05	4.47175e-05	4.21655e-05	4.34066e-05	3.86372e-05	5.121e-05	3.78289e-05	4.28014e-05	6.51571e-05	5.89169e-05	5.22922e-05	5.2854e-05	4.78152e-05	4.38409e-05	4.94186e-05	4.54252e-05	5.35273e-05	0.400697	0.148279	normal	0.525657	-0.126972	normal	0.892535	0.0213077	normal	0.00314954	-0.691199	normal	0.0370802
ONT.10741.4	8.68397e-05	0.000106354	8.65622e-05	0.000106178	9.88325e-05	0.000151142	0.000176398	7.08439e-05	6.64546e-05	7.99641e-05	9.92943e-05	0.000108803	0.000137635	0.00017509	0.000147514	0.000148744	0.000100115	0.000199615	0.000159587	0.000145199	0.000119284	0.00010063	0.000158615	0.000166923	0.00011319	0.000123808	8.67832e-05	0.000165595	0.000191304	0.000101754	0.000136743	0.000126137	0.000148404	0.000119888	0.000146542	0.000126591	0.0161258	0.718215	normal	0.0443332	-0.507362	normal	0.329045	0.210854	normal	0.417097	0.332528	normal	0.935142
ONT.10744.1	0.000520435	0.000501183	0.000520595	0.000488722	0.000466219	0.000408676	0.00036471	0.000522779	0.000430451	0.000419919	0.000430634	0.000465603	0.000569312	0.000742688	0.000681756	0.000510066	0.000767946	0.000638501	0.000760284	0.000547588	0.000681096	0.000713232	0.00078392	0.000596797	0.000842477	0.000697826	0.000794813	0.00066836	0.0007508	0.000806007	0.000683467	0.000763283	0.000682928	0.000815476	0.000731483	0.000825494	0.0951874	0.370486	normal	0.163228	0.228006	normal	0.0228769	0.598492	normal	0.120968	0.491045	normal	0.308769
ONT.10751.1	1.85686e-05	2.20868e-05	1.93615e-05	1.40676e-05	1.45947e-05	1.47084e-05	6.52248e-06	1.72049e-05	1.36783e-05	1.89591e-05	1.55724e-05	1.19805e-05	2.10012e-05	2.12404e-05	1.96508e-05	1.94417e-05	2.15388e-05	1.83849e-05	1.54011e-05	1.67227e-05	1.81356e-05	1.25341e-05	1.20646e-05	1.54736e-05	2.05904e-05	2.17292e-05	2.2404e-05	1.97281e-05	2.0974e-05	2.37226e-05	2.26691e-05	2.05754e-05	2.4532e-05	2.23313e-05	2.18288e-05	2.65531e-05	0.633602	0.0443943	normal	0.262953	0.0645294	normal	0.28083	0.108924	normal	0.0247311	0.452898	normal	0.327171
ONT.10754.1	5.53024e-05	5.04751e-05	4.6957e-05	4.80115e-05	4.44983e-05	4.62335e-05	4.36675e-05	4.45806e-05	5.13839e-05	3.98584e-05	4.33271e-05	4.40939e-05	4.73458e-05	5.50822e-05	5.35275e-05	4.1744e-05	5.30506e-05	4.62639e-05	5.29788e-05	4.62658e-05	4.31501e-05	4.51112e-05	4.80985e-05	4.07115e-05	4.33649e-05	3.97181e-05	4.26794e-05	3.68526e-05	3.75186e-05	4.32711e-05	4.37441e-05	4.2836e-05	3.63844e-05	4.33054e-05	4.0816e-05	4.24099e-05	0.766735	0.030109	normal	0.0337895	-0.310435	normal	0.0475266	-0.280326	normal	0.840275	0.0238754	normal	0.127445
ONT.10778.2	0	2.45541e-06	5.30271e-07	3.16215e-06	9.00759e-07	1.86438e-06	4.14383e-06	4.83192e-07	7.86278e-07	7.15604e-07	2.2339e-06	2.02283e-06	9.0484e-07	7.96809e-07	2.31392e-06	2.11516e-06	8.65444e-07	6.91251e-07	0	1.54004e-06	2.8152e-07	3.72148e-07	8.75566e-07	0	1.85613e-06	2.04612e-06	2.03912e-06	3.39055e-06	1.93999e-06	1.90164e-06	5.16589e-07	4.26158e-07	1.1676e-06	2.46531e-07	0	3.51568e-07	0.990158	0.0107812	normal	0.318911	0.565189	normal	0.377437	0.57597	normal	0.403776	-0.690861	normal	0.149092
ONT.1078.1	0.000911497	0.000944665	0.000821076	0.000966598	0.00101918	0.000938714	0.000844256	0.00074164	0.000741981	0.000697262	0.00070239	0.000770842	0.000758657	0.000792814	0.000853055	0.000759494	0.000792792	0.00080927	0.000744571	0.000742837	0.000861113	0.000751515	0.000739853	0.000852494	0.000868049	0.000896708	0.000921494	0.000893761	0.000909385	0.000835515	0.000888869	0.000871203	0.000831001	0.000857038	0.000824667	0.000838156	0.12559	-0.154993	normal	0.055782	0.159841	normal	0.945424	0.00484832	normal	0.00466202	-0.308447	normal	0.0332804
ONT.10796.2	4.82991e-06	4.67041e-06	5.26803e-06	1.03066e-05	8.75481e-06	9.61048e-06	5.68428e-06	4.00257e-06	4.55106e-06	4.24926e-06	2.09316e-06	4.00951e-06	4.78844e-06	6.06416e-06	2.84956e-06	3.02097e-06	5.58877e-06	4.01291e-06	4.71972e-06	5.36575e-06	5.59508e-06	4.05996e-06	5.06697e-06	5.39571e-06	7.04767e-06	5.57082e-06	4.78165e-06	6.06795e-06	5.9533e-06	4.80287e-06	4.86988e-06	5.52801e-06	6.21675e-06	5.31035e-06	4.45254e-06	5.11884e-06	0.742456	-0.108105	normal	0.34885	0.344696	normal	0.316237	0.236591	normal	0.00671005	-1.18362	down	0.195647
ONT.10809.1	4.28637e-06	3.88738e-06	9.28518e-07	3.20679e-06	5.42612e-06	6.55499e-06	4.00227e-06	5.26395e-06	4.72764e-06	0	4.35576e-06	5.94789e-06	4.17282e-06	6.02531e-06	5.94365e-06	3.40413e-06	4.58778e-06	6.27352e-06	6.01376e-06	5.20786e-06	6.07897e-06	4.27374e-06	1.48364e-06	6.61556e-06	3.80507e-06	5.52006e-06	7.70438e-06	7.09303e-06	5.47514e-06	3.99558e-06	5.94957e-06	7.01324e-06	5.66256e-06	6.65853e-06	5.47201e-06	6.56129e-06	0.144836	0.826502	normal	0.831775	0.0772363	normal	0.163199	0.903738	normal	0.823422	-0.0903986	normal	0.564863
ONT.10839.1	5.99862e-05	0.000105134	7.30718e-05	7.81747e-05	6.17873e-05	7.10028e-05	6.98916e-05	9.74958e-05	9.90063e-05	9.97014e-05	0.000105434	0.000115535	6.909e-05	7.97772e-05	8.26836e-05	7.28792e-05	9.59457e-05	8.01015e-05	8.38982e-05	7.60736e-05	9.00142e-05	7.22347e-05	7.38965e-05	7.16382e-05	9.78806e-05	0.000110437	8.81155e-05	9.02084e-05	9.82877e-05	0.000106295	9.87242e-05	0.000110501	0.000103777	0.00010185	0.0001058	0.000111503	0.887076	-0.0407938	normal	0.0576724	0.356376	normal	0.286602	0.315583	normal	0.210411	0.238717	normal	0.146778
ONT.10862.1	0.000122592	0.000111243	0.000115162	0.000108146	9.38132e-05	0.000100814	9.6869e-05	8.37335e-05	0.000105714	0.000105717	0.000102431	0.000103511	0.000124376	0.000141699	0.000128517	0.00011513	0.000122554	0.000128975	0.000133675	0.000119847	0.00012002	0.000113272	0.000115429	0.000127494	0.000107495	9.71053e-05	0.000104304	9.28811e-05	9.51769e-05	0.000106674	0.000100521	9.22663e-05	0.000104011	0.000102565	9.86732e-05	0.000105563	0.081454	0.177151	normal	0.01522	-0.353205	normal	0.0422798	-0.176054	normal	0.0208746	0.276201	normal	0.014986
ONT.10866.2	7.11938e-06	9.96283e-06	6.60909e-06	6.66933e-06	8.97386e-06	1.05505e-05	1.00978e-05	1.13247e-05	6.85566e-06	1.10699e-05	1.13832e-05	1.13489e-05	1.2932e-05	1.13419e-05	1.22511e-05	1.07364e-05	1.28266e-05	1.33513e-05	1.07678e-05	1.37393e-05	1.35601e-05	1.60148e-05	1.60588e-05	1.62389e-05	1.30613e-05	1.28841e-05	1.43618e-05	1.16177e-05	1.09746e-05	1.22824e-05	1.31486e-05	1.58285e-05	1.29567e-05	1.40923e-05	1.4077e-05	1.4298e-05	0.0383545	0.624528	normal	0.126633	0.142152	normal	0.0201427	0.76668	normal	0.0675238	0.494959	normal	0.500243
ONT.10873.1	5.45247e-06	3.65244e-06	2.80582e-06	3.68922e-06	3.17494e-06	6.52855e-06	1.05266e-05	8.27534e-06	9.14395e-06	9.48822e-06	7.20005e-06	1.11327e-05	1.00919e-05	6.97202e-06	6.34276e-06	6.55496e-06	5.01106e-06	6.89176e-06	3.57362e-06	6.17784e-06	7.35763e-06	5.34903e-06	4.97218e-06	4.66025e-06	2.91679e-06	3.15879e-06	2.22515e-06	2.58381e-06	1.40887e-06	2.81814e-06	1.88972e-06	1.24193e-06	1.64857e-06	2.02666e-06	1.72252e-06	2.35513e-06	0.0599239	0.974659	normal	0.0425818	-1.49561	normal	0.259323	-0.520952	normal	0.248389	0.462781	normal	0.00719925
ONT.10886.1	6.56595e-06	8.24219e-06	5.86072e-06	6.09986e-06	4.46228e-06	5.41339e-06	3.51841e-06	4.86618e-06	4.86232e-06	3.40297e-06	3.46207e-06	2.9687e-06	5.35463e-06	6.93094e-06	4.86629e-06	4.85141e-06	5.55856e-06	4.955e-06	4.72651e-06	6.04106e-06	5.4212e-06	5.12474e-06	4.06543e-06	4.65165e-06	5.29135e-06	4.4454e-06	4.70577e-06	4.5056e-06	2.14105e-06	4.70431e-06	4.34827e-06	5.66931e-06	5.32134e-06	3.96185e-06	4.61525e-06	5.20635e-06	0.282126	-0.269093	normal	0.282815	-0.248043	normal	0.0856429	-0.517136	normal	0.724876	-0.0562192	normal	0.241592
ONT.10887.1	7.12089e-06	7.7849e-06	5.06647e-06	7.835e-06	1.36248e-05	7.55475e-06	9.58498e-06	8.32561e-06	8.46339e-06	7.57009e-06	8.19765e-06	7.38713e-06	9.21403e-06	7.85342e-06	5.74981e-06	8.3526e-06	9.22719e-06	8.27831e-06	7.54509e-06	8.93975e-06	8.36372e-06	9.63148e-06	6.43459e-06	8.95251e-06	8.61209e-06	8.86666e-06	8.71188e-06	9.52154e-06	8.12863e-06	9.39326e-06	9.57497e-06	9.43319e-06	8.53119e-06	8.603e-06	8.76093e-06	9.71591e-06	0.507122	0.192127	normal	0.38053	0.198926	normal	0.125705	0.391053	normal	0.649497	-0.16616	normal	0.508998
ONT.10920.9	2.23144e-05	2.58208e-05	1.98497e-05	1.93806e-05	2.37396e-05	2.34457e-05	2.03677e-05	2.19487e-05	2.33951e-05	1.71765e-05	2.01884e-05	2.02119e-05	3.16024e-05	2.46785e-05	3.16167e-05	2.43512e-05	2.47186e-05	3.15478e-05	1.71486e-05	1.92657e-05	2.81423e-05	2.52718e-05	2.31217e-05	2.21956e-05	2.63448e-05	2.2551e-05	2.48945e-05	2.59963e-05	2.7008e-05	2.32873e-05	2.47619e-05	2.6998e-05	2.18783e-05	2.30093e-05	2.32832e-05	2.09267e-05	0.0882696	0.370611	normal	0.167833	-0.252392	normal	0.408376	0.118219	normal	0.176926	0.276313	normal	0.618334
ONT.10933.1	2.43076e-06	3.62748e-06	2.14472e-06	3.53177e-06	3.83296e-06	3.53442e-06	5.04525e-06	5.26322e-06	4.88431e-06	4.00407e-06	3.50469e-06	1.98122e-06	6.16416e-06	6.02927e-06	6.26657e-06	6.94493e-06	5.64466e-06	5.20632e-06	4.94397e-06	6.37497e-06	4.93152e-06	6.16046e-06	4.5802e-06	5.44105e-06	5.34127e-06	5.88361e-06	7.02098e-06	7.39533e-06	6.02304e-06	7.19673e-06	5.01702e-06	7.68509e-06	8.11394e-06	4.83137e-06	9.11577e-06	5.25166e-06	0.0155044	1.17019	normal	0.899065	-0.0168338	normal	0.00772355	1.15335	up	0.0435822	0.707331	normal	0.238947
ONT.10940.1	0.000323455	0.000339975	0.000332323	0.000290612	0.000250628	0.000279725	0.000248686	0.000317071	0.000309921	0.000313266	0.000290497	0.00030624	0.000329887	0.000333746	0.000330108	0.000284271	0.00033458	0.000317942	0.000320424	0.000314103	0.000296269	0.000327354	0.000313851	0.000306324	0.000322674	0.000310367	0.00029947	0.000287	0.000295342	0.00033232	0.000285532	0.000297934	0.000313548	0.000339352	0.000315763	0.000334538	0.902983	-0.00291802	normal	0.0883358	-0.0917509	normal	0.0690457	-0.094669	normal	0.11524	0.190409	normal	0.735012
ONT.10943.1	0	0	6.20226e-07	9.66946e-07	1.06675e-06	8.36589e-07	0	7.56422e-07	6.00748e-07	5.07833e-07	1.53368e-06	5.58833e-07	6.15445e-07	1.42388e-06	9.10089e-07	1.64385e-06	2.10914e-06	9.90253e-07	6.98265e-07	5.62728e-07	0	0	9.65583e-07	8.11178e-07	1.44093e-06	8.46401e-07	8.98733e-07	4.04168e-06	1.63231e-06	4.10023e-06	2.75994e-06	4.19437e-06	2.54397e-06	3.82837e-06	2.915e-06	4.6915e-06	--	--	--	0.808122	0.111348	normal	--	--	--	0.190213	0.724682	normal	0.164421
ONT.10952.1	0.000375025	0.000375508	0.000347147	0.00036274	0.000304531	0.000355663	0.000315422	0.000281003	0.000307822	0.000317742	0.000276091	0.000281363	0.000461197	0.000339651	0.000347219	0.000442782	0.0003299	0.000328539	0.000326645	0.000346109	0.000379296	0.000306984	0.000325022	0.000316731	0.000391281	0.000347827	0.000383502	0.000378783	0.000368985	0.000354953	0.000402421	0.000338672	0.000361267	0.000338183	0.000358812	0.000344345	0.714394	0.0647506	normal	0.853801	-0.0323517	normal	0.640664	0.032399	normal	0.580482	0.106391	normal	0.990747
ONT.10979.2	8.81947e-05	8.75694e-05	7.89213e-05	7.10749e-05	7.7652e-05	9.34486e-05	0.000105225	9.01161e-05	9.06342e-05	0.000103483	0.000104597	0.000102118	0.000119366	0.000111233	0.000118512	0.000125345	0.00010738	0.000118197	9.891e-05	0.000108227	0.000115005	9.95127e-05	0.000105738	0.000111453	7.52077e-05	7.39815e-05	7.54449e-05	6.24612e-05	5.95114e-05	7.65849e-05	8.04268e-05	7.31238e-05	6.44455e-05	7.1804e-05	7.46451e-05	7.13859e-05	0.00147089	0.454971	normal	0.00305995	-0.63611	normal	0.0756692	-0.181139	normal	0.0143002	0.5351	normal	0.00238269
ONT.10984.1	2.14806e-05	2.7591e-05	2.45745e-05	3.36234e-05	4.451e-05	4.00552e-05	4.60513e-05	3.30977e-05	3.47256e-05	4.2243e-05	4.30443e-05	4.2123e-05	3.21535e-05	2.81092e-05	2.66235e-05	4.44489e-05	3.29945e-05	3.50156e-05	2.93706e-05	2.69538e-05	4.87209e-05	4.4753e-05	3.12963e-05	3.90281e-05	5.74763e-05	5.4724e-05	5.78517e-05	4.89448e-05	3.84861e-05	4.70559e-05	5.8895e-05	5.10023e-05	4.6613e-05	4.13661e-05	4.89286e-05	4.85488e-05	0.142194	0.238518	normal	0.000457279	0.968777	normal	0.000418223	1.2073	up	0.707703	-0.0716932	normal	0.199646
ONT.10985.1	7.98596e-06	8.38744e-06	7.14439e-06	8.73319e-06	7.10528e-06	7.99454e-06	9.42059e-06	8.52899e-06	9.02871e-06	8.43708e-06	7.9112e-06	8.86477e-06	9.22311e-06	9.11724e-06	9.78474e-06	7.61075e-06	8.09702e-06	7.61409e-06	7.4645e-06	8.12081e-06	7.0281e-06	6.62557e-06	6.51898e-06	8.08151e-06	8.89322e-06	8.28676e-06	8.40141e-06	9.75833e-06	7.35781e-06	8.05101e-06	9.44469e-06	7.73291e-06	7.45569e-06	6.77347e-06	7.26672e-06	8.85358e-06	0.0325376	0.258105	normal	0.0387603	-0.136763	normal	0.193621	0.121342	normal	0.759081	-0.0312781	normal	0.481662
ONT.10995.5	0.0003164	0.000309339	0.000420986	0.000238182	0.000311422	0.000335726	0.000182145	0.000333261	0.00027996	0.000123902	0.000169302	0.000163161	0.000326058	0.000367938	0.000720235	0.000458176	0.000541808	0.000339145	0.000635529	0.000281149	0.000313499	0.000252904	0.000251179	0.000253214	0.000631885	0.000334153	0.000451224	0.000300922	0.000409514	0.000285376	0.000315754	0.000281341	0.000336626	0.000285699	0.000447088	0.000223507	0.433428	0.434136	normal	0.995054	0.00308887	normal	0.289461	0.437225	normal	0.106673	0.597009	normal	0.190846
ONT.11000.3	0.000385152	0.000460143	0.000392374	0.000466308	0.000434711	0.000458235	0.000418374	0.000406487	0.00041176	0.000336475	0.000365436	0.000345042	0.000437146	0.000420063	0.000371513	0.00042138	0.000347963	0.000342391	0.000312102	0.000370071	0.000329615	0.000320675	0.00033811	0.000366418	0.000456229	0.000384127	0.00045268	0.000455513	0.000444911	0.000359001	0.000418053	0.000348678	0.000426614	0.000348241	0.00040653	0.00036493	0.927992	-0.0104677	normal	0.523433	0.073604	normal	0.610847	0.0631364	normal	0.0691534	-0.290004	normal	0.285482
ONT.11008.4	9.45712e-05	8.95535e-05	0.00011079	0.000101941	8.63143e-05	0.000105536	0.000122869	9.83128e-05	0.000116346	0.00012233	0.000130016	0.000125004	0.000197747	0.000189055	0.000168761	0.000235337	0.000196001	0.000260805	0.000182849	0.000200113	0.000221565	0.000211828	0.000228796	0.000260558	0.000119671	0.000152737	0.000129807	0.000107351	0.000114586	0.000126748	0.000148706	0.00013699	0.00015077	0.000154709	0.000139882	0.000120053	0.0017401	0.913654	normal	0.0176972	-0.465984	normal	0.0458192	0.44767	normal	0.0132748	1.23628	normal	0.0190697
ONT.11047.1	2.33247e-06	5.33609e-06	5.11556e-06	4.8618e-06	4.1334e-06	4.52603e-06	4.70419e-06	5.18321e-06	4.6138e-06	2.7918e-06	5.02672e-06	2.93761e-06	1.46874e-06	1.84738e-06	2.43131e-06	1.62149e-06	4.06108e-06	5.42425e-06	1.36416e-06	1.77117e-06	3.38352e-06	5.14512e-06	5.08139e-06	5.15802e-06	2.30862e-06	5.85588e-06	5.98076e-06	4.50321e-06	4.48036e-06	4.74636e-06	6.26456e-06	5.92002e-06	5.67949e-06	5.80892e-06	5.99571e-06	5.47215e-06	0.126855	-1.15336	normal	0.139337	1.29933	normal	0.784103	0.145966	normal	0.546539	-0.28378	normal	0.514427
ONT.11050.1	5.48545e-07	4.10297e-07	5.4287e-07	2.82449e-06	3.78597e-06	1.9604e-06	1.33401e-06	5.95857e-07	1.23264e-06	0	0	0	0	0	0	0	0	0	0	3.56685e-07	0	0	0	0	6.27291e-07	9.8476e-07	1.20438e-06	4.08977e-06	3.63426e-06	1.28769e-06	1.22796e-06	1.20572e-06	0	1.03241e-06	7.4881e-07	5.72391e-07	--	--	--	--	--	--	0.112581	0.907259	normal	--	--	--	--
ONT.11078.1	5.93126e-05	5.45811e-05	5.73658e-05	5.95897e-05	5.7529e-05	5.6253e-05	4.99759e-05	4.94019e-05	5.21548e-05	5.26928e-05	5.09005e-05	5.04351e-05	5.97184e-05	6.27525e-05	6.17325e-05	5.74669e-05	5.5333e-05	5.70499e-05	6.2636e-05	4.54759e-05	5.40614e-05	5.29412e-05	5.53436e-05	5.33524e-05	6.08991e-05	5.95346e-05	6.805e-05	6.70406e-05	6.78539e-05	6.53415e-05	6.19748e-05	6.46055e-05	6.42934e-05	6.46873e-05	6.0877e-05	5.79139e-05	0.0677442	0.105116	normal	0.651191	0.0331396	normal	0.149063	0.138256	normal	0.380297	-0.0296081	normal	0.000549923
ONT.11090.1	9.32748e-06	1.01099e-05	8.29039e-06	1.42492e-05	1.64937e-05	9.76592e-06	5.84233e-06	9.40421e-06	1.04037e-05	9.351e-06	6.82222e-06	2.92728e-06	8.53143e-06	6.27608e-06	3.58534e-06	8.8719e-06	6.1998e-06	3.46072e-06	3.99523e-06	5.55093e-06	8.10904e-06	5.80542e-06	5.11457e-06	8.42375e-06	6.90607e-06	1.11504e-05	1.07392e-05	1.19479e-05	1.06859e-05	9.10117e-06	7.59932e-06	9.72298e-06	1.06122e-05	8.27925e-06	1.03811e-05	9.60973e-06	0.150369	-0.592187	normal	0.152979	0.646706	normal	0.824251	0.0545194	normal	0.0466887	-1.12818	normal	0.0874249
ONT.11095.1	4.47441e-06	8.4093e-06	6.86682e-06	8.41829e-06	8.10674e-06	9.78033e-06	5.94973e-06	5.79648e-06	3.96179e-06	8.41275e-06	8.45357e-06	6.45721e-06	1.02418e-05	9.8385e-06	3.26399e-06	6.87321e-06	1.74338e-06	7.02752e-06	6.77846e-06	5.94143e-06	2.4041e-06	6.11211e-06	6.18867e-06	6.75263e-06	9.26593e-06	9.84465e-06	8.11413e-06	8.82134e-06	6.50661e-06	7.99223e-06	6.45419e-06	6.16534e-06	7.39291e-06	5.80466e-06	5.55327e-06	6.18542e-06	0.669161	0.241176	normal	0.628416	0.221849	normal	0.148745	0.463025	normal	0.169468	-0.749737	normal	0.276365
ONT.11103.3	1.60505e-06	4.26844e-06	2.88635e-06	1.92562e-06	2.66111e-06	3.02917e-06	2.45589e-06	3.82339e-06	1.73898e-06	3.78199e-06	2.07686e-06	2.28666e-06	5.82433e-06	4.21129e-06	4.12802e-06	5.24167e-06	3.82276e-06	4.11172e-06	3.65444e-06	4.53775e-06	2.24136e-06	2.35941e-06	3.07793e-06	4.8907e-06	3.47788e-06	4.03835e-06	3.98269e-06	3.58895e-06	3.11025e-06	2.95588e-06	2.09167e-06	2.86352e-06	4.29978e-06	2.14341e-06	4.09779e-06	3.54945e-06	0.137092	0.693214	normal	0.244342	-0.300693	normal	0.356949	0.392522	normal	0.030005	0.790844	normal	0.0969637
ONT.11121.1	0.00306158	0.00304801	0.00304594	0.00271037	0.002515	0.00276986	0.00309153	0.00305905	0.00299279	0.0033789	0.00323786	0.00357608	0.00227722	0.00235357	0.00207324	0.00210185	0.00224318	0.00247951	0.00215653	0.00223374	0.0021891	0.00241907	0.00240794	0.00234345	0.00250094	0.00266402	0.00243548	0.00237955	0.00259991	0.00278647	0.00247177	0.002748	0.00261612	0.00282931	0.00278438	0.00283948	0.010127	-0.449616	normal	0.0525946	0.181055	normal	0.0163532	-0.268562	normal	0.0503332	-0.228409	normal	0.123637
ONT.11124.5	8.86176e-07	1.1403e-06	1.18217e-06	8.56578e-07	7.81796e-07	5.31891e-07	0	0	0	0	0	0	1.45675e-05	1.12536e-05	1.27739e-05	9.83808e-06	9.84397e-06	1.0442e-05	1.02211e-05	1.14645e-05	7.50155e-06	7.53146e-06	6.01388e-06	8.38408e-06	9.81066e-06	7.98794e-06	5.5079e-06	6.91668e-06	5.217e-06	8.58566e-06	3.94496e-06	7.51853e-06	5.62771e-06	5.92774e-06	6.88975e-06	6.82076e-06	0.00614736	3.58838	up	0.03472	-0.727683	normal	0.0323387	2.8607	normal	3.91893e-05	3.79497	up	0.0786545
ONT.11131.1	6.54383e-06	6.43204e-06	6.77749e-06	8.33703e-06	9.49516e-06	8.3707e-06	6.50775e-06	8.0153e-06	7.23133e-06	7.65195e-06	6.96266e-06	7.22843e-06	6.71169e-06	6.39743e-06	9.02798e-06	8.50751e-06	8.05804e-06	7.68981e-06	5.92861e-06	7.7796e-06	6.42601e-06	8.03863e-06	7.49322e-06	8.04674e-06	8.68151e-06	7.86657e-06	8.2841e-06	8.72592e-06	7.38798e-06	8.23101e-06	8.07974e-06	7.54523e-06	7.84413e-06	6.82e-06	7.36942e-06	7.46302e-06	0.43952	0.164369	normal	0.393678	0.165745	normal	0.00948323	0.330114	normal	0.234177	-0.111422	normal	0.951643
ONT.11150.1	1.11232e-05	1.02285e-05	1.00151e-05	1.44878e-05	1.4464e-05	1.50218e-05	1.65531e-05	1.61586e-05	1.54992e-05	1.60529e-05	1.74163e-05	1.51395e-05	1.88374e-05	1.89894e-05	1.79448e-05	2.04527e-05	2.00002e-05	2.06508e-05	2.05524e-05	1.87499e-05	1.76325e-05	2.26636e-05	2.1517e-05	2.28404e-05	1.53256e-05	1.51609e-05	1.48109e-05	9.8908e-06	1.43613e-05	1.56345e-05	1.49026e-05	1.48501e-05	1.39298e-05	1.45919e-05	1.57025e-05	1.57407e-05	6.64587e-05	0.830295	normal	0.00294988	-0.300103	normal	0.00162227	0.530192	normal	2.81256e-05	0.474622	normal	0.0540228
ONT.11155.1	0.000137444	0.000151537	0.000133517	0.000157628	0.000158182	0.00016457	0.000146071	0.000109771	0.000112749	0.000115221	0.000130556	0.000128457	0.000144729	0.000129554	0.000130961	0.000140682	0.000120934	0.000142177	0.000112529	0.000120592	0.000138824	0.000107189	0.000114277	0.00011359	0.000144578	0.000162435	0.000147871	0.000143878	0.0001255	0.000133944	0.000142302	0.000129784	0.000133729	0.00012001	0.000119599	0.000122351	0.475759	-0.060154	normal	0.0875743	0.16671	normal	0.23596	0.106556	normal	0.0535253	-0.250558	normal	0.986448
ONT.11160.2	4.85831e-05	6.83284e-05	6.70375e-05	8.31542e-05	7.75394e-05	7.61678e-05	8.02927e-05	6.3299e-05	7.24932e-05	6.67364e-05	9.10171e-05	9.17983e-05	9.85297e-05	9.8785e-05	9.34302e-05	0.0001243	7.43852e-05	9.58727e-05	8.14883e-05	9.04911e-05	0.000144948	9.88758e-05	9.26307e-05	0.000117279	9.31406e-05	0.000121667	9.89217e-05	5.53491e-05	4.21036e-05	8.34208e-05	8.25627e-05	7.8054e-05	7.07991e-05	5.18702e-05	6.19525e-05	6.08531e-05	0.0240603	0.660448	normal	0.473302	0.109768	normal	0.0190025	0.770216	normal	0.314056	0.31451	normal	0.117521
ONT.11179.2	1.53469e-05	1.7324e-05	1.48878e-05	1.90934e-05	2.05241e-05	1.37139e-05	1.40439e-05	1.7382e-05	1.79178e-05	1.73918e-05	2.03027e-05	1.53436e-05	2.12293e-05	1.8132e-05	2.01148e-05	1.96163e-05	2.24368e-05	1.79432e-05	1.67049e-05	2.09567e-05	1.79383e-05	1.87289e-05	1.49791e-05	1.9096e-05	2.34382e-05	2.27212e-05	2.53789e-05	2.54603e-05	2.16495e-05	2.39007e-05	2.50312e-05	2.36657e-05	2.38965e-05	1.99731e-05	2.2489e-05	2.47651e-05	0.0292673	0.322599	normal	0.0296328	0.266405	normal	0.00186869	0.589004	normal	0.424988	0.16989	normal	0.101018
ONT.1118.2	0.000295557	0.000307552	0.00030338	0.000307478	0.000347604	0.000321984	0.000294702	0.00027298	0.000260797	0.000251965	0.000297666	0.000275689	0.00038309	0.000320447	0.000365313	0.000367156	0.000302563	0.000344043	0.000313531	0.000350079	0.000344164	0.000317971	0.000295313	0.000322702	0.000342091	0.000331748	0.000322848	0.000289705	0.000255856	0.000300235	0.000312546	0.000301964	0.000283852	0.00027121	0.000285286	0.000293758	0.0961826	0.237699	normal	0.32531	-0.100849	normal	0.0151155	0.136849	normal	0.616982	0.053191	normal	0.0799861
ONT.11190.1	0.000385922	0.000566623	0.000492405	0.000845908	0.000538494	0.000672793	0.000329325	0.000348158	0.000361155	0.000391143	0.000206077	0.000213455	0.000334381	0.000422607	0.000244614	0.000560601	0.000179212	0.00015254	0.000230867	0.000275388	0.000250225	0.000174964	0.000193214	0.00025377	0.000297099	0.000738336	0.000755617	0.000565442	0.000590673	0.000282082	0.000719087	0.000232354	0.000632423	0.000381306	0.00043584	0.000289881	0.114449	-0.528711	normal	0.21506	0.838499	normal	0.530292	0.309788	normal	0.0799732	-1.20499	normal	0.33596
ONT.11194.1	5.13918e-07	0	0	0	3.20011e-07	0	0	6.464e-07	0	0	7.25335e-07	0	0	1.33495e-06	4.20046e-07	7.80169e-07	1.28339e-06	1.23607e-06	1.52988e-06	1.30627e-06	1.21843e-06	1.53278e-06	1.45465e-06	1.25008e-06	1.51713e-06	1.81222e-06	1.40804e-06	0	1.574e-06	1.0723e-06	1.43392e-06	1.55711e-06	1.20113e-06	1.0843e-06	1.08015e-06	1.52747e-06	--	--	--	0.116475	0.782043	normal	--	--	--	--	--	--	0.657586
ONT.11196.1	0.000331907	0.000279132	0.000315718	0.000236442	0.000232663	0.000234144	0.000210799	0.000328464	0.000307125	0.000295552	0.000347122	0.000327192	0.000316705	0.000309206	0.000296674	0.00033305	0.000339074	0.000322903	0.000263689	0.000272458	0.000364586	0.000351489	0.000309268	0.000300962	0.000363964	0.000345374	0.000445807	0.000268003	0.000296167	0.000296238	0.000349933	0.000316732	0.000348219	0.000307425	0.0003101	0.000333318	0.939623	-0.00650786	normal	0.123923	0.32432	normal	0.116137	0.317812	normal	0.00149753	0.5007	normal	0.0244725
ONT.11215.2	0.000131364	0.000139298	0.000129014	0.000152278	0.000139054	0.000145678	0.00014562	0.000130129	0.000124047	0.000156234	0.000127845	0.000152259	0.000164948	0.000172371	0.000176578	0.000160935	0.000180552	0.000180256	0.000180737	0.000183031	0.000149611	0.000174025	0.000181462	0.000167933	0.000125821	0.000144491	0.000177621	0.00015766	0.000144443	0.000160947	0.000154952	0.000154432	0.000154913	0.000173718	0.000160151	0.000176423	0.00121102	0.362651	normal	0.281602	-0.1982	normal	0.400122	0.16445	normal	0.0290278	0.255674	normal	0.0799177
ONT.11216.1	1.13992e-05	9.72618e-06	1.06823e-05	1.16354e-05	8.26012e-06	1.07915e-05	7.14578e-06	1.02734e-05	9.93306e-06	1.17757e-05	1.04708e-05	1.08039e-05	1.79698e-05	1.30992e-05	1.47012e-05	1.53761e-05	1.38131e-05	1.28802e-05	1.4689e-05	1.62117e-05	1.3026e-05	1.23795e-05	8.7919e-06	1.45378e-05	1.26117e-05	1.33428e-05	1.44657e-05	1.1973e-05	1.02103e-05	1.21299e-05	1.30567e-05	1.1601e-05	1.30504e-05	1.02431e-05	1.28898e-05	1.29686e-05	0.0706502	0.525032	normal	0.34133	-0.179332	normal	0.0170457	0.3457	normal	0.043642	0.455145	normal	0.0550292
ONT.11219.1	0	0	0	0	0	0	0	0	0	0	0	0	3.52258e-06	3.67038e-06	3.42731e-06	2.69693e-06	3.06877e-06	3.54891e-06	2.60267e-06	3.28525e-06	3.21026e-06	3.08421e-06	2.27305e-06	3.47289e-06	0	0	1.92085e-06	0	0	1.91624e-06	1.65969e-06	0	0	1.34503e-06	0	1.71101e-06	--	--	--	--	--	--	--	--	--	--	--	--	--
ONT.11233.1	6.10934e-05	7.51578e-05	6.59017e-05	8.55356e-05	9.32952e-05	8.30988e-05	6.13661e-05	8.3178e-05	8.36358e-05	7.86625e-05	8.07871e-05	6.97187e-05	7.77292e-05	7.87647e-05	8.60719e-05	8.38694e-05	8.40118e-05	8.45596e-05	8.84555e-05	7.92641e-05	9.62444e-05	9.1262e-05	8.36034e-05	9.7969e-05	9.92607e-05	9.65718e-05	0.000105008	9.57018e-05	9.69633e-05	8.91977e-05	0.000107983	9.17567e-05	0.000105	8.97137e-05	9.17883e-05	9.23181e-05	0.0614807	0.262929	normal	0.00585346	0.310621	normal	0.00478831	0.57355	normal	0.41175	-0.0532335	normal	0.0542303
ONT.11236.1	0.000112993	0.000122296	0.00011457	0.000120179	0.00010611	0.000114419	0.00010748	0.000107736	0.000118367	0.000104547	0.000107179	0.000115575	0.000106116	0.000122987	0.000111425	0.0001062	0.000115379	0.000119788	0.000120162	0.000110652	0.000106837	0.000116335	0.000106849	0.000103297	0.000121236	0.000109577	0.000115574	0.000112334	0.000102169	0.000114657	0.000103125	0.000111191	0.000107466	0.000120302	0.000108209	0.000111405	0.623964	-0.0390032	normal	0.763671	0.0246127	normal	0.806928	-0.0143905	normal	0.971167	0.00279056	normal	0.503632
ONT.11240.1	3.06724e-05	4.11975e-05	4.35287e-05	5.09661e-05	4.02328e-05	4.69147e-05	2.80884e-05	4.09178e-05	3.3013e-05	4.76944e-05	4.49505e-05	3.32661e-05	4.70226e-05	4.39932e-05	4.83842e-05	5.29392e-05	7.70924e-05	4.13848e-05	4.01187e-05	4.52746e-05	4.19599e-05	3.9691e-05	4.92008e-05	4.54281e-05	6.39718e-05	6.06877e-05	7.61601e-05	7.55209e-05	7.85569e-05	7.64836e-05	8.89865e-05	7.93857e-05	9.0248e-05	9.17868e-05	7.62357e-05	9.01405e-05	0.17168	0.272606	normal	0.0408388	0.526668	normal	0.0104994	0.799274	normal	0.404353	0.311649	normal	0.200999
ONT.11251.1	3.37235e-05	3.29013e-05	3.58426e-05	3.68225e-05	3.51616e-05	3.74252e-05	2.1049e-05	3.2897e-05	2.82162e-05	2.44403e-05	2.28228e-05	2.22442e-05	2.27785e-05	2.29909e-05	3.22585e-05	2.19208e-05	2.22321e-05	2.40332e-05	2.68291e-05	2.22257e-05	2.51118e-05	2.20355e-05	1.81454e-05	2.38148e-05	3.52524e-05	3.41443e-05	3.50853e-05	3.35674e-05	3.17338e-05	3.22865e-05	3.05276e-05	2.87676e-05	3.10624e-05	2.53731e-05	3.10902e-05	2.47386e-05	0.111931	-0.393106	normal	0.104272	0.421193	normal	0.534279	0.0280878	normal	0.000130321	-0.682184	normal	0.000398917
ONT.11253.1	0.000152813	0.000151819	0.000158105	0.000119372	0.00011356	0.00015096	0.000165695	0.000130209	0.00013504	0.000144532	0.000165788	0.000139741	0.000146298	0.000137966	0.000153813	0.000135101	0.00015092	0.000150669	0.000124234	0.000141757	0.000110297	9.7291e-05	9.46587e-05	0.000112699	0.000113631	0.000128539	0.000114791	0.00014617	0.000140545	0.000129656	0.000124013	0.000135146	0.00012418	0.000111337	0.000119462	0.00014033	0.20692	-0.0790088	normal	0.0151331	-0.295415	normal	0.00951018	-0.374424	normal	0.267828	0.185912	normal	0.396342
ONT.11255.1	0.00118163	0.0012749	0.0013993	0.00123864	0.00125183	0.00116744	0.00102634	0.00130044	0.00122684	0.00123562	0.00123951	0.00108591	0.00130623	0.0011855	0.0012449	0.00128094	0.00128461	0.00128302	0.00110091	0.00132203	0.00119004	0.00121483	0.000955583	0.00125908	0.00125918	0.00126107	0.00117204	0.00116095	0.00108712	0.00115958	0.00104966	0.00111483	0.00108025	0.000862348	0.00109463	0.0011181	0.618334	-0.0453044	normal	0.76243	-0.0172207	normal	0.493505	-0.0625251	normal	0.135945	0.0733068	normal	0.0262523
ONT.11260.2	0.000103045	9.64077e-05	9.56131e-05	7.89418e-05	6.76707e-05	9.23671e-05	7.71699e-05	7.9234e-05	7.90461e-05	9.52131e-05	8.32231e-05	7.18605e-05	9.2494e-05	9.45076e-05	9.1264e-05	8.72661e-05	9.00284e-05	8.5286e-05	8.7636e-05	9.54721e-05	7.32004e-05	7.07115e-05	6.98776e-05	8.574e-05	7.18875e-05	6.16594e-05	6.78449e-05	6.47801e-05	6.924e-05	6.66388e-05	7.0899e-05	6.84869e-05	7.23338e-05	7.32806e-05	6.35127e-05	7.27204e-05	0.127122	-0.0845744	normal	0.00822715	-0.466457	normal	0.00147628	-0.551032	normal	0.385569	0.135872	normal	0.000405528
ONT.11262.3	6.37762e-06	4.84682e-06	4.50534e-06	4.45403e-06	3.85425e-06	4.80448e-06	5.87446e-06	3.97293e-06	4.53191e-06	4.53299e-06	3.78831e-06	4.84503e-06	8.63842e-06	6.21294e-06	7.17742e-06	7.05871e-06	4.80891e-06	6.3256e-06	4.49798e-06	7.54441e-06	4.22493e-06	3.21884e-06	3.62891e-06	3.9594e-06	7.11038e-06	6.5285e-06	5.75402e-06	6.6172e-06	5.1602e-06	6.29087e-06	5.95013e-06	5.20867e-06	6.93964e-06	3.69359e-06	6.45065e-06	4.35983e-06	0.0849645	0.485892	normal	0.352906	-0.183862	normal	0.164111	0.30203	normal	0.109928	0.47243	normal	0.961134
ONT.11285.1	0	0	0	0	0	0	0	0	0	0	0	0	1.19831e-06	9.09781e-07	6.38849e-07	1.80245e-06	5.23282e-07	1.30456e-06	7.47625e-07	6.24679e-07	1.31793e-06	0	0	0	0	6.83793e-07	5.73358e-07	0	0	0	6.87009e-07	0	0	0	0	0	--	--	--	0.474588	-0.283322	normal	--	--	--	--	--	--	--
ONT.11298.1	7.00271e-05	7.2008e-05	6.88105e-05	7.11019e-05	8.26371e-05	7.72328e-05	6.95455e-05	6.77714e-05	7.48587e-05	6.81434e-05	7.34799e-05	7.31548e-05	0.000105918	9.63533e-05	9.95415e-05	0.000101911	9.68947e-05	0.000101163	8.96623e-05	9.29765e-05	9.8836e-05	0.000102511	9.26293e-05	9.1352e-05	9.22926e-05	7.91503e-05	8.7677e-05	8.70078e-05	8.08558e-05	8.27094e-05	7.79518e-05	8.15643e-05	7.62779e-05	8.13101e-05	7.98703e-05	8.14446e-05	0.00464843	0.517468	normal	0.0453359	-0.220036	normal	0.046009	0.297432	normal	0.00971366	0.377094	normal	0.00257086
ONT.11318.1	9.8221e-06	1.01857e-05	1.03257e-05	1.22268e-05	1.10304e-05	1.13296e-05	8.82231e-06	9.62223e-06	1.30235e-05	1.0791e-05	1.12924e-05	1.02624e-05	2.30067e-05	2.71574e-05	2.57267e-05	2.40267e-05	2.60544e-05	2.33685e-05	2.33756e-05	2.53743e-05	2.55883e-05	2.51419e-05	2.15936e-05	2.81941e-05	2.60274e-05	2.20878e-05	2.54782e-05	2.11864e-05	2.03705e-05	2.35285e-05	2.36843e-05	2.23661e-05	2.25258e-05	2.12937e-05	2.34722e-05	2.48815e-05	0.00576862	1.32301	up	0.681227	-0.0443483	normal	0.00658266	1.27866	up	0.00106407	1.08653	up	0.0902605
ONT.11322.1	1.2075e-05	1.42993e-05	1.26986e-05	1.52256e-05	1.62001e-05	1.53694e-05	1.37188e-05	1.37756e-05	1.39828e-05	1.28822e-05	1.61902e-05	1.35128e-05	2.72256e-05	2.66067e-05	2.49017e-05	2.83965e-05	2.65176e-05	2.68699e-05	2.29976e-05	2.60697e-05	3.00967e-05	2.68848e-05	2.61883e-05	2.94075e-05	2.46039e-05	2.78217e-05	2.69115e-05	2.75427e-05	2.76484e-05	2.60144e-05	2.97704e-05	2.7245e-05	2.63653e-05	2.68607e-05	2.60223e-05	2.67918e-05	0.000163423	1.01082	up	0.874073	0.0110093	normal	0.000606651	1.02183	up	0.0003583	0.805461	normal	0.817397
ONT.11327.1	3.53873e-06	3.22819e-06	4.44748e-06	2.6499e-06	3.22434e-06	2.04385e-06	9.86855e-07	2.74794e-06	7.22365e-07	3.02915e-06	1.69692e-06	2.81871e-06	5.97174e-06	5.31761e-06	4.80769e-06	5.39815e-06	2.04945e-06	4.16679e-06	3.86678e-06	4.77433e-06	3.40745e-06	4.46205e-06	4.44388e-06	4.22063e-06	7.97193e-06	8.44625e-06	7.76596e-06	7.6904e-06	6.28664e-06	7.09865e-06	4.50926e-06	4.79392e-06	7.48947e-06	6.33532e-06	7.55598e-06	7.03919e-06	0.0310177	0.521444	normal	0.00477718	0.587266	normal	0.00163999	1.10871	up	0.335557	0.55269	normal	0.0678571
ONT.1135.1	8.75486e-05	5.80368e-05	4.64532e-05	8.51631e-05	9.355e-05	0.000105839	7.27854e-05	5.69516e-05	5.99657e-05	6.16842e-05	4.31842e-05	3.74441e-05	9.08993e-05	6.20334e-05	5.82641e-05	5.76077e-05	3.94141e-05	3.65294e-05	2.72824e-05	5.06527e-05	4.03417e-05	3.81408e-05	3.35232e-05	3.88125e-05	1.63734e-05	1.98412e-05	1.66194e-05	2.40815e-05	1.81293e-05	1.91296e-05	1.25972e-05	1.21776e-05	1.62991e-05	1.00053e-05	1.48925e-05	9.59114e-06	0.710701	0.137191	normal	0.0347616	-1.99905	normal	0.0618681	-1.86186	normal	0.0049879	-1.0913	down	0.0585167
ONT.11355.1	1.65213e-05	1.87291e-05	1.87087e-05	1.98233e-05	2.13276e-05	2.02562e-05	2.59964e-05	1.95466e-05	2.31528e-05	2.43083e-05	2.61316e-05	2.46725e-05	3.32938e-05	2.86672e-05	3.02968e-05	3.38129e-05	3.05456e-05	3.01131e-05	2.80453e-05	3.31355e-05	2.90468e-05	3.05724e-05	3.05793e-05	3.15811e-05	2.51423e-05	2.57186e-05	2.75068e-05	2.5362e-05	2.23496e-05	2.56283e-05	2.66724e-05	2.57627e-05	2.50722e-05	2.39489e-05	2.35883e-05	2.75069e-05	0.00334458	0.773805	normal	0.0559061	-0.235411	normal	0.00135046	0.538394	normal	0.00545536	0.621475	normal	0.0112445
ONT.11359.1	0.000133086	0.000128013	0.000120914	9.81783e-05	8.75967e-05	0.000104197	0.000114573	0.000103812	0.000102681	0.000116348	0.000110101	0.00012144	7.42183e-05	8.01293e-05	8.04987e-05	7.81747e-05	7.89845e-05	8.09431e-05	7.53121e-05	7.77762e-05	8.2709e-05	6.34801e-05	7.39231e-05	8.26251e-05	0.000113667	0.000121	0.00011428	0.000107907	0.000125718	0.000130125	0.000137181	0.00013996	0.000137837	0.000134179	0.000136853	0.000141429	0.000903748	-0.701905	normal	0.000287247	0.571291	normal	0.0691058	-0.130614	normal	0.0666986	-0.284333	normal	0.0239294
ONT.11379.3	2.05153e-05	1.73188e-05	2.49023e-05	2.6226e-05	2.53481e-05	2.41884e-05	2.0091e-05	2.20264e-05	2.11433e-05	2.28505e-05	2.3545e-05	1.9844e-05	4.62057e-05	4.53769e-05	4.62534e-05	4.43452e-05	4.57812e-05	4.23153e-05	4.007e-05	4.17139e-05	4.23306e-05	4.17656e-05	3.52993e-05	3.64343e-05	2.82558e-05	2.54962e-05	2.64009e-05	2.73476e-05	2.08821e-05	2.45043e-05	2.19155e-05	2.17275e-05	2.10591e-05	1.89393e-05	1.97107e-05	2.03131e-05	0.00688052	1.13558	up	0.000630168	-0.782126	normal	0.104974	0.353451	normal	0.00033188	0.805802	normal	0.00235414
ONT.11389.1	8.29659e-06	8.60674e-06	5.77304e-06	1.07343e-05	1.30552e-05	1.28863e-05	1.17663e-05	7.81248e-06	9.61971e-06	7.78123e-06	8.5993e-06	8.91683e-06	9.02481e-06	1.62229e-05	1.16173e-05	8.99429e-06	1.25766e-05	9.25584e-06	1.09605e-05	7.57703e-06	1.24579e-05	1.02089e-05	1.00641e-05	7.99312e-06	1.15362e-05	9.91997e-06	1.01323e-05	1.00247e-05	8.89482e-06	9.79449e-06	1.11862e-05	9.83847e-06	1.1033e-05	9.4558e-06	9.31559e-06	1.08518e-05	0.140525	0.701062	normal	0.49413	-0.222851	normal	0.0596053	0.47821	normal	0.240044	-0.250652	normal	0.609662
ONT.11390.1	8.23926e-05	9.91654e-05	9.30708e-05	0.000119005	0.000129911	0.000112313	6.57513e-05	8.32994e-05	9.26669e-05	5.36532e-05	1.71643e-05	3.55418e-05	5.85654e-05	5.59083e-05	3.50353e-05	9.51895e-05	2.04352e-05	1.15207e-05	2.78572e-05	6.75006e-05	4.24297e-05	2.17747e-05	1.60192e-05	3.87184e-05	8.56971e-05	0.000131036	0.000111658	7.86956e-05	9.19026e-05	5.30601e-05	0.000103565	6.47416e-05	0.000107133	6.16353e-05	8.56943e-05	3.01596e-05	0.0133065	-0.87725	normal	0.0262412	1.13518	normal	0.305213	0.257931	normal	0.0937655	-1.50644	normal	0.354064
ONT.11398.1	4.74361e-06	4.96427e-06	6.66433e-06	6.70364e-06	6.57396e-06	4.67562e-06	1.69508e-06	4.29292e-06	3.84748e-06	4.6679e-06	4.71275e-06	0	5.45317e-06	1.42e-06	5.9412e-06	6.61114e-06	4.44686e-06	1.87912e-06	1.12814e-06	4.4724e-06	4.30175e-06	2.8254e-06	1.83311e-06	2.44574e-06	7.80116e-06	8.06477e-06	8.92815e-06	1.04266e-05	7.85245e-06	7.91681e-06	8.91644e-06	8.38235e-06	6.88008e-06	6.15269e-06	6.39969e-06	6.78624e-06	0.507044	-0.353487	normal	0.101109	0.952234	normal	0.0250403	0.598748	normal	0.353964	-0.472727	normal	0.0629636
ONT.11399.2	0	0	0	2.25708e-06	0	0	3.08761e-06	0	0	0	0	2.74239e-06	1.8506e-06	5.6572e-06	1.84603e-06	6.16672e-06	7.54926e-06	5.20574e-06	3.98235e-06	5.6693e-06	4.67864e-06	5.27072e-06	1.97749e-06	5.30927e-06	1.33843e-06	1.34367e-06	5.91128e-06	4.88148e-06	3.88748e-06	1.53153e-06	1.0815e-06	5.03759e-06	1.3738e-06	0	1.15179e-06	8.04871e-07	--	--	--	0.904648	-0.122334	normal	--	--	--	--	--	--	0.083859
ONT.11409.4	2.86142e-05	3.6494e-05	3.3314e-05	3.07065e-05	2.98253e-05	3.0612e-05	3.26837e-05	3.23636e-05	3.04624e-05	2.47562e-05	2.96605e-05	3.26797e-05	4.53009e-05	4.45792e-05	4.31767e-05	4.76826e-05	3.91731e-05	4.62672e-05	4.08281e-05	4.49645e-05	4.87484e-05	4.11393e-05	4.27565e-05	3.9276e-05	3.60119e-05	4.0376e-05	3.87109e-05	3.06797e-05	3.29997e-05	3.24055e-05	3.51704e-05	3.77459e-05	3.54434e-05	3.44799e-05	3.3577e-05	3.25767e-05	0.0299693	0.434987	normal	0.0257315	-0.20917	normal	0.12013	0.225816	normal	0.0323931	0.546541	normal	0.0353618
ONT.11415.1	0	0	0	0	0	0	0	0	0	0	0	0	1.01707e-06	9.18976e-07	1.35466e-06	1.41091e-06	1.17174e-06	0	1.13464e-06	1.49432e-06	1.6218e-06	1.77919e-06	1.52492e-06	2.03952e-06	0	0	0	0	0	0	0	0	0	8.82253e-07	1.21241e-06	9.73199e-07	--	--	--	--	--	--	--	--	--	--	--	--	--
ONT.1142.1	0.00245301	0.00161972	0.00217857	0.000603977	0.00114965	0.00103447	0.000935611	0.00245932	0.00228662	0.00220616	0.00215867	0.00324346	0.00079171	0.00178526	0.000765333	0.00102265	0.0016109	0.00283741	0.00125454	0.00122269	0.000935919	0.00163447	0.00161649	0.00136066	0.00107017	0.00104992	0.000806828	0.000776359	0.00115053	0.00130493	0.000540075	0.00098243	0.000953147	0.00111212	0.00153964	0.0014226	0.0860774	-0.903315	normal	0.723951	-0.191457	normal	0.0344273	-1.09477	normal	0.231152	0.972513	normal	0.295497
ONT.11422.1	8.01022e-06	8.07155e-06	5.51096e-06	6.52783e-06	2.59387e-06	8.32804e-06	9.27787e-06	7.43907e-06	9.71184e-06	7.66563e-06	8.71134e-06	7.70084e-06	9.16377e-06	1.11117e-05	5.29643e-06	7.83366e-06	1.0365e-05	1.07647e-05	1.06907e-05	7.92884e-06	8.20317e-06	7.68284e-06	9.57119e-06	7.33774e-06	7.26972e-06	6.85828e-06	6.6527e-06	4.7667e-06	9.76846e-06	8.06777e-06	6.87127e-06	5.49396e-06	6.58224e-06	9.66961e-06	9.08923e-06	9.51165e-06	0.537765	0.244015	normal	0.448969	-0.299316	normal	0.781182	-0.0553013	normal	0.137857	0.731023	normal	0.299731
ONT.11434.3	1.77634e-05	2.03336e-05	1.57035e-05	2.17833e-05	2.088e-05	1.89105e-05	1.81642e-05	1.59882e-05	1.64356e-05	1.83319e-05	8.5072e-06	1.768e-05	2.19882e-05	2.25018e-05	2.37385e-05	2.2439e-05	2.32388e-05	2.5433e-05	2.19833e-05	2.21366e-05	2.54525e-05	2.3649e-05	2.29163e-05	2.49536e-05	1.77593e-05	1.90341e-05	1.52414e-05	1.74322e-05	1.77933e-05	2.00116e-05	1.84314e-05	2.03583e-05	1.98984e-05	1.91478e-05	1.94916e-05	2.05908e-05	0.0547815	0.342753	normal	0.0246781	-0.390896	normal	0.753014	-0.0481427	normal	0.0616133	0.207751	normal	0.0120465
ONT.11437.2	0.000101511	0.000115696	0.000113396	0.00013635	0.000141092	0.000108992	0.00012099	0.000117914	0.000106395	0.000146572	0.0001271	0.000142072	9.60059e-05	8.9655e-05	0.000112288	0.000145788	0.000112844	0.000138992	0.000103226	0.000128996	0.000131111	0.000137388	0.000126919	0.000148633	0.00014326	0.000119591	0.000139326	0.000118881	0.000103863	0.000122059	0.000155757	0.000124626	0.000151583	0.000140471	0.000134676	0.000141825	0.258185	-0.150036	normal	0.025381	0.432766	normal	0.0616976	0.282731	normal	0.80544	0.0411823	normal	0.219462
ONT.11442.1	0	1.31026e-06	7.83183e-07	1.48578e-06	1.68137e-06	7.84232e-07	7.07086e-07	8.75909e-07	0	0	9.25711e-07	0	1.78629e-06	1.00642e-06	2.216e-06	9.80898e-07	9.66253e-07	0	0	2.18006e-06	1.00835e-06	2.33451e-06	2.33558e-06	1.3479e-06	1.94667e-06	3.21865e-06	1.77777e-06	1.64023e-06	3.24226e-06	2.96242e-06	3.36855e-06	3.04921e-06	3.30422e-06	2.72091e-06	2.60534e-06	2.5983e-06	0.205609	0.695227	normal	0.329347	0.471136	normal	0.0937469	1.16636	normal	0.344008	-0.423036	normal	0.0805878
ONT.1146.1	0.0034356	0.003726	0.00355613	0.0038028	0.00337875	0.00361677	0.00389669	0.00335156	0.00360732	0.00346084	0.00334162	0.00326291	0.00442144	0.00377265	0.00395749	0.0034788	0.00441251	0.00475795	0.00430641	0.00429065	0.00417457	0.00381774	0.00458748	0.00384075	0.0032249	0.00315696	0.00300228	0.00347274	0.00352629	0.00378848	0.00334817	0.0035459	0.0034974	0.00352815	0.00339252	0.00338111	0.116469	0.181144	normal	0.030515	-0.372847	normal	0.0159325	-0.191702	normal	0.243062	0.228246	normal	0.241987
ONT.11475.1	0	0	0	0	0	0	0	0	0	0	0	0	0	0	0	0	0	0	0	0	0	0	0	0	0	0	0	0	0	0	0	0	0	0	0	0	--	--	--	--	--	--	--	--	--	--	--	--	--
ONT.11490.1	0.00202625	0.00212004	0.00188316	0.0017077	0.00152546	0.00163323	0.00157521	0.0017984	0.0017436	0.00186801	0.00165996	0.00191832	0.00165545	0.00160692	0.00155435	0.00175013	0.0015451	0.00165314	0.00147551	0.00150885	0.00175185	0.00157579	0.00143945	0.00156308	0.00192462	0.00186364	0.00173924	0.0017036	0.00176369	0.00190426	0.00189592	0.00183253	0.00199275	0.00174783	0.00186231	0.00184487	0.0162741	-0.323977	normal	0.03031	0.198576	normal	0.133312	-0.125401	normal	0.74827	0.0241014	normal	0.168058
ONT.11514.1	1.18179e-05	1.48717e-05	1.27641e-05	1.87652e-05	1.91218e-05	1.613e-05	1.81174e-05	1.63404e-05	1.67733e-05	1.95114e-05	1.7713e-05	1.85138e-05	3.38036e-05	3.39243e-05	3.41521e-05	3.33043e-05	3.59843e-05	3.40007e-05	2.93925e-05	3.44747e-05	3.34436e-05	3.68332e-05	3.53628e-05	3.28754e-05	3.55055e-05	3.45649e-05	3.47245e-05	3.71844e-05	3.55844e-05	3.93752e-05	3.79535e-05	3.67064e-05	3.60533e-05	4.21399e-05	3.48002e-05	3.90807e-05	0.00167389	1.36864	up	0.0658213	0.040698	normal	0.000699505	1.40933	up	0.000217886	0.935206	normal	0.102223
ONT.11519.1	1.80092e-05	1.65992e-05	1.79345e-05	2.3036e-05	2.59957e-05	2.1394e-05	2.75105e-05	3.05638e-05	2.85628e-05	3.05742e-05	2.89867e-05	3.21456e-05	1.95422e-05	1.89353e-05	2.00276e-05	2.14413e-05	1.81206e-05	1.9587e-05	1.87064e-05	2.07414e-05	1.96523e-05	2.53296e-05	2.23511e-05	2.27383e-05	4.76324e-05	4.48867e-05	4.30399e-05	3.93053e-05	4.21815e-05	4.31083e-05	4.83548e-05	5.02423e-05	5.3362e-05	5.35707e-05	5.8077e-05	5.43944e-05	0.028454	0.155066	normal	0.00171663	1.21229	up	0.000905619	1.36735	up	0.0925364	-0.251749	normal	0.000154945
ONT.11529.2	0	8.47418e-07	6.16382e-07	1.09806e-06	0	7.22951e-07	4.31655e-07	1.04396e-06	0	9.61508e-07	9.46596e-07	8.20165e-07	1.22077e-06	1.40137e-06	1.4059e-06	8.97204e-07	1.8392e-06	1.07105e-06	1.26014e-06	1.23252e-06	1.20074e-06	1.47074e-06	1.91972e-06	1.26045e-06	1.08447e-06	7.96659e-07	1.23885e-06	1.28979e-06	1.17109e-06	1.33359e-06	1.54794e-06	1.3023e-06	1.62557e-06	1.51636e-06	1.39601e-06	1.47613e-06	0.0246364	0.709194	normal	0.129865	-0.368543	normal	0.271321	0.340652	normal	0.378193	0.432619	normal	0.989504
ONT.11533.1	2.23723e-05	2.75837e-05	2.32065e-05	3.08308e-05	2.35603e-05	3.15502e-05	2.6892e-05	1.9779e-05	2.03294e-05	2.19811e-05	2.60618e-05	2.43407e-05	2.72649e-05	2.79858e-05	2.99108e-05	2.66407e-05	2.58744e-05	2.68528e-05	2.4021e-05	2.48057e-05	2.63124e-05	1.96908e-05	2.01618e-05	2.96525e-05	2.37119e-05	3.32264e-05	2.72702e-05	2.81627e-05	3.09896e-05	2.3377e-05	2.78319e-05	2.60343e-05	3.0089e-05	2.19498e-05	2.49009e-05	2.5783e-05	0.115628	0.219097	normal	0.921144	-0.0162342	normal	0.329699	0.202863	normal	0.481516	-0.114796	normal	0.683119
ONT.11537.7	6.95407e-05	6.4294e-05	6.22073e-05	3.63403e-05	2.96977e-05	4.85534e-05	2.41651e-05	5.39032e-05	4.71921e-05	2.61481e-05	2.4551e-05	3.24068e-05	6.22383e-06	6.95668e-06	5.11707e-06	7.99795e-06	5.56346e-06	3.62056e-06	7.36612e-06	7.84163e-06	7.95042e-06	4.85299e-06	4.65744e-06	7.24904e-06	5.37552e-05	4.26841e-05	4.49795e-05	3.77195e-05	5.08631e-05	3.86969e-05	3.54733e-05	4.14488e-05	4.9053e-05	4.5523e-05	4.80439e-05	4.21047e-05	0.00077233	-3.42144	down	0.00570551	2.95025	up	0.0150494	-0.471189	normal	0.0230679	-2.73753	normal	0.00848962
ONT.11561.3	2.83783e-05	2.3699e-05	2.94071e-05	3.39771e-05	3.97766e-05	3.83559e-05	2.16248e-05	2.21204e-05	2.55936e-05	1.48142e-05	1.87901e-05	1.67848e-05	7.06006e-05	5.81476e-05	8.89932e-05	7.20955e-05	8.72007e-05	6.1387e-05	8.24113e-05	6.78499e-05	8.03531e-05	7.44221e-05	7.23207e-05	7.27528e-05	4.08947e-05	3.42358e-05	4.06238e-05	4.0867e-05	4.94837e-05	3.29745e-05	3.70442e-05	3.9407e-05	4.46803e-05	3.73109e-05	4.44976e-05	3.82232e-05	0.0327283	1.41802	normal	0.0558494	-0.911549	normal	0.0164177	0.506471	normal	0.0345314	0.977067	normal	0.0287389
ONT.11580.1	0.000520334	0.000527111	0.000478104	0.000534398	0.000666089	0.000552559	0.000449334	0.000497203	0.000466179	0.000481538	0.000573518	0.000482595	0.000530863	0.000473071	0.000564024	0.000528781	0.000603483	0.000618994	0.000458858	0.000535911	0.000537175	0.000557293	0.00047904	0.000498075	0.000487843	0.000461041	0.000478181	0.000503163	0.00048545	0.000464537	0.000433033	0.000468008	0.000419156	0.000430218	0.00044334	0.000472849	0.674505	0.0395586	normal	0.213447	-0.135837	normal	0.153308	-0.0962781	normal	0.991083	-0.00147289	normal	0.0549354
ONT.11584.1	6.63623e-05	6.02083e-05	6.1077e-05	7.07715e-05	6.24706e-05	6.27587e-05	5.95856e-05	4.91776e-05	4.95807e-05	5.5744e-05	6.66662e-05	6.56487e-05	6.30269e-05	6.67077e-05	6.82352e-05	5.7488e-05	6.46419e-05	7.18295e-05	5.90983e-05	6.57133e-05	6.24523e-05	5.23351e-05	5.72254e-05	5.83864e-05	6.38342e-05	7.41301e-05	7.15233e-05	8.34471e-05	7.70058e-05	7.58785e-05	7.37413e-05	7.69426e-05	6.61649e-05	7.12497e-05	6.94157e-05	7.52318e-05	0.238711	0.0772536	normal	0.349024	0.0815848	normal	0.129779	0.158838	normal	0.898364	-0.015105	normal	0.0552924
ONT.11590.1	2.2559e-05	2.83975e-05	3.15486e-05	4.06291e-05	4.93824e-05	3.75855e-05	5.00471e-05	3.60599e-05	3.78912e-05	3.68214e-05	4.06825e-05	3.89413e-05	3.86523e-05	3.71496e-05	4.34995e-05	3.8984e-05	3.28546e-05	3.89141e-05	3.31704e-05	4.22967e-05	3.39563e-05	3.6659e-05	3.0509e-05	3.9603e-05	3.24539e-05	3.46831e-05	3.51434e-05	3.88516e-05	3.51519e-05	3.34364e-05	3.4819e-05	3.14578e-05	3.42139e-05	2.61457e-05	2.91814e-05	3.03015e-05	0.0231486	0.532056	normal	0.0807813	-0.222081	normal	0.118775	0.309975	normal	0.257233	-0.204251	normal	0.692343
ONT.11591.2	1.28751e-06	9.25807e-07	1.77621e-06	3.90819e-06	5.86664e-06	4.36125e-06	5.21056e-06	1.3863e-06	2.12624e-06	1.86217e-06	5.11898e-07	2.39578e-06	1.71774e-06	2.02289e-06	1.88597e-06	1.5813e-06	2.33505e-06	1.88473e-06	1.30484e-06	2.01324e-06	1.8378e-06	1.97142e-06	1.07217e-06	2.07948e-06	2.36065e-06	5.21057e-07	2.27329e-06	3.23417e-06	2.0724e-06	2.19942e-06	2.46524e-06	2.39768e-06	2.25528e-06	7.10309e-07	2.28862e-06	2.2795e-06	0.146151	0.496044	normal	0.818581	-0.126289	normal	0.595962	0.369755	normal	0.0305284	-1.28499	normal	0.269721
ONT.11596.3	1.86021e-05	2.02535e-05	2.15756e-05	1.90924e-05	2.43332e-05	2.13272e-05	1.21171e-05	2.50774e-05	2.40378e-05	2.13764e-05	3.16164e-05	1.91909e-05	1.99399e-05	3.08523e-05	2.73995e-05	2.83425e-05	3.26496e-05	2.80137e-05	3.76701e-05	3.5934e-05	2.74564e-05	3.57481e-05	3.12939e-05	3.53838e-05	1.65926e-05	1.85945e-05	1.97722e-05	1.81121e-05	1.87081e-05	2.03633e-05	2.46001e-05	1.97549e-05	2.69737e-05	2.22457e-05	2.31191e-05	2.14951e-05	0.201779	0.371723	normal	0.128976	-0.50865	normal	0.223306	-0.136928	normal	0.0191811	0.458957	normal	0.00938705
ONT.11597.2	3.18653e-06	3.04743e-06	4.02812e-06	9.54553e-07	0	3.74277e-06	9.92346e-07	1.95154e-06	1.91884e-06	0	2.33611e-06	0	2.64785e-06	4.28926e-06	6.16464e-06	3.45083e-06	2.41819e-06	4.07068e-06	2.89187e-06	3.67092e-06	2.60896e-06	2.06736e-06	4.16709e-06	4.56561e-06	1.07265e-06	1.24062e-06	0	1.70807e-06	1.18754e-06	0	1.62458e-06	0	2.10809e-06	1.65446e-06	2.24507e-06	1.09507e-06	0.453844	0.352438	normal	0.0840881	-1.98343	normal	0.0134373	-1.631	normal	0.266717	0.802918	normal	0.0367024
ONT.1161.1	0.0001076	0.000100982	9.19999e-05	6.07428e-05	5.10781e-05	7.75089e-05	5.47171e-05	8.30711e-05	7.03473e-05	9.97295e-05	8.76829e-05	8.07636e-05	9.09568e-05	4.7189e-05	6.27367e-05	6.15149e-05	4.12957e-05	4.19657e-05	3.471e-05	5.4098e-05	3.7836e-05	2.34819e-05	3.01354e-05	2.68276e-05	7.8446e-05	8.10921e-05	7.62747e-05	9.03746e-05	9.87538e-05	0.00010222	7.52635e-05	7.19206e-05	7.95038e-05	5.84776e-05	6.03312e-05	6.43656e-05	0.109401	-0.581409	normal	0.459675	0.231291	normal	0.0320675	-0.350119	normal	0.219843	-0.387077	normal	0.00705278
ONT.1162.2	6.23182e-06	4.87485e-06	3.92571e-06	3.4758e-06	2.76441e-06	3.22082e-06	0	5.29771e-06	4.42938e-06	5.81803e-06	4.19809e-06	2.93929e-06	3.6201e-06	3.81119e-06	2.79121e-06	3.29055e-06	3.66839e-06	2.1361e-06	3.0392e-06	2.32207e-06	2.24446e-06	2.04756e-06	1.56217e-06	1.32978e-06	4.1409e-06	3.45265e-06	3.47819e-06	4.51544e-06	5.22456e-06	5.35453e-06	5.35371e-06	4.23912e-06	5.76534e-06	4.25467e-06	4.53449e-06	5.59313e-06	0.12364	-0.556325	normal	0.507497	0.115133	normal	0.178683	-0.441192	normal	0.826026	-0.0569184	normal	0.0296812
ONT.11622.1	3.53115e-05	4.21804e-05	3.82346e-05	4.04811e-05	3.13412e-05	3.92057e-05	3.53012e-05	4.14572e-05	3.86835e-05	4.59332e-05	3.37775e-05	3.98228e-05	4.67345e-05	3.3793e-05	3.81546e-05	4.36805e-05	3.59573e-05	3.30858e-05	2.94296e-05	3.68172e-05	3.03162e-05	2.72766e-05	3.02239e-05	3.59533e-05	4.01687e-05	3.55539e-05	4.15325e-05	4.98143e-05	4.79834e-05	4.66335e-05	5.41827e-05	4.45079e-05	4.69909e-05	4.75868e-05	4.59844e-05	4.56723e-05	0.833071	0.0363841	normal	0.9175	-0.0174509	normal	0.859027	0.0189332	normal	0.900992	0.0218663	normal	0.0691255
ONT.11643.1	0.000290133	0.000297454	0.000362614	0.000361375	0.000364256	0.00032447	0.000305674	0.000345033	0.000329547	0.000360644	0.000359775	0.000304299	0.000464294	0.000396885	0.000407943	0.00039611	0.000411486	0.000360192	0.000352706	0.000416767	0.000330837	0.000384223	0.000337436	0.000368291	0.000439866	0.000396807	0.000428777	0.000473277	0.000416645	0.00043913	0.000400864	0.000391722	0.000411087	0.000383216	0.000410306	0.000438	0.0271954	0.417527	normal	0.963062	-0.00418018	normal	0.0260352	0.413347	normal	0.121687	0.153251	normal	0.0748366
ONT.11650.1	0	2.70941e-07	0	0	0	0	0	0	0	0	0	0	9.43687e-07	0	7.1368e-07	0	3.30241e-07	6.5005e-07	4.34153e-07	2.95669e-07	8.7098e-07	0	3.51508e-07	5.05073e-07	2.17725e-06	4.17583e-07	0	6.49458e-07	0	5.62968e-07	0	0	0	0	3.39954e-07	0	--	--	--	0.609138	0.435926	normal	--	--	--	--	--	--	0.760495
ONT.11651.1	0.000138652	0.000140812	0.00018054	0.000153732	0.000202865	0.000144726	0.00011265	0.000205053	0.000152873	0.000218729	0.000209356	0.000189531	0.000181555	0.000137483	0.000176357	0.000160228	0.000177735	0.000177635	0.000191376	0.000248734	0.000193668	0.000235211	0.000252691	0.000226759	0.000310565	0.000243796	0.000266104	0.000229255	0.000225729	0.000217753	0.000288954	0.000266925	0.000235406	0.000334198	0.000307969	0.000329237	0.577152	0.106931	normal	0.0136669	0.727865	normal	0.00989116	0.834796	normal	0.821854	0.0405042	normal	0.00341685
ONT.11665.2	2.64072e-06	3.70167e-06	3.50642e-06	4.59192e-06	4.93884e-06	3.82343e-06	2.78454e-06	0	7.04767e-07	2.93186e-06	3.91745e-06	0	0	0	1.36007e-06	3.16553e-06	0	1.48807e-06	0	1.25877e-06	0	1.06291e-06	0	2.33987e-06	1.72092e-06	0	0	0	0	1.37768e-06	1.93193e-06	0	0	0	1.25115e-06	1.39479e-06	--	--	--	--	--	--	--	--	--	0.0406246	-1.24005	normal	--
ONT.11700.2	1.87167e-06	1.25405e-06	2.36008e-07	0	2.73952e-07	0	0	0	0	0	0	0	0	0	0	0	0	0	0	0	0	0	0	0	0	0	2.16856e-07	0	0	0	0	0	0	0	0	2.3199e-07	--	--	--	--	--	--	--	--	--	--	--	--	--
ONT.11710.3	1.54549e-05	1.50505e-05	1.65438e-05	2.92419e-05	2.74767e-05	2.48329e-05	2.99615e-05	2.30088e-05	2.84457e-05	2.62242e-05	2.633e-05	2.92577e-05	1.45203e-05	1.35577e-05	1.57001e-05	1.42939e-05	1.36058e-05	1.46417e-05	1.19204e-05	1.91509e-05	1.30335e-05	1.44451e-05	1.70717e-05	1.47211e-05	1.80742e-05	2.08855e-05	1.69482e-05	2.16291e-05	2.05673e-05	2.01839e-05	2.28992e-05	2.49269e-05	2.83021e-05	2.93565e-05	2.39813e-05	2.59232e-05	0.233174	-0.103959	normal	0.0544094	0.352842	normal	0.11425	0.248884	normal	0.00701583	-0.938847	normal	0.000432602
ONT.11714.2	4.25137e-06	6.39958e-06	6.99139e-06	4.16076e-06	7.1886e-06	2.72488e-06	1.20758e-05	5.42282e-06	6.95467e-06	7.44046e-06	6.43807e-06	8.16302e-06	3.15107e-06	2.87347e-06	1.67639e-06	2.79836e-06	2.02483e-06	1.43888e-06	1.83551e-06	4.30915e-06	1.74132e-06	1.70504e-06	3.75989e-06	3.89358e-06	7.71743e-06	9.37313e-06	7.9844e-06	1.03408e-05	9.73985e-06	1.01028e-05	1.20449e-05	1.15807e-05	1.22694e-05	1.31851e-05	1.10863e-05	1.20122e-05	0.0378105	-1.19594	normal	0.00114302	1.70314	up	0.0769277	0.507206	normal	0.178839	-1.16835	normal	0.00056334
ONT.11716.2	0.000111819	0.000131071	0.000122388	0.000198889	0.000211373	0.000217559	0.000230774	0.000132077	0.000151461	0.000157167	0.000161425	0.000144146	0.00017208	0.000153053	0.000157837	0.00015876	0.000161514	0.000178944	0.000145542	0.000179662	0.000153616	0.000172512	0.000154602	0.000155674	0.000121971	0.000124525	0.000126038	0.000168809	0.000129063	0.000138996	0.000124137	0.000133856	0.000123698	0.000123515	0.000118924	0.000126204	0.00795607	0.402942	normal	0.0196944	-0.374563	normal	0.709124	0.0283795	normal	0.00724841	-0.330682	normal	0.220475
ONT.11717.1	9.96362e-06	1.13546e-05	1.09914e-05	1.27751e-05	1.07356e-05	6.18573e-06	9.33015e-06	5.91226e-06	4.41287e-06	6.77954e-06	7.29311e-06	7.35969e-06	1.75352e-05	1.68707e-05	1.16104e-05	1.60172e-05	1.18327e-05	1.39232e-05	6.01879e-06	9.49247e-06	6.54888e-06	6.17781e-06	5.98039e-06	7.77454e-06	2.18984e-05	1.58731e-05	1.33895e-05	2.06603e-05	1.96969e-05	2.24178e-05	5.50253e-06	7.3523e-06	8.94862e-06	5.60838e-06	1.14271e-05	6.7719e-06	0.128997	0.51018	normal	0.61689	0.152898	normal	0.127117	0.663078	normal	0.167836	0.492288	normal	0.0120036
ONT.11720.1	1.00883e-06	1.46645e-06	1.23097e-06	2.3759e-07	4.16298e-07	7.50189e-07	2.83843e-06	4.75217e-06	1.64299e-06	3.35937e-06	2.14176e-06	3.4861e-07	5.12324e-06	5.76097e-06	5.94953e-06	7.16614e-06	5.41301e-06	8.40759e-06	3.4686e-06	8.48827e-06	7.70887e-06	6.76374e-06	7.59889e-06	7.31379e-06	2.3616e-07	0	5.2262e-07	0	2.92287e-07	0	2.96007e-07	0	0	2.81393e-07	0	2.50569e-07	0.000548387	2.18332	up	0.000125159	-3.25871	down	0.0807118	-1.07539	normal	0.0150914	3.90178	normal	--
ONT.11720.2	6.65784e-07	6.34521e-07	5.11549e-07	0	0	1.46762e-06	2.62751e-06	3.59123e-06	1.86374e-06	7.62629e-07	8.4172e-07	1.28232e-06	2.16261e-06	4.27662e-06	4.32862e-06	2.36016e-06	2.87692e-06	5.3517e-06	1.99235e-06	5.56386e-06	6.58718e-06	5.85879e-06	2.96651e-06	7.35921e-06	0	3.08289e-07	4.71993e-07	0	2.44066e-07	0	0	0	1.13851e-06	1.24319e-06	0	6.01822e-07	0.0520765	2.57119	normal	0.0431408	-2.59655	normal	0.96487	-0.0253608	normal	--	--	--	--
ONT.1173.1	7.93764e-05	9.47893e-05	8.28662e-05	8.72548e-05	9.6952e-05	8.50525e-05	0.000104899	8.48917e-05	7.59876e-05	7.44778e-05	8.46112e-05	9.36652e-05	8.47288e-05	7.72216e-05	8.24922e-05	7.61497e-05	8.5525e-05	8.99886e-05	7.63383e-05	8.11734e-05	7.93957e-05	8.19527e-05	8.68157e-05	7.86025e-05	8.85806e-05	9.54622e-05	8.89724e-05	8.67412e-05	0.000111268	9.46067e-05	9.1092e-05	8.82964e-05	8.44322e-05	9.3808e-05	8.576e-05	8.86826e-05	0.478902	-0.072451	normal	0.0390801	0.159485	normal	0.381851	0.0870341	normal	0.345141	-0.0975011	normal	0.194142
ONT.11732.1	1.30368e-06	1.40552e-06	1.40979e-06	1.55599e-06	1.76514e-06	1.64899e-06	1.12694e-06	1.98805e-06	1.817e-06	1.88654e-06	1.64167e-06	1.16602e-06	2.33502e-06	1.61126e-06	1.97347e-06	1.7004e-06	1.98422e-06	2.03699e-06	1.64707e-06	1.98233e-06	2.18608e-06	1.92384e-06	1.31509e-06	1.90872e-06	0	0	0	0	0	0	0	0	0	0	0	0	0.0990327	0.523245	normal	--	--	--	--	--	--	0.123885	0.203138	normal	--
ONT.1174.3	1.50744e-05	1.96291e-05	2.09568e-05	2.48048e-05	2.2172e-05	2.07782e-05	3.15722e-05	2.18912e-05	2.28451e-05	2.69928e-05	2.81909e-05	2.67489e-05	9.94286e-06	8.76194e-06	8.58621e-06	1.16662e-05	8.2607e-06	9.47624e-06	8.70701e-06	9.96519e-06	1.02746e-05	9.35185e-06	1.30792e-05	1.0366e-05	2.35507e-05	2.9952e-05	2.40505e-05	3.01967e-05	2.66947e-05	3.23769e-05	2.65389e-05	3.01898e-05	2.55047e-05	3.03099e-05	2.11742e-05	2.66868e-05	0.0281866	-1.02822	normal	0.012018	1.50676	normal	0.0562336	0.478539	normal	0.00131151	-1.20436	down	0.00129659
ONT.11742.2	2.20688e-05	2.05651e-05	1.96996e-05	1.4133e-05	1.32677e-05	1.42231e-05	1.77738e-05	1.88868e-05	1.8936e-05	1.77005e-05	1.77816e-05	2.46289e-05	1.16448e-05	1.23844e-05	1.08016e-05	8.65769e-06	1.46641e-05	1.48503e-05	1.5554e-05	1.32345e-05	1.25547e-05	1.68958e-05	1.6555e-05	1.73216e-05	1.35415e-05	1.42615e-05	1.18052e-05	6.81837e-06	8.69664e-06	1.26428e-05	9.52522e-06	9.24204e-06	9.65249e-06	1.23617e-05	1.5276e-05	9.52006e-06	0.000799336	-0.839646	normal	0.151331	0.185438	normal	0.00167887	-0.654208	normal	0.630006	-0.12489	normal	0.27981
ONT.11756.1	0.000533863	0.00042032	0.000459431	0.000371536	0.000326844	0.000366443	0.000302102	0.000443219	0.000376174	0.000426364	0.000313201	0.000378031	0.000535946	0.000413022	0.000465377	0.000465242	0.000394657	0.000393786	0.000416133	0.000429139	0.000447541	0.000345407	0.000338666	0.000360761	0.000388647	0.00031676	0.000361843	0.000310557	0.00033386	0.000341492	0.000384808	0.000339114	0.000356414	0.000350112	0.000342539	0.000389983	0.996245	0.000747524	normal	0.0621925	-0.406236	normal	0.0526825	-0.405489	normal	0.0994433	0.235561	normal	0.0489248
ONT.11759.2	2.25201e-05	2.07928e-05	2.14854e-05	1.75276e-05	2.38674e-05	1.7819e-05	2.04168e-05	1.91539e-05	2.52222e-05	1.86489e-05	2.0751e-05	1.82074e-05	3.86773e-05	3.31535e-05	3.72838e-05	3.12422e-05	2.98757e-05	2.90793e-05	2.63343e-05	3.17798e-05	2.22544e-05	2.64333e-05	2.33607e-05	2.09994e-05	2.72321e-05	2.82248e-05	3.37632e-05	2.99712e-05	2.78186e-05	3.00724e-05	2.4183e-05	2.7301e-05	2.37823e-05	2.56171e-05	2.10405e-05	2.16469e-05	0.00793651	0.751818	normal	0.0672504	-0.290404	normal	0.0498899	0.461413	normal	0.0291296	0.607146	normal	0.467833
ONT.11774.1	7.67928e-07	9.31671e-07	9.41824e-07	8.25569e-07	6.87264e-07	1.71553e-06	3.46237e-07	7.16196e-07	0	1.56376e-06	7.98821e-07	1.38104e-06	0	3.98919e-07	0	0	0	4.64114e-07	0	5.33525e-07	0	0	0	0	0	5.72734e-07	1.2611e-06	7.62894e-07	6.85789e-07	1.94487e-06	1.06219e-06	2.41125e-06	0	2.41022e-06	1.54262e-06	1.4842e-06	--	--	--	--	--	--	0.783805	0.101439	normal	--	--	--	--
ONT.11791.6	2.89233e-05	3.30297e-05	3.92466e-05	4.44614e-05	6.72831e-05	3.56929e-05	2.62451e-05	4.40175e-05	4.04014e-05	4.48329e-05	5.43625e-05	3.28027e-05	4.35152e-05	3.95991e-05	3.93821e-05	4.60926e-05	4.34289e-05	3.80063e-05	3.41338e-05	4.77099e-05	3.97834e-05	5.48578e-05	5.46976e-05	5.85403e-05	5.33533e-05	4.62674e-05	5.88823e-05	5.58949e-05	5.05497e-05	4.71639e-05	6.56429e-05	5.41409e-05	5.71799e-05	7.89514e-05	5.87032e-05	7.11676e-05	0.12709	0.275535	normal	0.0673562	0.371771	normal	0.0167648	0.647306	normal	0.557859	-0.20929	normal	0.0672376
ONT.11794.1	7.65479e-06	1.07099e-05	1.05614e-05	1.6121e-05	2.38702e-05	1.31201e-05	5.59555e-06	9.69394e-06	1.2113e-05	7.65916e-06	8.99662e-06	4.58526e-06	9.0555e-06	1.18567e-05	1.25187e-05	1.25794e-05	1.17816e-05	6.9867e-06	9.93357e-06	8.9856e-06	8.53275e-06	8.97467e-06	1.23025e-05	9.29754e-06	1.21207e-05	1.36932e-05	1.44674e-05	1.36881e-05	1.25079e-05	1.1781e-05	1.56894e-05	1.2558e-05	1.60191e-05	1.59087e-05	1.35328e-05	1.04754e-05	0.360466	0.208811	normal	0.157331	0.268927	normal	0.0413257	0.477738	normal	0.138102	-0.760661	normal	0.333257
ONT.11796.1	0.000107584	0.000112778	9.39625e-05	0.000116891	0.0001237	0.000117589	0.000137952	0.000105541	9.80467e-05	0.00010995	0.000109556	0.000118733	9.36098e-05	8.39215e-05	8.22467e-05	8.69475e-05	8.41109e-05	9.18833e-05	7.88236e-05	8.54745e-05	8.7746e-05	7.82487e-05	7.89663e-05	8.4574e-05	0.000111475	0.000106922	0.000100948	0.000105775	9.83692e-05	0.000102701	0.000108933	0.000104011	0.000108147	9.52599e-05	0.000108104	0.000105872	0.0625575	-0.274976	normal	0.0137974	0.297836	normal	0.809778	0.0228598	normal	0.000542415	-0.445942	normal	0.00950587
ONT.11799.1	1.64743e-05	1.5144e-05	1.96282e-05	1.73896e-05	1.39286e-05	1.40364e-05	1.30192e-05	1.51726e-05	1.43936e-05	1.6319e-05	1.19738e-05	1.05278e-05	1.53475e-05	7.22203e-06	8.55879e-06	1.3253e-05	9.56229e-06	5.27939e-06	6.90161e-06	1.05244e-05	9.33459e-06	8.22743e-06	8.02497e-06	8.4037e-06	1.63873e-05	1.38019e-05	1.65459e-05	1.52219e-05	1.17512e-05	1.00172e-05	1.72328e-05	1.49008e-05	1.45914e-05	1.32549e-05	1.40077e-05	1.45639e-05	0.0986261	-0.719228	normal	0.164726	0.586283	normal	0.407575	-0.132945	normal	0.113477	-0.690952	normal	0.352362
ONT.11805.1	0.000314908	0.000275063	0.000430621	9.0903e-05	0.000154413	0.000160851	7.47871e-05	0.000389852	0.00023867	0.000321578	0.000319983	0.00022231	0.000899283	0.000846317	0.00073266	0.000797939	0.000923602	0.000784785	0.000774447	0.000595111	0.000518019	0.000916821	0.000661214	0.000774076	0.000445231	0.000376266	0.000519757	0.000253706	0.00034418	0.000429227	0.000436154	0.000369308	0.000500485	0.000579678	0.000557935	0.00057792	0.00202414	1.27992	up	0.00452195	-0.885746	normal	0.162851	0.394176	normal	0.000829905	2.62543	up	0.00197753
ONT.11807.4	3.16753e-05	2.33522e-05	3.24535e-05	2.11253e-05	2.04752e-05	2.33817e-05	1.87646e-05	2.50253e-05	2.43943e-05	2.58689e-05	3.02327e-05	2.8399e-05	2.34587e-05	2.41345e-05	2.55316e-05	2.51794e-05	3.25741e-05	4.51442e-05	1.93406e-05	3.27369e-05	2.1432e-05	2.74175e-05	2.0136e-05	2.49907e-05	2.84471e-05	2.04506e-05	2.53943e-05	3.05204e-05	3.14147e-05	3.20598e-05	2.53071e-05	3.57509e-05	3.57626e-05	2.96528e-05	3.45896e-05	3.49807e-05	0.239124	-0.258608	normal	0.884915	0.0228438	normal	0.306761	-0.235764	normal	0.159611	0.663096	normal	0.66157
ONT.11811.1	4.40496e-06	5.50801e-06	4.24344e-06	7.68309e-06	3.73513e-06	8.45438e-06	8.70785e-06	9.01865e-06	1.0266e-05	8.40907e-06	5.59665e-06	7.12353e-06	1.90493e-06	2.19461e-06	2.63439e-06	2.35845e-06	2.75058e-06	3.23127e-06	2.77452e-06	3.75405e-06	3.98064e-06	3.30188e-06	3.57216e-06	3.15834e-06	5.66508e-06	7.36929e-06	6.09846e-06	8.50298e-06	7.48367e-06	7.58116e-06	7.0837e-06	8.09727e-06	7.56365e-06	6.00798e-06	7.8039e-06	7.44057e-06	0.0113271	-1.07193	normal	0.00735908	1.50653	up	0.0662671	0.434595	normal	0.115276	-1.25261	normal	0.000347168
ONT.11903.1	0.000174224	0.000196288	0.000183777	0.000219404	0.00019382	0.000255618	0.000215711	0.000155374	0.000176046	0.00015313	0.000174421	0.000128529	0.000199945	0.000201204	0.000204661	0.000215867	0.000191957	0.000193972	0.000185186	0.000183331	0.000209818	0.000185017	0.000177209	0.000186291	0.000218298	0.000219414	0.000232106	0.000234047	0.000206984	0.000220155	0.000218024	0.000188931	0.000204355	0.00019619	0.000204524	0.000186887	0.108776	0.128228	normal	0.0309936	0.144903	normal	0.0103969	0.273131	normal	0.342797	-0.152392	normal	0.144625
ONT.11951.1	4.56339e-05	5.30684e-05	4.72751e-05	4.99361e-05	5.01469e-05	4.41175e-05	5.52179e-05	4.80201e-05	4.23524e-05	4.39757e-05	5.60466e-05	4.42731e-05	4.91531e-05	4.62683e-05	4.91011e-05	4.37049e-05	5.02521e-05	4.33152e-05	4.59054e-05	5.58561e-05	4.88308e-05	5.99857e-05	6.0413e-05	5.32855e-05	3.66188e-05	4.0912e-05	5.32215e-05	3.99939e-05	3.4152e-05	3.89971e-05	3.2061e-05	3.93293e-05	3.23314e-05	2.99828e-05	3.16502e-05	3.25336e-05	0.856967	-0.0144507	normal	0.454873	-0.144457	normal	0.426083	-0.158908	normal	0.484257	-0.0710376	normal	0.0520253
ONT.11960.1	5.08379e-06	5.0864e-06	5.12903e-06	6.06162e-06	5.46045e-06	5.86877e-06	4.42237e-06	4.25594e-06	4.01751e-06	3.58667e-06	4.87279e-06	3.92243e-06	4.56288e-06	4.05688e-06	4.88315e-06	3.7493e-06	4.69445e-06	4.66457e-06	4.7626e-06	4.91593e-06	4.16108e-06	4.59124e-06	3.31271e-06	4.12976e-06	4.90944e-06	5.21632e-06	5.26073e-06	6.11415e-06	5.16655e-06	6.4221e-06	4.65385e-06	5.24184e-06	4.67821e-06	5.2404e-06	3.95103e-06	6.15011e-06	0.129986	-0.180188	normal	0.104247	0.188394	normal	0.817716	0.00820524	normal	0.0251847	-0.407845	normal	0.0369166
ONT.11967.1	1.7458e-05	1.16009e-05	1.26651e-05	5.75531e-05	9.77354e-05	5.43147e-05	5.71218e-05	1.39594e-05	1.99686e-05	1.55703e-05	1.73425e-05	1.85789e-05	1.21985e-05	7.88772e-06	8.92344e-06	1.49591e-05	7.19138e-06	6.57546e-06	1.00273e-05	1.4896e-05	1.44757e-05	1.15279e-05	1.33659e-05	1.2307e-05	1.73974e-05	1.83122e-05	1.92052e-05	7.62396e-05	5.95517e-05	2.48245e-05	2.69801e-05	2.24722e-05	2.34621e-05	1.71109e-05	1.54889e-05	1.27247e-05	0.136083	-0.524344	normal	0.0124797	0.920664	normal	0.125546	0.396319	normal	0.0452484	-2.86723	normal	0.0966923
ONT.11970.1	1.7515e-05	1.98079e-05	1.63139e-05	2.26223e-05	2.79568e-05	2.25411e-05	1.78722e-05	2.24415e-05	2.04975e-05	1.89247e-05	1.92098e-05	1.61284e-05	2.25431e-05	2.14082e-05	2.42653e-05	2.26073e-05	1.82988e-05	2.1176e-05	1.61541e-05	2.51645e-05	1.9981e-05	2.04306e-05	2.1247e-05	2.17412e-05	2.26167e-05	2.79903e-05	2.68898e-05	2.99136e-05	2.74585e-05	3.04521e-05	2.67301e-05	2.9671e-05	2.89209e-05	2.9327e-05	2.50616e-05	2.80388e-05	0.0227434	0.3469	normal	0.191955	0.184012	normal	0.0208871	0.530912	normal	0.176798	-0.236093	normal	0.0070074
ONT.11980.2	7.59132e-05	7.57232e-05	7.40273e-05	5.68509e-05	5.33724e-05	4.95329e-05	4.77732e-05	7.57948e-05	6.55366e-05	8.19714e-05	6.76767e-05	6.09237e-05	0.000114102	9.74993e-05	8.99933e-05	9.22987e-05	9.84428e-05	8.94768e-05	9.27918e-05	8.78744e-05	9.43051e-05	7.70497e-05	7.91352e-05	8.634e-05	9.99928e-05	9.15788e-05	9.3676e-05	7.55318e-05	8.24593e-05	8.7887e-05	0.00010627	9.1186e-05	0.000107276	9.35927e-05	8.84913e-05	9.90173e-05	0.0698795	0.418435	normal	0.532517	-0.0803942	normal	0.0122673	0.33804	normal	0.000378471	0.81068	normal	0.0669592
ONT.11989.1	0.000117603	0.000149903	0.000165333	0.000207155	0.000227523	0.000175355	8.85838e-05	0.000142085	0.000138824	0.000111197	4.7457e-05	6.94683e-05	9.93757e-05	0.000108656	7.45758e-05	0.000200842	5.54764e-05	4.15324e-05	6.51182e-05	0.000125243	0.000105474	6.00913e-05	4.50833e-05	0.000104311	0.000169904	0.000210158	0.000221779	0.000144745	0.00016026	9.77792e-05	0.000191198	0.000118774	0.000187924	0.000110645	0.000160909	7.42282e-05	0.0500812	-0.615033	normal	0.00746163	1.09058	up	0.0564564	0.47555	normal	0.169934	-1.0343	normal	0.572909
ONT.12005.2	8.71713e-05	8.98773e-05	8.8212e-05	9.34323e-05	0.000101808	8.56954e-05	6.81919e-05	9.13772e-05	8.90975e-05	8.43783e-05	0.000103797	8.00051e-05	9.30059e-05	8.71523e-05	9.10713e-05	8.87235e-05	0.000100365	8.67413e-05	8.6738e-05	9.04745e-05	8.50392e-05	8.78648e-05	7.95589e-05	8.7894e-05	7.59824e-05	7.23304e-05	7.51674e-05	6.88907e-05	6.34499e-05	6.79345e-05	7.08216e-05	6.66219e-05	6.94799e-05	6.10552e-05	6.51269e-05	7.13898e-05	0.375434	0.0321039	normal	0.00276082	-0.279368	normal	0.000846032	-0.247264	normal	0.800552	-0.0264615	normal	0.0168172
ONT.12006.3	5.44688e-06	8.8053e-06	6.88756e-06	1.1167e-05	9.99777e-06	1.36005e-05	1.56359e-05	1.08636e-05	8.80177e-06	1.52712e-05	1.28216e-05	1.9019e-05	1.14293e-05	4.87652e-06	1.02003e-05	1.07095e-05	1.02822e-05	4.24628e-06	6.65963e-06	4.24299e-06	1.06318e-05	9.89203e-06	9.56068e-06	4.87266e-06	8.54971e-06	4.26865e-06	7.36695e-06	4.94766e-06	5.98348e-06	5.25596e-06	5.7361e-06	3.89008e-06	5.77832e-06	5.94099e-06	8.37721e-06	5.77482e-06	0.483897	0.326371	normal	0.434692	-0.393022	normal	0.853167	-0.0666518	normal	0.268857	-0.462052	normal	0.284049
ONT.12011.2	6.76264e-05	7.52728e-05	7.24574e-05	8.28308e-05	7.57291e-05	8.94894e-05	9.59757e-05	6.92027e-05	7.41916e-05	8.07757e-05	7.87549e-05	8.20939e-05	6.00871e-05	5.98742e-05	5.80737e-05	6.05338e-05	5.68645e-05	5.85943e-05	5.48751e-05	6.29524e-05	6.2503e-05	5.9728e-05	6.51845e-05	6.24605e-05	8.80219e-05	8.12756e-05	8.94594e-05	8.19428e-05	7.99466e-05	7.73918e-05	7.96128e-05	7.65779e-05	7.74548e-05	7.53703e-05	7.12598e-05	8.09625e-05	0.0236661	-0.274567	normal	0.00603907	0.539437	normal	0.0131126	0.26487	normal	0.0204609	-0.495112	normal	0.000307087
ONT.12015.1	0.00027439	0.000289388	0.000278456	0.000346033	0.000421984	0.000327785	0.000242336	0.000289492	0.000278554	0.00028231	0.000298816	0.000259507	0.000304403	0.000305913	0.000333405	0.000312539	0.000317068	0.000307597	0.000282351	0.000294765	0.000313286	0.000320746	0.000260396	0.000303406	0.000325174	0.000302465	0.000332374	0.000340674	0.000300208	0.000313495	0.000333264	0.000303134	0.000288792	0.000263011	0.000272905	0.000312517	0.051149	0.16414	normal	0.698517	0.0246931	normal	0.0311809	0.188833	normal	0.207369	-0.225552	normal	0.68162
ONT.12019.1	7.25886e-06	7.89262e-06	7.51545e-06	8.937e-06	7.05675e-06	8.0014e-06	1.04855e-05	5.83398e-06	8.1113e-06	7.14486e-06	7.90857e-06	8.49324e-06	6.0668e-06	6.41877e-06	5.87153e-06	1.64321e-06	6.88427e-06	1.73051e-06	6.24718e-06	7.22882e-06	7.99289e-06	6.68599e-06	1.87707e-06	7.72368e-06	6.94703e-06	7.11238e-06	7.81159e-06	8.86253e-06	8.35488e-06	8.5596e-06	7.92314e-06	9.12193e-06	8.28428e-06	7.32254e-06	8.25551e-06	7.54022e-06	0.00441164	-0.304252	normal	0.0275482	0.252682	normal	0.462284	-0.0515697	normal	0.107495	-1.22599	normal	0.0952097
ONT.12031.1	6.52363e-06	7.10074e-06	8.43308e-06	9.51941e-06	1.27421e-05	7.1613e-06	9.94379e-06	6.73891e-06	8.05343e-06	7.02469e-06	7.74589e-06	6.86544e-06	8.31368e-06	8.16518e-06	8.24158e-06	8.36715e-06	6.89285e-06	7.60876e-06	6.55008e-06	6.92087e-06	7.82783e-06	7.6497e-06	7.35257e-06	6.39698e-06	8.292e-06	7.58151e-06	1.00797e-05	9.53533e-06	8.17793e-06	8.62094e-06	8.26735e-06	8.64891e-06	6.86095e-06	8.48498e-06	6.95172e-06	7.0528e-06	0.256575	0.164437	normal	0.636063	0.0702089	normal	0.241463	0.234646	normal	0.307853	-0.363559	normal	0.119292
ONT.12031.2	0.000127615	0.000120084	0.000119249	0.000166263	0.000192516	0.000165169	0.000165656	0.00012161	0.000134831	0.000127341	0.000134752	0.000127864	0.000136541	0.000135583	0.000143867	0.000133272	0.000129841	0.000136443	0.000126085	0.000128947	0.000141023	0.000138514	0.000129821	0.000136881	0.000155488	0.000140074	0.000154796	0.000167021	0.000135141	0.000140487	0.000151963	0.000142388	0.000138978	0.000138375	0.000127729	0.000139029	0.0118723	0.180976	normal	0.13616	0.114521	normal	0.0158842	0.295497	normal	0.0384247	-0.391031	normal	0.280613
ONT.12040.2	0.000796536	0.000826129	0.000767968	0.00107523	0.00162305	0.00102773	0.00105438	0.00102274	0.000842187	0.000847336	0.000730745	0.00115211	0.000886199	0.00102144	0.000977201	0.000988691	0.00110107	0.0010923	0.00102977	0.00102911	0.00108743	0.00114098	0.00114064	0.000989845	0.0012215	0.00123939	0.00122375	0.00129124	0.00118684	0.00125626	0.00122879	0.00125783	0.0010924	0.00124615	0.00112764	0.00119543	0.0383392	0.271097	normal	0.0198863	0.353034	normal	0.000560344	0.62413	normal	0.443753	-0.227669	normal	0.0186197
ONT.12043.1	5.93903e-06	3.856e-06	5.39824e-06	1.47774e-05	1.4302e-05	1.22327e-05	1.08842e-05	1.15282e-05	1.07507e-05	6.43176e-06	5.5186e-06	8.90558e-06	4.22213e-06	3.8908e-06	3.97557e-06	3.29021e-06	3.71393e-06	1.44409e-06	5.80377e-06	7.487e-06	5.71049e-06	6.76327e-06	6.60805e-06	4.62538e-06	6.018e-06	9.18477e-06	5.47156e-06	2.25244e-05	1.58732e-05	6.76383e-06	5.1687e-06	4.95766e-06	5.76929e-06	4.77676e-06	5.24455e-06	5.08562e-06	0.237153	-0.329797	normal	0.130933	0.774206	normal	0.256874	0.444409	normal	0.000503504	-2.28984	down	0.11248
ONT.12045.2	2.76191e-05	2.54383e-05	2.85308e-05	1.91542e-05	2.00645e-05	2.70319e-05	2.81075e-05	1.55872e-05	2.36664e-05	2.43643e-05	2.73398e-05	2.53081e-05	2.40338e-05	2.30505e-05	2.61471e-05	2.18044e-05	2.41689e-05	2.45328e-05	1.00665e-05	2.27277e-05	1.06434e-05	8.62581e-06	1.04428e-05	1.02439e-05	2.28584e-05	2.39685e-05	1.97743e-05	2.54891e-05	2.46138e-05	2.43975e-05	2.18776e-05	2.67902e-05	2.27547e-05	2.17813e-05	2.21128e-05	2.53886e-05	0.0978156	-0.155898	normal	0.233925	-0.136912	normal	0.0367995	-0.292811	normal	0.634568	0.0898158	normal	0.256204
ONT.12053.1	2.7752e-06	3.72616e-06	1.26781e-06	1.91061e-06	0	2.03388e-06	1.45582e-06	1.28664e-06	4.31734e-06	4.11694e-06	2.97045e-06	1.06148e-06	3.73168e-06	4.92741e-06	2.66078e-06	4.24077e-06	4.26196e-06	4.56242e-06	5.50447e-06	4.56581e-06	2.14983e-06	3.36325e-06	3.56321e-06	3.51762e-06	1.97562e-06	1.75207e-06	1.80667e-06	1.66931e-06	2.16928e-06	2.8736e-06	1.808e-06	3.1965e-06	2.03098e-06	2.38337e-06	2.15355e-06	1.87507e-06	0.289882	0.543024	normal	0.096983	-1.03237	normal	0.407317	-0.489344	normal	0.00895373	1.40183	up	0.0192527
ONT.12060.1	3.96754e-05	4.54697e-05	4.37679e-05	4.31964e-05	4.6631e-05	3.6212e-05	6.57452e-05	4.54375e-05	4.64564e-05	5.61087e-05	5.33144e-05	5.45555e-05	4.3697e-05	3.52155e-05	3.12763e-05	4.13155e-05	4.27882e-05	3.38866e-05	2.87147e-05	3.18396e-05	3.53358e-05	2.85389e-05	3.68901e-05	3.17776e-05	4.19603e-05	4.11618e-05	4.31878e-05	4.91672e-05	4.21363e-05	4.73413e-05	4.53364e-05	4.82187e-05	4.14126e-05	4.77085e-05	3.57027e-05	3.97718e-05	0.225756	-0.226421	normal	0.278854	0.196991	normal	0.672174	-0.02943	normal	0.550918	-0.0952073	normal	0.122914
ONT.12084.1	1.82028e-05	1.99614e-05	1.91469e-05	3.07129e-05	2.17107e-05	2.05791e-05	1.82343e-05	2.11983e-05	2.13235e-05	1.92435e-05	2.29111e-05	1.84538e-05	3.5516e-05	2.04946e-05	3.28184e-05	3.30605e-05	1.99344e-05	1.95061e-05	3.01671e-05	3.06297e-05	3.33091e-05	3.05656e-05	3.04419e-05	2.98244e-05	4.15249e-05	2.65527e-05	4.05569e-05	3.56359e-05	3.23574e-05	3.76761e-05	4.02786e-05	2.55409e-05	2.76507e-05	3.6644e-05	3.80449e-05	3.61248e-05	0.14944	0.632218	normal	0.379812	0.290379	normal	0.0699448	0.922597	normal	0.977269	-0.00994911	normal	0.118841
ONT.12085.1	4.82418e-05	3.90032e-05	4.15433e-05	3.58726e-05	4.06047e-05	2.92387e-05	1.65254e-05	2.69193e-05	2.47441e-05	2.55574e-05	1.82494e-05	2.14872e-05	2.73103e-05	2.0632e-05	2.46027e-05	2.37781e-05	1.77464e-05	2.00672e-05	1.81031e-05	2.54148e-05	2.61334e-05	1.90294e-05	1.87632e-05	2.11409e-05	2.97083e-05	2.60859e-05	2.95699e-05	2.4685e-05	2.27848e-05	2.27936e-05	2.40155e-05	2.32593e-05	2.49494e-05	1.84431e-05	1.84988e-05	2.3566e-05	0.00698657	-0.828053	normal	0.147977	0.234754	normal	0.0212485	-0.593299	normal	0.0282925	-0.779388	normal	0.236364
ONT.12094.3	5.932e-06	5.88762e-06	4.99623e-06	5.82026e-06	6.08677e-06	5.86071e-06	5.3684e-06	7.28507e-06	5.24659e-06	6.0499e-06	6.44083e-06	6.67358e-06	7.47807e-06	7.4402e-06	7.41864e-06	7.88595e-06	7.44181e-06	7.48612e-06	6.03655e-06	7.79383e-06	6.6105e-06	7.60077e-06	7.538e-06	8.18923e-06	7.37407e-06	7.27852e-06	7.18069e-06	8.34049e-06	9.45956e-06	8.76159e-06	1.01205e-05	8.7257e-06	8.52092e-06	9.17961e-06	7.37894e-06	9.80688e-06	0.0260284	0.409608	normal	0.0839843	-0.0329005	normal	0.0283037	0.376708	normal	0.00141473	0.360651	normal	0.0454924
ONT.121.1	0.000211231	0.000239428	0.000225288	0.000252705	0.000289823	0.00026021	0.000285425	0.000230636	0.000225832	0.000238479	0.000251943	0.000222343	0.000253348	0.000248872	0.000260058	0.000265893	0.000272778	0.000271703	0.000231582	0.000269702	0.000273854	0.000294475	0.000263555	0.000288903	0.000281233	0.000265465	0.000268446	0.00028025	0.000246136	0.000273022	0.000282439	0.000276927	0.0002695	0.000276521	0.000263929	0.000280779	0.0561459	0.173409	normal	0.0463514	0.096737	normal	0.0133984	0.270146	normal	0.844579	0.0136575	normal	0.760741
ONT.12101.2	0.000137629	0.000186814	0.000156103	0.000185793	0.000181889	0.000185488	0.000162087	0.000158341	0.00015428	0.000160646	0.00016341	0.00015043	0.000162751	0.000175276	0.00017746	0.000171004	0.000181222	0.000171874	0.000147256	0.000175217	0.000163653	0.000160177	0.000147225	0.000186488	0.000172114	0.000166901	0.000177844	0.000198177	0.000190041	0.000187858	0.000179985	0.00017736	0.000179784	0.000160135	0.000170572	0.00019137	0.508073	0.101264	normal	0.938952	0.00383392	normal	0.489827	0.105098	normal	0.0828357	-0.0778782	normal	0.0188123
ONT.12107.1	5.88734e-05	7.07553e-05	7.45974e-05	7.62504e-05	9.43974e-05	7.27946e-05	4.89593e-05	8.71977e-05	7.84074e-05	8.42275e-05	8.69084e-05	6.71657e-05	8.17434e-05	6.73271e-05	7.91413e-05	7.26881e-05	6.96697e-05	7.05879e-05	6.32301e-05	8.47407e-05	6.8481e-05	7.12108e-05	6.06012e-05	6.42033e-05	9.43553e-05	8.75874e-05	7.82381e-05	8.45362e-05	7.17925e-05	8.15108e-05	8.01126e-05	7.03859e-05	7.23921e-05	6.8046e-05	7.7797e-05	8.86568e-05	0.285487	0.160206	normal	0.17366	0.189141	normal	0.0485993	0.349347	normal	0.26737	-0.193095	normal	0.157715
ONT.12116.1	0.000167999	0.000177077	0.000176523	0.000218326	0.000234955	0.00016987	0.000185439	0.000165512	0.000167037	0.000161323	0.000165879	0.000159616	0.000173705	0.000167836	0.000181597	0.000175765	0.000174186	0.000166181	0.000186527	0.00016791	0.00019234	0.000195507	0.00017665	0.000183463	0.000206893	0.000196585	0.000221791	0.000226443	0.000188108	0.000206704	0.000217144	0.000212664	0.000204523	0.000202305	0.000197718	0.000197966	0.922839	0.00425365	normal	0.0250124	0.257285	normal	0.0287545	0.261538	normal	0.206986	-0.271845	normal	0.0781622
ONT.12117.2	4.82463e-05	5.34972e-05	6.07261e-05	4.0028e-05	3.86343e-05	4.75402e-05	4.87442e-05	5.99453e-05	6.79393e-05	7.13857e-05	6.03362e-05	5.82809e-05	5.44219e-05	5.55292e-05	5.75949e-05	6.76471e-05	5.71969e-05	5.95175e-05	2.89782e-05	5.28065e-05	3.83651e-05	4.19237e-05	4.29219e-05	5.00261e-05	3.86706e-05	5.39153e-05	3.60247e-05	4.598e-05	4.60997e-05	5.2319e-05	3.09881e-05	4.53182e-05	3.8997e-05	3.30703e-05	3.86713e-05	4.10255e-05	0.690311	0.044388	normal	0.141854	-0.381548	normal	0.176445	-0.33716	normal	0.0103935	0.546798	normal	0.0311738
ONT.12129.1	1.92442e-06	2.38321e-06	3.3574e-06	2.2648e-06	3.811e-06	3.45262e-06	3.69271e-06	3.72555e-06	3.19314e-06	4.12215e-06	4.05191e-06	4.07498e-06	3.65666e-06	1.91311e-06	2.91992e-06	3.97245e-06	3.84382e-06	3.94299e-06	3.70122e-06	5.69463e-06	4.27422e-06	6.14662e-06	5.23537e-06	5.01469e-06	2.30059e-06	3.07143e-06	1.42183e-06	2.89697e-06	4.00754e-06	2.19597e-06	4.27875e-06	2.63862e-06	3.18268e-06	1.97984e-06	4.67068e-06	2.10963e-06	0.698502	0.147419	normal	0.461555	-0.321481	normal	0.672384	-0.174062	normal	0.251979	0.303487	normal	0.23441
ONT.12173.1	1.3775e-05	1.42481e-05	1.53644e-05	1.52075e-05	1.4637e-05	1.37994e-05	2.07897e-05	1.92276e-05	2.09635e-05	2.09517e-05	1.81172e-05	2.24742e-05	2.5322e-05	1.74065e-05	1.79464e-05	2.44524e-05	1.62172e-05	2.53827e-05	1.67564e-05	2.3672e-05	2.454e-05	2.13961e-05	1.37116e-05	1.96909e-05	1.19821e-05	1.50401e-05	1.18289e-05	1.47344e-05	1.38791e-05	1.70612e-05	1.64548e-05	1.51303e-05	1.86188e-05	1.22131e-05	1.46372e-05	1.11342e-05	0.148528	0.483819	normal	0.0885923	-0.643139	normal	0.285518	-0.159319	normal	0.121636	0.59783	normal	0.134464
ONT.12175.1	7.86791e-05	6.96962e-05	6.51079e-05	6.31984e-05	5.15071e-05	7.42013e-05	6.98504e-05	5.21731e-05	6.60378e-05	6.61739e-05	6.26988e-05	6.1296e-05	6.55981e-05	6.51459e-05	6.88818e-05	5.79457e-05	5.6866e-05	6.08075e-05	6.17985e-05	6.23319e-05	6.06842e-05	4.89386e-05	5.37555e-05	5.79896e-05	6.86019e-05	6.99529e-05	7.2969e-05	6.77613e-05	7.06978e-05	7.09066e-05	7.74887e-05	7.08665e-05	7.38856e-05	6.50257e-05	6.94026e-05	7.45322e-05	0.367181	-0.0968241	normal	0.0862794	0.0835213	normal	0.888194	-0.0133028	normal	0.570646	-0.105223	normal	0.00209302
ONT.12179.1	4.12326e-05	2.61411e-05	4.16222e-05	2.54486e-05	3.7981e-05	3.69229e-05	3.96722e-05	3.09915e-05	4.09985e-05	3.76555e-05	2.02519e-05	3.69428e-05	5.97178e-06	5.50014e-06	1.04457e-05	4.11075e-06	9.223e-06	1.30025e-05	1.94946e-05	1.48176e-05	1.04447e-05	2.81035e-05	3.50882e-05	1.88957e-05	4.89219e-05	4.49475e-05	4.6662e-05	0.00011915	9.71214e-05	6.77324e-05	3.60544e-05	5.47138e-05	4.09695e-05	6.67834e-05	7.00963e-05	6.07965e-05	0.0216737	-2.31411	normal	6.80577e-05	2.68073	up	0.170002	0.366618	normal	0.010139	-1.92996	normal	0.0259057
ONT.12192.2	8.56069e-05	7.31108e-05	6.80429e-05	4.39617e-05	3.69872e-05	4.85416e-05	4.08549e-05	5.27743e-05	4.56191e-05	5.4575e-05	4.80417e-05	5.91436e-05	6.13385e-05	7.72628e-05	6.45413e-05	4.45408e-05	6.94659e-05	7.75816e-05	6.72756e-05	6.39954e-05	5.77438e-05	4.58344e-05	5.87083e-05	4.93257e-05	3.02117e-05	2.64058e-05	2.24773e-05	2.12349e-05	2.49817e-05	2.78348e-05	2.32104e-05	2.60877e-05	2.35748e-05	2.53769e-05	2.74754e-05	3.07558e-05	0.331982	-0.158677	normal	0.00567392	-1.36084	down	0.0047344	-1.51951	down	0.163307	0.565163	normal	0.0541327
ONT.12194.1	1.07452e-06	1.27328e-06	8.52359e-07	0	1.42823e-06	1.17505e-06	1.71661e-06	1.0576e-06	1.39373e-06	1.08888e-06	1.66175e-06	1.17781e-06	6.68918e-06	3.95471e-06	5.09382e-06	5.10861e-06	6.21458e-06	6.19163e-06	4.3051e-06	4.36264e-06	3.50931e-06	3.95296e-06	4.87783e-06	3.76217e-06	1.00106e-05	9.88444e-06	1.26235e-05	1.32069e-05	1.03549e-05	1.16832e-05	1.20111e-05	1.03679e-05	7.78377e-06	7.14066e-06	7.19332e-06	7.82038e-06	0.0316803	2.29801	normal	0.00973623	1.04704	up	0.00738088	3.34505	up	0.00302905	2.2812	up	0.00932401
ONT.12213.1	0.000762348	0.000643195	0.000725212	0.000741054	0.000623045	0.00066548	0.000852598	0.000621281	0.000696517	0.000675138	0.000622737	0.000811664	0.000604901	0.000662509	0.000559934	0.000612132	0.000448507	0.00057897	0.000575344	0.000650492	0.000611663	0.000479333	0.000620605	0.000577684	0.000559925	0.00063038	0.000503884	0.00058559	0.000594944	0.000575959	0.000563808	0.000620142	0.000687533	0.000623349	0.000637148	0.000571531	0.0949598	-0.221616	normal	0.401671	-0.109153	normal	0.0457377	-0.330769	normal	0.107518	-0.307828	normal	0.517529
ONT.12214.2	8.71884e-06	9.8376e-06	9.30191e-06	1.26469e-05	1.16793e-05	1.38865e-05	1.04874e-05	9.44038e-06	9.35162e-06	8.27838e-06	1.06356e-05	8.10429e-06	1.46546e-05	1.20022e-05	1.16723e-05	1.30942e-05	1.27024e-05	1.38385e-05	8.02889e-06	1.24241e-05	1.35633e-05	1.19167e-05	1.11668e-05	1.32176e-05	7.98163e-06	1.12176e-05	8.91424e-06	1.45105e-05	9.95676e-06	1.33461e-05	1.11139e-05	1.24453e-05	1.26902e-05	1.06357e-05	1.04927e-05	8.86039e-06	0.0536264	0.460329	normal	0.0648934	-0.447178	normal	0.939573	0.0131504	normal	0.557276	0.0527252	normal	0.703889
ONT.12216.1	1.04135e-05	1.37175e-05	1.4886e-05	1.36918e-05	1.75179e-05	1.2449e-05	1.43052e-05	1.48894e-05	1.06644e-05	1.3068e-05	1.55883e-05	1.53468e-05	1.91478e-05	1.73091e-05	1.74039e-05	1.76187e-05	2.4513e-05	2.01433e-05	1.88114e-05	2.03167e-05	2.36592e-05	2.6215e-05	2.17807e-05	2.90205e-05	3.25737e-05	4.30388e-05	3.15982e-05	3.11532e-05	3.8016e-05	3.27158e-05	3.91674e-05	3.70527e-05	3.05908e-05	3.99152e-05	3.64952e-05	3.89128e-05	0.0488436	0.465132	normal	0.0368837	0.993141	normal	0.015935	1.45827	normal	0.074605	0.512385	normal	0.0103293
ONT.12220.1	1.71187e-05	1.73997e-05	1.91197e-05	2.15294e-05	2.2518e-05	2.3955e-05	2.01151e-05	1.98745e-05	1.99362e-05	1.9399e-05	2.21192e-05	2.32231e-05	2.48424e-05	2.69239e-05	2.79856e-05	2.48984e-05	2.40882e-05	2.71208e-05	2.77755e-05	2.91716e-05	2.59323e-05	2.83236e-05	2.47895e-05	3.09826e-05	2.31918e-05	2.696e-05	2.42715e-05	2.78675e-05	2.3716e-05	2.57002e-05	2.47633e-05	2.70921e-05	2.47343e-05	2.13481e-05	2.4581e-05	2.56433e-05	0.00242733	0.572262	normal	0.290533	-0.099766	normal	0.0110919	0.472496	normal	0.0821931	0.162452	normal	0.807982
ONT.12231.1	4.92345e-05	4.15461e-05	0.000105096	7.71878e-05	7.93652e-05	7.50713e-05	5.87284e-05	4.42115e-05	4.50235e-05	5.62431e-05	6.00214e-05	3.66982e-05	0.000104554	6.4624e-05	7.66106e-05	7.62116e-05	6.86251e-05	9.03917e-05	6.27095e-05	8.70444e-05	9.27099e-05	6.85685e-05	7.15154e-05	6.1382e-05	7.66046e-05	7.35682e-05	8.24235e-05	0.00011756	8.65172e-05	9.12153e-05	8.78138e-05	7.984e-05	6.79757e-05	5.05827e-05	5.56884e-05	5.67017e-05	0.522458	0.327475	normal	0.7486	-0.0795899	normal	0.604283	0.247886	normal	0.869303	0.0222762	normal	0.169717
ONT.12234.1	0.000133776	0.00014018	0.000125156	0.000110085	0.0001131	0.000111921	0.000104023	0.000120508	0.000119929	0.000101029	0.000108306	0.000101973	0.000159509	0.000180526	0.000179664	0.000141748	0.000165549	0.000160045	0.00017098	0.000170008	0.000146097	0.000137204	0.000159144	0.000161361	0.000137531	0.000104365	0.000108655	0.000112049	0.000104383	0.000114636	9.63314e-05	9.92359e-05	0.000102284	0.000114756	0.000101653	0.000110196	0.0118776	0.380885	normal	0.0147955	-0.568054	normal	0.257256	-0.187169	normal	0.0242147	0.479865	normal	0.0134136
ONT.12241.1	1.37642e-06	1.4618e-06	1.45688e-06	9.91115e-07	9.62292e-07	1.31468e-06	8.503e-07	1.55828e-06	9.52735e-07	1.89291e-06	2.20071e-06	1.3661e-06	0	0	0	0	0	0	0	0	0	0	0	0	2.22323e-06	2.35736e-06	3.5658e-06	1.1803e-06	1.54719e-06	2.29664e-06	3.47809e-06	2.03587e-06	1.79809e-06	2.63877e-06	1.3823e-06	1.99633e-06	--	--	--	--	--	--	0.0944706	0.923468	normal	--	--	--	--
ONT.12242.1	0.000294804	0.000283978	0.000307877	0.000220733	0.000210327	0.000256872	0.000271107	0.00029829	0.0002814	0.000297963	0.000322464	0.000321883	0.000239795	0.000213406	0.000222683	0.000213339	0.000219466	0.000223498	0.000199212	0.000202386	0.000230776	0.000194025	0.00017232	0.000199637	0.000328577	0.000320025	0.00030549	0.000238478	0.00025648	0.000270448	0.000309899	0.000269752	0.000292079	0.000234653	0.000255337	0.00026148	0.00258695	-0.391607	normal	0.000901724	0.497355	normal	0.080387	0.105747	normal	0.535137	-0.0679005	normal	0.0481917
ONT.12285.2	0	0	0	0	0	1.00858e-06	7.49444e-07	7.96167e-07	4.75999e-07	5.00046e-07	7.89592e-07	8.83661e-07	1.64543e-06	1.40994e-06	1.26359e-06	1.28974e-06	1.31841e-06	1.31533e-06	1.07862e-06	1.39929e-06	1.32936e-06	1.13906e-06	1.13554e-06	0	1.21334e-06	9.44885e-07	1.30113e-06	1.31739e-06	0	7.80378e-07	1.09859e-06	0	0	8.89385e-07	1.00211e-06	1.17705e-06	--	--	--	0.137253	-0.320179	normal	--	--	--	--	--	--	0.219151
ONT.12288.1	0.000212953	0.000184433	0.000240684	0.000248604	0.000273033	0.000262473	0.000286865	0.000300041	0.000255312	0.000278515	0.000272987	0.000243194	0.000355815	0.000337398	0.000332437	0.000483947	0.000342411	0.000297157	0.000327663	0.000312525	0.000358382	0.000421463	0.00037271	0.000329576	0.000234576	0.000276613	0.000485742	0.000305188	0.000275932	0.000263711	0.000374666	0.00027925	0.000307116	0.000317674	0.00025494	0.000302497	0.00719143	0.68475	normal	0.913371	-0.040973	normal	0.260996	0.643778	normal	0.18023	0.518892	normal	0.237257
ONT.12290.1	5.05935e-06	4.82642e-06	6.74479e-06	5.88547e-06	7.7668e-06	4.38306e-06	4.37665e-06	6.82787e-06	5.81854e-06	7.39425e-06	7.48963e-06	5.63696e-06	8.29888e-06	1.14093e-05	1.13295e-05	8.60076e-06	1.16295e-05	1.08772e-05	1.7731e-05	1.58667e-05	1.70927e-05	1.70275e-05	2.28564e-05	1.79439e-05	7.51854e-06	8.81034e-06	7.30153e-06	3.74066e-06	4.05858e-06	3.31811e-06	4.41317e-06	3.70148e-06	4.49169e-06	8.25386e-06	3.92248e-06	4.26686e-06	0.0235415	0.900186	normal	0.122175	-0.393379	normal	0.0412213	0.506807	normal	0.0313326	0.786436	normal	0.0143293
ONT.12290.2	1.49717e-06	1.55948e-06	2.31403e-06	2.06784e-06	2.87453e-06	1.44525e-06	1.76984e-06	2.50622e-06	2.47073e-06	2.71515e-06	2.43003e-06	2.25447e-06	5.11168e-06	5.31184e-06	4.95965e-06	5.81685e-06	6.36159e-06	4.95011e-06	9.66469e-06	8.08684e-06	9.72081e-06	1.01534e-05	1.43784e-05	1.05939e-05	1.0201e-06	1.22407e-06	1.49045e-06	1.24968e-06	1.54084e-06	1.1946e-06	9.78145e-07	1.25168e-06	1.36496e-06	1.92894e-06	1.29432e-06	1.41219e-06	0.00251362	1.51818	up	4.01186e-05	-2.04232	down	0.162273	-0.524138	normal	0.00356894	1.42305	up	0.00591091
ONT.12292.9	0.000165715	0.00016076	0.000264713	0.000424353	0.000475907	0.000319775	0.00123176	0.000486879	0.000484704	0.000593842	0.000867292	0.00115937	0	0	0	0	0	0	0	0	0	0	0	0	0.000192661	0.000390516	0.000210629	0.000299005	0.000282561	0.000322048	0.00048909	0.000519723	0.000598764	0.000566415	0.000493004	0.000418176	--	--	--	--	--	--	0.414264	0.42517	normal	--	--	--	--
ONT.12300.1	7.07122e-05	7.83325e-05	8.01192e-05	6.89094e-05	8.39579e-05	6.67599e-05	6.0395e-05	6.08496e-05	7.30953e-05	5.71993e-05	7.03138e-05	5.77226e-05	3.14257e-05	2.9084e-05	2.96929e-05	3.0841e-05	2.79791e-05	3.05667e-05	2.86106e-05	2.81167e-05	2.34073e-05	2.77244e-05	2.63911e-05	2.98017e-05	5.23887e-05	4.7278e-05	4.71735e-05	4.88569e-05	5.07551e-05	5.25933e-05	4.36114e-05	5.04676e-05	4.54445e-05	4.81723e-05	4.75762e-05	4.73585e-05	0.00250868	-1.34514	down	0.00341873	0.703007	normal	0.00279106	-0.642132	normal	0.0132711	-1.29692	normal	0.000143788
ONT.12318.1	0	0	0	0	0	0	0	0	0	0	0	0	0	0	0	0	0	0	0	0	0	0	0	0	0	0	0	0	0	0	0	0	0	0	0	0	--	--	--	--	--	--	--	--	--	--	--	--	--
ONT.12319.2	3.8231e-05	2.95713e-05	3.46112e-05	3.36994e-05	4.16669e-05	3.26898e-05	2.5845e-05	3.36789e-05	3.27726e-05	2.40206e-05	1.90618e-05	1.67085e-05	2.80542e-05	3.10811e-05	3.00483e-05	3.10579e-05	2.28322e-05	2.35481e-05	2.87547e-05	2.94093e-05	2.90747e-05	1.80578e-05	2.43254e-05	2.63766e-05	3.47305e-05	3.93054e-05	3.32971e-05	3.52025e-05	3.13035e-05	2.64967e-05	3.40371e-05	3.27498e-05	3.27526e-05	2.69009e-05	3.42619e-05	2.8698e-05	0.214476	-0.199557	normal	0.0600517	0.267244	normal	0.627046	0.0676876	normal	0.058114	-0.480664	normal	0.227467
ONT.12320.1	0.000123639	0.000119717	0.000109333	0.0001584	0.000174795	0.000151103	0.000124332	0.000105675	0.00011252	0.000109966	0.000113452	9.10846e-05	0.000136823	0.000132402	0.000150295	0.000133329	0.000137312	0.000126191	0.00013101	0.000129245	0.000136267	0.000128203	0.000125837	0.000123575	0.000141315	0.000134095	0.000145139	0.000153359	0.000126979	0.000131251	0.000145829	0.000135533	0.000130966	0.000130906	0.000127264	0.000129875	0.0339591	0.250347	normal	0.959685	0.00352705	normal	0.0155883	0.253874	normal	0.036129	-0.287369	normal	0.620311
ONT.12322.2	2.40965e-05	2.32145e-05	2.21797e-05	2.20583e-05	1.98206e-05	2.54692e-05	2.9222e-05	2.81552e-05	2.57475e-05	2.99209e-05	3.10837e-05	3.06837e-05	2.70693e-05	2.9559e-05	2.92702e-05	3.12186e-05	3.35464e-05	3.1793e-05	3.57591e-05	3.34643e-05	3.19163e-05	3.21037e-05	3.59624e-05	3.54461e-05	2.97863e-05	3.17483e-05	2.93208e-05	2.84862e-05	2.88528e-05	3.41945e-05	3.54118e-05	3.85511e-05	3.53937e-05	3.51176e-05	3.53415e-05	3.47748e-05	0.00648982	0.305813	normal	0.201766	0.0809392	normal	0.00211664	0.386753	normal	0.0157907	0.519757	normal	0.467819
ONT.12331.4	2.509e-07	7.49679e-07	4.50322e-07	8.68006e-07	3.985e-07	8.31508e-07	5.99624e-07	5.67651e-07	1.78396e-07	4.92713e-07	3.60286e-07	4.30649e-07	4.5104e-07	4.90307e-07	4.78078e-07	4.05523e-07	6.9394e-07	6.30585e-07	3.60376e-07	7.76677e-07	2.25467e-07	1.44941e-07	0	5.47138e-07	1.02227e-06	9.85303e-07	6.64771e-07	3.79201e-06	4.72713e-06	2.11388e-06	1.7475e-06	1.82448e-06	2.8294e-06	1.35622e-06	1.47536e-06	1.78345e-06	0.948973	-0.0316412	normal	0.0651312	0.912796	normal	0.0953557	0.881154	normal	0.529351	-0.278212	normal	0.0586509
ONT.12345.1	2.20336e-05	2.29255e-05	2.3692e-05	2.5853e-05	2.33892e-05	2.17041e-05	1.5718e-05	1.80958e-05	1.89912e-05	1.76044e-05	1.71556e-05	1.24801e-05	1.56357e-05	1.66295e-05	1.68356e-05	1.41931e-05	1.51782e-05	1.26733e-05	1.312e-05	1.35369e-05	1.55237e-05	1.65722e-05	1.48001e-05	1.52713e-05	2.3359e-05	1.66992e-05	1.94174e-05	2.00577e-05	1.92446e-05	1.95834e-05	2.21048e-05	1.72411e-05	1.95991e-05	1.9274e-05	1.93643e-05	1.91815e-05	0.000582434	-0.483536	normal	0.212379	0.27655	normal	0.251101	-0.206986	normal	0.00472187	-0.754808	normal	0.0105206
ONT.12349.1	0.000118122	0.00013938	0.000128392	0.000105089	8.69873e-05	0.000126892	0.000142252	8.77005e-05	0.000110812	7.99346e-05	0.000118052	0.000124148	0.000198144	0.000252995	0.000207465	0.000165977	0.000187823	0.000261455	0.000209682	0.000186207	0.000166219	0.000185951	0.000218788	0.000207932	0.000132775	0.000109474	0.000153258	0.000108164	0.000127077	0.000128858	0.000148867	0.000134253	0.000164865	0.000153515	0.000136678	0.000159491	0.0226537	0.77121	normal	0.0167646	-0.735708	normal	0.834844	0.0355021	normal	0.0604175	0.947773	normal	0.0945163
ONT.12357.1	4.28792e-05	4.56405e-05	4.73382e-05	4.62356e-05	4.38926e-05	4.77486e-05	5.18004e-05	5.18665e-05	5.66506e-05	5.17066e-05	4.98357e-05	5.32929e-05	5.09916e-05	4.08218e-05	4.44585e-05	4.07977e-05	4.04866e-05	4.12975e-05	3.93219e-05	4.22504e-05	3.59791e-05	3.88174e-05	3.13772e-05	3.91827e-05	5.53108e-05	5.77418e-05	5.37143e-05	5.75722e-05	5.42637e-05	6.29796e-05	5.23063e-05	5.48814e-05	5.58543e-05	4.6897e-05	5.12047e-05	5.34667e-05	0.968995	0.00439083	normal	0.0608097	0.291344	normal	0.00429492	0.295735	normal	0.0401482	-0.169635	normal	0.0198915
ONT.12360.1	0.00034942	0.000410296	0.000334569	0.000414599	0.000407156	0.000518509	0.000453272	0.000381527	0.000421298	0.000426398	0.000472376	0.000417193	0.000506957	0.000510456	0.000533823	0.000584394	0.000506847	0.000490994	0.000447719	0.000424233	0.000584185	0.000457098	0.000448172	0.00053821	0.000511412	0.00055438	0.000513238	0.000387493	0.000362858	0.000472261	0.000456729	0.000450762	0.000376299	0.000377381	0.000420568	0.000419162	0.01394	0.503429	normal	0.607819	0.0256206	normal	0.00719725	0.52905	normal	0.15837	0.239447	normal	0.0536161
ONT.12383.1	5.83537e-05	6.98242e-05	7.20651e-05	5.30005e-05	4.99679e-05	5.02907e-05	8.23228e-05	5.95705e-05	6.199e-05	5.76098e-05	5.17726e-05	7.28758e-05	3.07831e-05	4.37291e-05	3.13325e-05	4.08038e-05	4.1114e-05	3.81668e-05	3.64623e-05	3.54406e-05	3.98756e-05	2.58698e-05	3.79883e-05	2.98892e-05	4.30243e-05	5.03926e-05	3.03695e-05	3.84747e-05	4.29919e-05	4.31547e-05	3.42624e-05	4.45396e-05	3.56724e-05	4.09896e-05	3.60799e-05	3.5433e-05	0.00629004	-0.919803	normal	0.457994	0.225904	normal	0.0282269	-0.693899	normal	0.00118427	-0.351922	normal	0.456372
ONT.12392.2	5.50883e-05	5.9999e-05	4.97824e-05	5.79746e-05	4.77528e-05	6.70395e-05	2.48237e-05	4.6102e-05	4.08837e-05	5.21031e-05	5.23679e-05	3.4886e-05	0.000115517	7.4957e-05	8.83419e-05	8.57225e-05	7.03965e-05	5.8999e-05	5.06476e-05	7.67474e-05	7.95291e-05	6.9353e-05	4.11008e-05	6.927e-05	5.39077e-05	5.12716e-05	4.9802e-05	3.45503e-05	2.65958e-05	3.38234e-05	5.53481e-05	3.73562e-05	4.61908e-05	2.37732e-05	3.59649e-05	3.61549e-05	0.0784482	0.757986	normal	0.0729292	-0.847218	normal	0.385937	-0.0892316	normal	0.219881	0.316303	normal	0.0260684
ONT.12401.1	0.000310454	0.000369239	0.000352802	0.000358683	0.00044394	0.000342815	0.000305596	0.00035353	0.000360812	0.000380739	0.000397877	0.000372148	0.000530255	0.000474855	0.000449209	0.000601921	0.000449825	0.00049934	0.000408268	0.000499811	0.00060228	0.000508579	0.000441559	0.000545205	0.000592161	0.000581589	0.000520501	0.000409528	0.000335782	0.000493882	0.000493647	0.000487944	0.000446335	0.000381143	0.000444925	0.000463195	0.01114	0.494211	normal	0.0711899	0.220304	normal	0.00184756	0.714515	normal	0.0761197	0.43738	normal	0.179468
ONT.12423.1	0.000653297	0.000768841	0.000806577	0.000896484	0.000976945	0.00082882	0.000974657	0.000843339	0.00085924	0.000835751	0.000881138	0.000845089	0.000546887	0.000569976	0.000589957	0.000678287	0.00064798	0.000591832	0.000639127	0.000606719	0.000624152	0.000701086	0.000670471	0.000658373	0.000733215	0.0007436	0.00078407	0.000825017	0.000709129	0.000765476	0.000797442	0.000792167	0.000765578	0.000768498	0.000734253	0.000758505	0.0551127	-0.3849	normal	0.000927707	0.405576	normal	0.842606	0.0206756	normal	0.0109743	-0.494483	normal	0.0425062
ONT.12429.5	0.00469271	0.0043715	0.00476375	0.00293016	0.00383942	0.00360696	0.00426615	0.00546523	0.0050965	0.00525751	0.00501097	0.00545431	0.00375864	0.00416043	0.00346614	0.0037494	0.00437274	0.00474462	0.00421655	0.00410566	0.00402831	0.00582491	0.00528171	0.00502448	0.00397954	0.00447082	0.00429755	0.00349114	0.00420446	0.00474309	0.00411707	0.00461353	0.00384765	0.00501583	0.00443889	0.00469365	0.0351992	-0.280427	normal	0.147681	0.1631	normal	0.129808	-0.117328	normal	0.105839	0.310321	normal	0.774727
ONT.1243.1	7.11121e-06	8.04966e-06	8.90022e-06	1.26924e-05	1.43569e-05	1.04538e-05	1.94584e-05	7.24859e-06	8.22246e-06	8.00753e-06	9.00028e-06	1.11314e-05	6.93445e-06	7.7521e-06	7.72588e-06	9.3902e-06	5.96612e-06	7.75479e-06	6.5932e-06	8.31904e-06	7.55955e-06	7.40045e-06	9.94701e-06	7.85966e-06	9.22907e-06	1.10914e-05	8.95996e-06	1.07363e-05	8.06062e-06	1.03128e-05	1.02932e-05	8.59691e-06	1.0796e-05	1.10796e-05	8.42179e-06	9.11341e-06	0.414698	-0.102403	normal	0.0605053	0.385637	normal	0.113457	0.283235	normal	0.0339332	-0.698424	normal	0.19849
ONT.12432.3	0.000254679	0.000253548	0.000244316	0.00023389	0.000169667	0.000237449	0.000354913	0.000212815	0.000241425	0.000220067	0.0002131	0.000310784	0.000274595	0.000245367	0.00021322	0.000223066	0.000148898	0.000209695	0.000223871	0.000216193	0.000200871	0.000135582	0.000198128	0.000184749	0.000204715	0.000223243	0.000174219	0.00020911	0.000243479	0.000209305	0.000222479	0.000190106	0.000276259	0.000178506	0.000217947	0.000173183	0.75261	-0.0376041	normal	0.130767	-0.283986	normal	0.0659173	-0.32159	normal	0.566665	-0.140163	normal	0.373011
ONT.12460.10	3.99488e-06	6.37092e-06	8.24277e-06	7.04386e-06	1.02624e-05	6.92387e-06	2.02601e-05	7.34538e-06	8.34447e-06	6.33126e-06	5.42364e-06	1.16229e-05	3.43772e-05	2.83796e-05	3.6806e-05	3.92462e-05	3.23074e-05	5.05906e-05	4.10954e-05	4.80485e-05	3.668e-05	4.47818e-05	4.67918e-05	4.12792e-05	2.2888e-05	2.02992e-05	2.14586e-05	2.82351e-05	2.13476e-05	2.84852e-05	2.11085e-05	3.56835e-05	2.31254e-05	2.45411e-05	2.58183e-05	2.95757e-05	0.00265667	2.41964	up	0.0344472	-0.62305	normal	0.0011334	1.79659	up	0.0219555	2.33371	normal	0.0936843
ONT.12460.2	0.000612259	0.00057458	0.000639231	0.000755943	0.000745512	0.000779699	0.000792052	0.000636207	0.000666012	0.000640106	0.000617526	0.000639691	0.000761827	0.000656499	0.000772504	0.000665114	0.000736154	0.000736649	0.000778052	0.000781281	0.000685956	0.000767129	0.000755558	0.000697687	0.00109364	0.000866851	0.000917646	0.00109812	0.000970778	0.000987272	0.00096457	0.000983639	0.00100254	0.00109775	0.00121285	0.00113332	0.061935	0.262736	normal	0.0590224	0.393659	normal	0.0292116	0.656395	normal	0.171697	-0.0935574	normal	0.0055128
ONT.12460.21	0.00207769	0.00199336	0.00237919	0.00228853	0.00275201	0.00235265	0.00236506	0.00255822	0.00258415	0.00256097	0.00269247	0.00247871	0.00378698	0.00317056	0.00356011	0.0032663	0.00326374	0.00350594	0.00303738	0.00364802	0.00294179	0.00334818	0.00342594	0.00307717	0.00388974	0.00328193	0.00353742	0.00376885	0.00319357	0.00366903	0.00332649	0.00347984	0.00300002	0.00362077	0.00348003	0.00373572	0.00529046	0.705389	normal	0.812498	0.0260233	normal	0.00417114	0.731412	normal	0.0117511	0.440913	normal	0.38842
ONT.12471.1	2.48429e-05	1.8827e-05	2.05069e-05	1.61685e-05	1.52483e-05	1.51601e-05	6.99593e-06	1.92168e-05	1.75589e-05	2.18214e-05	1.97043e-05	1.26787e-05	4.45559e-05	3.55323e-05	4.04794e-05	3.36e-05	3.4938e-05	3.54009e-05	2.95114e-05	4.12358e-05	3.53204e-05	3.15586e-05	2.19104e-05	3.01855e-05	3.923e-05	3.78045e-05	2.98807e-05	3.35727e-05	3.28707e-05	3.54661e-05	3.38542e-05	3.37198e-05	3.728e-05	2.7685e-05	3.73311e-05	3.95279e-05	0.00586442	0.909717	normal	0.309525	-0.173375	normal	0.02044	0.736342	normal	4.04267e-05	1.15805	up	0.51794
ONT.12472.3	0.000182458	0.000181599	0.000174254	0.000235081	0.000253459	0.000211805	0.000221456	0.000198283	0.000215488	0.000192613	0.000175101	0.00019783	0.000166865	0.000178115	0.000171965	0.000185101	0.000158929	0.000167501	0.000162315	0.000175842	0.000204649	0.000167786	0.000152608	0.000181709	0.000179493	0.000236017	0.000240971	0.000202901	0.000181028	0.000180419	0.000206716	0.000198338	0.000224906	0.000197734	0.000210107	0.000178768	0.165936	-0.0584285	normal	0.138886	0.344742	normal	0.181891	0.286313	normal	0.0166948	-0.453242	normal	0.174667
ONT.1248.15	2.31964e-06	2.33101e-06	3.71716e-06	5.40369e-07	1.48278e-06	2.19143e-06	3.9847e-06	3.00945e-06	2.65371e-06	6.31532e-06	5.68841e-06	7.59417e-06	8.82634e-06	4.12313e-06	3.73682e-06	9.09599e-06	2.63603e-06	4.45197e-06	2.56525e-06	3.68754e-06	3.8308e-06	2.06982e-06	4.5554e-06	5.44162e-06	1.80459e-06	2.70822e-06	8.74286e-06	5.42845e-06	5.55481e-06	3.8614e-06	4.63194e-06	7.4044e-06	3.96146e-06	7.67218e-06	6.04618e-06	6.63688e-06	0.227251	0.99574	normal	0.697759	-0.332054	normal	0.534911	0.663686	normal	0.167584	1.94111	normal	0.841451
ONT.12488.2	7.8352e-05	8.59414e-05	8.75229e-05	0.000138166	0.000139489	0.000118461	0.000142716	8.77205e-05	8.99441e-05	8.62692e-05	9.52649e-05	0.000107523	9.99041e-05	0.000108541	0.000110374	9.80316e-05	9.00299e-05	0.000106322	9.33077e-05	9.73184e-05	9.55889e-05	9.61225e-05	0.00010487	0.000100394	0.000100476	0.00011163	9.56662e-05	0.000112455	0.000103819	0.000104277	0.000102043	9.18287e-05	0.00010792	8.87795e-05	8.75247e-05	8.91771e-05	0.00681479	0.340366	normal	0.559466	-0.0508744	normal	0.0376883	0.289492	normal	0.0187923	-0.428222	normal	0.20218
ONT.12494.1	1.96386e-05	3.63827e-05	2.92627e-05	6.18803e-05	3.31466e-05	4.72865e-05	3.95223e-05	2.81676e-05	2.21945e-05	3.12086e-05	3.81408e-05	2.59337e-05	2.73551e-05	4.41461e-05	3.44255e-05	3.89147e-05	5.24895e-05	2.88848e-05	2.25786e-05	2.91678e-05	2.02319e-05	1.91506e-05	3.76995e-05	3.06033e-05	3.17851e-05	4.4632e-05	4.47983e-05	0.000114342	0.000162923	9.7307e-05	8.77763e-05	9.38883e-05	0.000127122	0.000112369	7.18773e-05	7.95978e-05	0.37336	0.312719	normal	0.477536	0.194507	normal	0.139693	0.507226	normal	0.533477	-0.242568	normal	0.0381021
ONT.12498.1	0.000326952	0.000286762	0.000350076	0.000267101	0.000257203	0.00025732	0.000170562	0.000273226	0.000340695	0.00036691	0.000338853	0.000231526	0.000328104	0.000346045	0.000331933	0.00030079	0.000269344	0.000256685	0.000205728	0.000258027	0.000201717	0.000210422	0.000247062	0.000232664	0.000278886	0.000352176	0.000222364	0.000280186	0.000280501	0.000257429	0.000169707	0.000183113	0.000208427	0.000193383	0.000213804	0.000200924	0.530882	0.0619559	normal	0.307606	-0.23741	normal	0.44612	-0.175454	normal	0.369843	0.0810967	normal	0.859823
ONT.12537.1	1.90598e-06	1.64263e-06	2.6351e-06	1.30875e-06	1.52902e-06	2.05897e-06	0	1.89389e-06	2.35076e-06	1.92477e-06	1.5876e-06	1.08075e-06	9.35482e-06	8.4999e-06	9.19469e-06	8.96416e-06	8.95561e-06	8.45313e-06	7.56317e-06	8.3397e-06	7.11646e-06	8.58382e-06	6.23276e-06	9.17971e-06	2.48441e-06	2.23012e-06	2.31416e-06	1.80668e-06	1.92618e-06	2.3397e-06	2.19048e-06	2.22333e-06	1.92152e-06	2.17681e-06	2.68413e-06	2.2938e-06	6.87807e-05	2.12905	up	0.000744341	-1.94427	down	0.445119	0.184782	normal	2.49094e-05	2.42916	up	8.62764e-06
ONT.12567.1	4.62504e-06	5.61757e-06	5.00132e-06	5.74901e-06	5.38084e-06	4.58802e-06	2.57539e-06	5.64473e-06	5.72547e-06	5.64675e-06	5.72573e-06	3.53822e-06	5.43788e-06	4.69934e-06	4.22617e-06	4.50266e-06	4.21748e-06	3.72948e-06	3.94809e-06	3.97842e-06	4.82353e-06	4.13798e-06	5.0571e-06	4.24826e-06	4.87795e-06	3.95292e-06	4.79511e-06	4.24576e-06	4.25893e-06	3.7095e-06	4.15427e-06	3.23852e-06	3.78119e-06	4.58134e-06	3.54664e-06	4.02835e-06	0.556155	-0.0858385	normal	0.622253	-0.0760371	normal	0.262192	-0.161876	normal	0.0658869	-0.336303	normal	0.800242
ONT.12585.7	9.41499e-05	0.000100531	9.44194e-05	8.55194e-05	8.41148e-05	8.73478e-05	8.82008e-05	9.23389e-05	8.91636e-05	8.56774e-05	8.63516e-05	9.76967e-05	7.96518e-05	8.89311e-05	8.49345e-05	8.18464e-05	8.48154e-05	9.75282e-05	8.05068e-05	7.63294e-05	8.34667e-05	8.43564e-05	8.47387e-05	8.24755e-05	7.97297e-05	8.41214e-05	7.63718e-05	6.82059e-05	7.00263e-05	8.33522e-05	7.17957e-05	7.87586e-05	7.02013e-05	7.6211e-05	7.92255e-05	7.89623e-05	0.0277346	-0.189484	normal	0.276292	-0.0777119	normal	0.00609414	-0.267196	normal	0.669355	0.0399085	normal	0.104165
ONT.12596.1	0.000327924	0.000337283	0.000308714	0.000368909	0.000309847	0.000349577	0.000329879	0.000314602	0.000312773	0.000310079	0.00031927	0.000355577	0.000422901	0.000438981	0.00040597	0.000399647	0.000360077	0.000410125	0.00039497	0.000388534	0.000402694	0.000401273	0.000416092	0.000390048	0.000276413	0.000293313	0.000293166	0.000356535	0.000328669	0.000286159	0.000310965	0.000275083	0.000298198	0.000304165	0.000276019	0.000272424	0.00162218	0.380509	normal	0.000812713	-0.555134	normal	0.0273296	-0.174625	normal	0.112096	0.186015	normal	0.0654354
ONT.12601.1	0.000132781	0.000128451	0.000111389	0.000102932	7.39866e-05	9.3345e-05	9.95478e-05	7.17469e-05	8.8092e-05	9.83892e-05	0.000105465	9.90901e-05	9.23225e-05	0.000113586	0.000104155	9.09085e-05	7.98008e-05	9.93203e-05	9.42247e-05	8.44927e-05	7.43049e-05	5.9678e-05	8.22164e-05	7.72966e-05	6.88879e-05	8.83063e-05	6.94749e-05	9.35029e-05	8.68047e-05	7.08209e-05	8.05944e-05	6.95224e-05	8.74394e-05	8.50847e-05	8.40773e-05	7.24853e-05	0.0809701	-0.265148	normal	0.034999	-0.451975	normal	0.00597362	-0.717123	normal	0.994337	-0.00124749	normal	0.514136
ONT.12603.1	0	0	0	0	0	0	0	0	0	0	0	0	2.88149e-06	2.15779e-06	2.3562e-06	2.86163e-06	2.86382e-06	2.95822e-06	2.95006e-06	2.29026e-06	2.9152e-06	2.44384e-06	2.1202e-06	3.11686e-06	0	0	0	0	0	0	0	0	0	0	0	0	--	--	--	--	--	--	--	--	--	--	--	--	--
ONT.12610.1	9.8622e-05	0.000115571	0.000118875	0.000131367	0.000131716	0.000126753	0.000126158	0.000124582	0.000134007	0.000122109	0.000122352	0.000113364	0.00014566	0.000164379	0.000172287	0.000172161	0.000172114	0.000151544	0.000180203	0.000160021	0.000162002	0.000164883	0.000165076	0.000167417	0.00013997	0.000126054	0.000134119	0.000136733	0.000127899	0.000136403	0.000153026	0.000137597	0.000132538	0.000136508	0.000127712	0.000121273	0.00891712	0.534196	normal	0.0542549	-0.269493	normal	0.0490246	0.264704	normal	0.0303295	0.346947	normal	0.0297695
ONT.12615.4	4.03945e-05	3.58226e-05	3.57777e-05	4.34935e-05	4.48714e-05	4.34603e-05	5.80279e-05	4.03427e-05	4.10276e-05	4.3124e-05	4.28858e-05	4.85338e-05	5.04364e-05	4.81199e-05	4.41668e-05	4.45275e-05	3.96493e-05	5.35387e-05	4.73694e-05	5.12235e-05	5.01322e-05	4.34801e-05	4.72716e-05	4.54555e-05	3.27858e-05	4.97476e-05	3.813e-05	5.87419e-05	5.29597e-05	4.68438e-05	4.28506e-05	4.47954e-05	4.47564e-05	4.27842e-05	4.3892e-05	2.80597e-05	0.0135969	0.349787	normal	0.27723	-0.242231	normal	0.628685	0.107556	normal	0.677831	0.0630652	normal	0.264024
ONT.12617.3	2.36797e-05	1.782e-05	2.92059e-05	4.97583e-05	5.61627e-05	5.44465e-05	8.75414e-05	3.96387e-05	4.14612e-05	4.2455e-05	3.97702e-05	3.81381e-05	2.35808e-05	1.59665e-05	1.51702e-05	2.17642e-05	1.659e-05	1.97559e-05	1.63405e-05	3.46367e-05	2.17065e-05	2.31199e-05	2.4606e-05	1.72394e-05	2.38008e-05	3.30411e-05	2.27399e-05	9.20422e-05	5.91389e-05	4.08775e-05	3.42594e-05	3.32005e-05	3.28783e-05	3.23186e-05	3.42244e-05	3.05271e-05	0.279894	-0.369822	normal	0.124332	0.540437	normal	0.558174	0.170615	normal	0.000210987	-1.46452	down	0.0949726
ONT.12620.1	9.60455e-06	1.09018e-05	9.14724e-06	1.13968e-05	1.38868e-05	1.05365e-05	9.06065e-06	1.38526e-05	1.24887e-05	1.10096e-05	1.17621e-05	1.20395e-05	1.09428e-05	1.14421e-05	1.24676e-05	1.16705e-05	1.35085e-05	1.51201e-05	1.14119e-05	1.33614e-05	1.83502e-05	1.15818e-05	1.48798e-05	1.63538e-05	1.336e-05	1.28611e-05	1.21072e-05	9.76511e-06	1.02469e-05	1.01921e-05	1.64238e-05	1.30726e-05	1.01766e-05	1.07786e-05	1.5009e-05	1.246e-05	0.0677437	0.233054	normal	0.118498	0.137147	normal	0.0138701	0.370201	normal	0.350903	0.169974	normal	0.0744262
ONT.12625.1	2.04337e-05	2.11252e-05	2.76857e-05	2.54958e-05	2.79229e-05	2.38013e-05	2.20741e-05	2.63189e-05	2.54967e-05	2.42756e-05	2.79693e-05	2.35862e-05	5.13745e-05	3.74094e-05	4.75613e-05	4.7401e-05	4.87257e-05	4.49277e-05	4.0456e-05	4.8766e-05	4.44011e-05	4.25253e-05	3.44796e-05	4.47231e-05	3.46976e-05	3.30525e-05	3.75158e-05	3.28259e-05	2.9403e-05	3.35498e-05	4.08002e-05	3.31739e-05	3.22233e-05	2.57867e-05	2.94503e-05	3.11372e-05	0.016702	0.977491	normal	0.120412	-0.373225	normal	0.0180878	0.604266	normal	0.000206904	0.869205	normal	0.000959156
ONT.1263.1	0.000126535	0.000141727	0.000127417	0.000160895	0.000131865	0.000159044	0.000174288	0.000133601	0.000146701	0.000145789	0.000156334	0.000147307	0.000137413	0.000133695	0.000132276	0.000130546	0.000136841	0.000137341	0.000125763	0.000126392	0.000131851	0.00011463	0.000130484	0.000130567	0.000154424	0.000149303	0.000154454	0.000163218	0.000156006	0.000166185	0.000167325	0.000167206	0.000171417	0.000164663	0.000160848	0.000167925	0.660674	0.027821	normal	0.00142545	0.183767	normal	0.0397369	0.211588	normal	0.232744	-0.158747	normal	0.002785
ONT.12636.3	9.39717e-06	1.09591e-05	1.08557e-05	1.32268e-05	1.58221e-05	1.34156e-05	1.87155e-05	1.01542e-05	1.22162e-05	1.1342e-05	1.06521e-05	8.81487e-06	1.12839e-05	8.84936e-06	1.20172e-05	1.10373e-05	1.0867e-05	7.64472e-06	9.28362e-06	1.18703e-05	1.17266e-05	7.89808e-06	1.00773e-05	1.13097e-05	7.27093e-06	6.82858e-06	7.5562e-06	1.09289e-05	7.45549e-06	6.35541e-06	8.49532e-06	8.54369e-06	8.00556e-06	8.6737e-06	7.85284e-06	7.90185e-06	0.791162	0.04274	normal	0.061278	-0.570092	normal	0.0136346	-0.527352	normal	0.0394809	-0.523145	normal	0.417542
ONT.12642.5	0.00059781	0.000513845	0.000536532	0.0005144	0.000423307	0.000451521	0.000490457	0.000457678	0.000482058	0.000426287	0.000423707	0.000482236	0.000482806	0.00041493	0.000376519	0.000374796	0.000389456	0.000411428	0.000395055	0.000383857	0.00040937	0.000368505	0.00036822	0.000389155	0.000480409	0.000397466	0.000466675	0.000401176	0.000435602	0.000402435	0.000421658	0.0004204	0.000487007	0.000401776	0.000393887	0.000390446	0.0376448	-0.371225	normal	0.593214	0.0774694	normal	0.0478323	-0.293756	normal	0.103671	-0.240789	normal	0.243911
ONT.12667.1	0.00054385	0.00065309	0.000593397	0.000723997	0.000907012	0.000706884	0.000755	0.000535907	0.000602244	0.000566089	0.000651363	0.00057502	0.000671262	0.00065182	0.000715894	0.000659018	0.000632833	0.000679358	0.000578901	0.000601612	0.000602287	0.000637451	0.000609788	0.000587274	0.000632715	0.000590902	0.000601843	0.000695784	0.000582649	0.000668187	0.000649451	0.000629913	0.000587437	0.000615652	0.000550562	0.000603194	0.102443	0.187614	normal	0.0427536	-0.159585	normal	0.756205	0.0280281	normal	0.192397	-0.246128	normal	0.839256
ONT.12672.5	1.1039e-05	1.78433e-05	1.13477e-05	1.41281e-05	1.70215e-05	7.93863e-06	1.16723e-05	2.00588e-05	8.62861e-06	1.79319e-05	1.79391e-05	1.51389e-05	1.21027e-05	1.09941e-05	1.62396e-05	1.27006e-05	1.37528e-05	1.37959e-05	4.64213e-06	1.41616e-05	1.38446e-05	1.37336e-05	9.05446e-06	1.15869e-05	2.43093e-05	1.95239e-05	2.27392e-05	1.46095e-05	1.7313e-05	1.89039e-05	1.89877e-05	1.69186e-05	1.81827e-05	1.75664e-05	1.76588e-05	1.95323e-05	0.918953	-0.0324098	normal	0.0134376	0.759062	normal	0.0370092	0.726652	normal	0.898857	0.04223	normal	0.0969471
ONT.12678.1	7.989e-06	9.87908e-06	9.93444e-06	9.22938e-06	9.99332e-06	5.55758e-06	6.28399e-06	7.40681e-06	4.69544e-06	2.81546e-06	7.32142e-06	4.46023e-06	8.07825e-06	7.56556e-06	9.84771e-06	7.19962e-06	6.95914e-06	8.11378e-06	4.87045e-06	8.14212e-06	6.40337e-06	7.20246e-06	5.74866e-06	6.48501e-06	5.78217e-06	7.88533e-06	9.03671e-06	8.53546e-06	1.36017e-05	1.06592e-05	8.95342e-06	6.55942e-06	5.94504e-06	8.30827e-06	4.91745e-06	5.98254e-06	0.45953	-0.125198	normal	0.478064	-0.167057	normal	0.222542	-0.292256	normal	0.608028	-0.153926	normal	0.132842
ONT.12708.1	9.52332e-06	1.0985e-05	1.18921e-05	1.08242e-05	1.58416e-05	1.08441e-05	7.48178e-06	1.11942e-05	8.38651e-06	1.17495e-05	1.32773e-05	9.53527e-06	1.88459e-05	1.68266e-05	1.72669e-05	2.04257e-05	2.13541e-05	1.99466e-05	1.56801e-05	1.97809e-05	1.96587e-05	2.11726e-05	2.09453e-05	1.9407e-05	1.86237e-05	1.60067e-05	1.70086e-05	1.62208e-05	1.54104e-05	1.56629e-05	1.84183e-05	1.87454e-05	1.58331e-05	1.70063e-05	1.71127e-05	1.8577e-05	0.00186088	0.708324	normal	0.68162	-0.0358781	normal	0.00347965	0.672446	normal	0.033876	0.718615	normal	0.00155661
ONT.12712.3	2.39634e-05	2.30411e-05	2.38703e-05	2.33406e-05	1.82058e-05	1.95365e-05	8.02893e-06	2.66271e-05	2.46941e-05	2.75211e-05	2.31817e-05	2.11669e-05	2.89592e-05	2.95059e-05	2.7062e-05	3.07954e-05	3.00801e-05	2.67998e-05	2.48747e-05	2.52356e-05	2.40577e-05	3.22982e-05	3.6339e-05	2.5869e-05	2.5768e-05	2.44036e-05	2.4176e-05	2.72377e-05	2.29064e-05	3.12123e-05	3.00284e-05	2.40985e-05	3.12229e-05	1.49912e-05	2.76897e-05	2.88084e-05	0.0128887	0.27111	normal	0.0183759	-0.202094	normal	0.131697	0.0690158	normal	0.0120603	0.521403	normal	0.491836
ONT.12739.1	6.23817e-05	6.19299e-05	6.65632e-05	6.67225e-05	6.71028e-05	5.3164e-05	5.12582e-05	4.81099e-05	5.3955e-05	4.37905e-05	5.14415e-05	3.96171e-05	5.30752e-05	5.55505e-05	6.81252e-05	6.47441e-05	5.03863e-05	5.87031e-05	5.39788e-05	5.88302e-05	6.35367e-05	5.83039e-05	4.60477e-05	5.72845e-05	6.40266e-05	6.74422e-05	7.41279e-05	5.68912e-05	4.60434e-05	5.73755e-05	6.12644e-05	6.47823e-05	6.34563e-05	6.36214e-05	6.33079e-05	5.43901e-05	0.422229	-0.110909	normal	0.16938	0.218099	normal	0.237162	0.107191	normal	0.518223	-0.10525	normal	0.464202
ONT.12744.1	0.0017465	0.00177171	0.0016581	0.001407	0.00127115	0.00153379	0.00161067	0.00192311	0.00178498	0.00189987	0.00166551	0.00177054	0.0021895	0.00198148	0.00207941	0.00182096	0.00208416	0.00193517	0.00194982	0.00208421	0.00184706	0.00198601	0.00186604	0.00176679	0.00206778	0.00187386	0.00174462	0.00176435	0.00166578	0.00205339	0.00179261	0.00190656	0.00178952	0.00196326	0.00188323	0.00206075	0.0120796	0.272023	normal	0.179344	-0.136466	normal	0.204535	0.135556	normal	0.00723679	0.471557	normal	0.447704
ONT.12748.1	4.46497e-06	4.13557e-06	4.18707e-06	6.01681e-06	7.02045e-06	5.94364e-06	5.30506e-06	3.70573e-06	4.06465e-06	3.95142e-06	3.78593e-06	5.14112e-06	6.34123e-06	5.44321e-06	5.44272e-06	5.73195e-06	6.57283e-06	5.73155e-06	5.68033e-06	6.01739e-06	5.16502e-06	5.44342e-06	4.81815e-06	5.85125e-06	5.04195e-06	4.68936e-06	5.32256e-06	7.12204e-06	6.54962e-06	5.67327e-06	6.78747e-06	5.85935e-06	5.55784e-06	5.71136e-06	5.47321e-06	6.13724e-06	0.0282855	0.429938	normal	0.122367	-0.194551	normal	0.0341593	0.235387	normal	0.521145	-0.0736428	normal	0.444003
ONT.1278.1	6.55328e-07	1.39034e-06	9.2027e-07	1.37516e-06	1.252e-06	1.15843e-06	1.4533e-06	1.10896e-06	9.28932e-07	8.32319e-07	1.30922e-06	1.08238e-06	1.68313e-06	1.35529e-06	1.18505e-06	1.38557e-06	1.37411e-06	1.82156e-06	6.98942e-07	1.33838e-06	1.4205e-06	1.27889e-06	7.7575e-07	1.25686e-06	1.15018e-06	1.58055e-06	1.38228e-06	1.90361e-06	2.13379e-06	1.4278e-06	1.39545e-06	1.46225e-06	1.45599e-06	1.16056e-06	1.41297e-06	1.59882e-06	0.191577	0.509941	normal	0.857417	-0.0382367	normal	0.215523	0.471704	normal	0.206033	0.275224	normal	0.318315
ONT.12783.1	1.24365e-05	1.25091e-05	1.28405e-05	1.2787e-05	1.3107e-05	1.42437e-05	1.91252e-05	1.18783e-05	1.14062e-05	1.16993e-05	1.39639e-05	1.78954e-05	1.74925e-05	1.77006e-05	1.86561e-05	1.7173e-05	1.83605e-05	1.61533e-05	1.63488e-05	1.85961e-05	1.86584e-05	1.82373e-05	1.35782e-05	2.05135e-05	1.5548e-05	1.69938e-05	1.77467e-05	1.60322e-05	1.52999e-05	1.55373e-05	1.7369e-05	1.45264e-05	1.79251e-05	1.14903e-05	1.52902e-05	1.57947e-05	0.00198823	0.511072	normal	0.202442	-0.0987003	normal	0.0200223	0.412372	normal	0.010355	0.364838	normal	0.116441
ONT.12794.1	2.13978e-05	2.54953e-05	2.51777e-05	3.41372e-05	3.57704e-05	3.10591e-05	3.2728e-05	3.4306e-05	3.31098e-05	3.47224e-05	2.74338e-05	3.35936e-05	3.09428e-05	3.21311e-05	3.26062e-05	3.30475e-05	3.36728e-05	3.42987e-05	2.90418e-05	3.15165e-05	3.79667e-05	3.80568e-05	3.88428e-05	3.92938e-05	3.16738e-05	3.35283e-05	3.21855e-05	3.59099e-05	3.12536e-05	3.39595e-05	3.94121e-05	3.84336e-05	3.97147e-05	4.00406e-05	3.73459e-05	3.95105e-05	0.0170765	0.408806	normal	0.486279	0.0255193	normal	0.0131142	0.434325	normal	0.99127	0.00074511	normal	0.982208
ONT.12800.1	0	0	0	0	0	0	0	0	0	0	0	0	0	0	0	0	0	0	0	0	0	0	0	0	0	0	0	0	0	0	0	0	0	0	0	0	--	--	--	--	--	--	--	--	--	--	--	--	--
ONT.12814.5	3.45929e-05	3.18484e-05	3.18829e-05	3.49889e-05	3.10676e-05	3.4181e-05	2.5679e-05	3.04005e-05	3.55161e-05	3.17175e-05	2.72095e-05	2.45217e-05	5.69204e-05	3.8996e-05	4.34239e-05	5.76477e-05	3.52252e-05	4.05852e-05	4.40331e-05	4.46215e-05	3.84053e-05	3.13888e-05	3.31546e-05	3.32398e-05	5.78972e-05	4.68113e-05	5.36306e-05	4.76799e-05	4.18224e-05	4.80143e-05	5.32327e-05	4.7662e-05	5.47254e-05	4.37819e-05	5.39941e-05	4.5917e-05	0.122847	0.502993	normal	0.38214	0.184404	normal	0.0188792	0.687398	normal	0.240817	0.412964	normal	0.863209
ONT.12818.1	0.000123731	0.000130312	0.000130563	0.000165815	0.00017244	0.000136542	0.000104828	0.000135831	0.000137887	0.000129995	0.000130466	0.000103108	0.000175447	0.000181071	0.000195711	0.000169005	0.000177159	0.000172429	0.000183021	0.000165281	0.000178106	0.000190302	0.000173646	0.000171846	0.000167196	0.000169209	0.000181417	0.000166887	0.000163713	0.000168729	0.000176295	0.000161866	0.000167753	0.000165584	0.000162159	0.000161021	0.00595948	0.521888	normal	0.207011	-0.0928081	normal	0.00315653	0.42908	normal	0.315513	0.127294	normal	0.0951887
ONT.12820.1	8.99338e-05	7.69233e-05	7.31853e-05	7.78899e-05	7.0261e-05	8.74412e-05	7.18239e-05	7.22178e-05	7.20904e-05	8.07197e-05	7.7788e-05	9.10085e-05	0.000131282	0.000100037	0.000103554	0.000124148	0.000100091	9.92872e-05	0.000105482	0.000103058	0.000101541	8.86571e-05	9.40664e-05	9.70843e-05	0.000105676	9.29746e-05	9.72232e-05	8.68029e-05	8.13266e-05	8.64245e-05	0.000103441	8.43435e-05	8.97729e-05	9.05348e-05	8.6294e-05	9.69419e-05	0.0656883	0.480324	normal	0.319463	-0.178632	normal	0.0464912	0.301691	normal	0.048065	0.457593	normal	0.100106
ONT.12834.8	2.3322e-06	0	1.78779e-06	1.98509e-06	1.60017e-06	0	3.20721e-06	0	0	0	1.14254e-06	0	4.0322e-06	0	0	2.48513e-06	0	0	0	1.43602e-06	0	0	0	0	2.97391e-06	0	0	2.9084e-06	0	0	0	0	2.83023e-06	0	0	0	--	--	--	--	--	--	--	--	--	--	--	--	--
ONT.12849.2	9.76972e-07	1.03625e-06	7.56787e-07	9.05734e-07	8.33306e-07	1.07656e-06	9.10909e-07	5.55901e-07	4.23838e-07	8.73447e-07	8.72969e-07	9.7998e-07	1.33808e-06	1.33079e-06	9.94031e-07	9.3419e-07	1.30228e-06	1.04007e-06	1.07693e-06	9.0125e-07	9.67762e-07	5.6286e-07	1.0759e-06	1.23718e-06	8.04056e-07	1.1224e-06	1.0329e-06	1.45166e-06	1.4321e-06	1.43534e-06	1.63377e-06	1.54062e-06	1.29484e-06	1.48791e-06	1.36327e-06	1.4771e-06	0.109245	0.403097	normal	0.19016	-0.307705	normal	0.646398	0.0953923	normal	0.315281	0.218735	normal	0.0860062
ONT.12853.1	0.000162728	0.000118994	0.000177046	0.000277171	0.000239131	0.000196807	0.000284578	0.000187322	0.00022146	0.000214618	0.000261199	0.000198908	0.000145591	0.000135053	0.0001497	0.000154984	0.000155185	0.000132433	0.000148248	0.000260883	0.000169932	0.000203275	0.000225812	0.000177982	0.000155389	0.00018279	0.000190766	0.000347148	0.000331099	0.000312465	0.000237449	0.000268736	0.000276161	0.000270854	0.000228333	0.000236532	0.645948	-0.0922736	normal	0.0759672	0.297632	normal	0.32912	0.205359	normal	0.0490763	-0.688112	normal	0.000205234
ONT.12875.5	4.47415e-06	3.81926e-06	5.55483e-06	4.84707e-06	7.02018e-06	4.98448e-06	3.65163e-06	4.71425e-06	3.73902e-06	5.10772e-06	4.42226e-06	4.89794e-06	1.44822e-06	1.59374e-06	1.37781e-06	1.88433e-06	1.34335e-06	1.30495e-06	1.31994e-06	1.66766e-06	1.37595e-06	2.27874e-06	1.83429e-06	2.14386e-06	4.59602e-06	4.23687e-06	5.59503e-06	5.16392e-06	4.9772e-06	5.05263e-06	5.30536e-06	4.15044e-06	5.04748e-06	5.521e-06	4.63604e-06	5.049e-06	0.0234919	-1.64766	normal	0.0128939	1.70682	normal	0.781375	0.0591602	normal	0.0220374	-1.89448	normal	0.001432
ONT.12906.1	0.000153242	0.000153375	0.000184486	0.00016288	0.000176558	0.000129189	0.000132993	0.000159898	0.000150325	0.000179939	0.000168298	0.000155104	0.000144157	0.000134005	0.000136216	0.000142588	0.000128584	0.000133431	0.000116145	0.000141862	0.000121524	0.000126079	0.000113073	0.000127949	0.000129757	0.000135681	0.000133726	0.000124594	0.000123134	0.000131823	0.000124012	0.00013497	0.00013968	0.000118606	0.000126609	0.000146951	0.1234	-0.245081	normal	0.243099	-0.0539651	normal	0.0944728	-0.299046	normal	0.265432	-0.211932	normal	0.175344
ONT.12934.1	4.97968e-06	6.12095e-06	6.14845e-06	1.23457e-05	1.06236e-05	9.07687e-06	9.28474e-06	6.10598e-06	7.1424e-06	7.06821e-06	7.51878e-06	7.30232e-06	1.01559e-05	1.14322e-05	1.25748e-05	7.89528e-06	1.24353e-05	1.06632e-05	1.23458e-05	9.68603e-06	1.01642e-05	1.20236e-05	1.29791e-05	9.46944e-06	1.19414e-05	8.89346e-06	1.01266e-05	1.33683e-05	1.1311e-05	1.08632e-05	7.48066e-06	6.73499e-06	7.18786e-06	9.25841e-06	6.87703e-06	1.01152e-05	0.00515381	0.985912	normal	0.400248	-0.141957	normal	0.021999	0.843955	normal	0.840566	-0.0481752	normal	0.390089
ONT.12952.1	2.81535e-06	1.36977e-06	1.6979e-06	6.76272e-06	1.00641e-05	4.35902e-06	3.85403e-06	2.96014e-06	3.97919e-06	5.43763e-06	3.74079e-06	3.4921e-06	5.76287e-07	0	0	5.18816e-07	7.08971e-07	4.44889e-07	3.81949e-07	8.44e-07	4.56512e-07	2.0047e-06	1.8607e-06	2.02226e-06	3.11986e-06	3.73335e-06	3.54037e-06	5.12934e-06	4.08957e-06	3.21354e-06	4.24015e-06	2.59284e-06	4.09168e-06	6.57313e-06	3.43585e-06	3.86444e-06	--	--	--	--	--	--	0.0591083	0.821063	normal	0.0586691	-3.66287	normal	0.0212448
ONT.12953.1	4.34767e-05	4.05342e-05	3.25615e-05	3.8558e-05	3.33488e-05	4.89209e-05	3.95179e-05	3.50859e-05	3.78087e-05	3.13968e-05	3.372e-05	3.2179e-05	4.91387e-05	4.71142e-05	4.72933e-05	4.85186e-05	4.43839e-05	4.3215e-05	3.98122e-05	3.93943e-05	4.40541e-05	3.56754e-05	4.004e-05	3.70991e-05	5.18086e-05	4.10624e-05	4.51953e-05	4.62973e-05	4.06424e-05	4.2735e-05	4.33905e-05	4.14817e-05	4.14402e-05	3.62003e-05	3.4179e-05	3.82191e-05	0.105005	0.300289	normal	0.621256	-0.0561545	normal	0.188202	0.244134	normal	0.384677	0.171901	normal	0.404269
ONT.12963.1	0.000201603	0.000238879	0.000195339	0.000347361	0.000292185	0.000341873	0.000244926	0.000171449	0.000183331	0.000216461	0.000298465	0.00023798	0.000412239	0.000398947	0.000415131	0.00046496	0.000361261	0.000357899	0.000373661	0.00040988	0.000482201	0.000365829	0.000322844	0.000405574	0.000368884	0.000410698	0.000343016	0.00034401	0.000257438	0.000394796	0.000366094	0.000433539	0.000350573	0.000365899	0.000351826	0.000386722	0.00197801	0.947641	normal	0.216976	-0.12749	normal	0.00376819	0.820151	normal	0.185773	0.270874	normal	0.306351
ONT.12985.1	0.000112267	0.000110802	0.000107927	0.000103077	8.90639e-05	9.18772e-05	0.000122366	0.000101254	6.24454e-05	6.63597e-05	6.30038e-05	0.00012832	9.42694e-05	8.49656e-05	9.41146e-05	7.61047e-05	0.000105737	0.000129148	0.000104967	9.31382e-05	7.91312e-05	8.57476e-05	0.000108806	8.89368e-05	9.1502e-05	8.47205e-05	7.39171e-05	9.42111e-05	8.40901e-05	9.52232e-05	7.88016e-05	9.42768e-05	8.42661e-05	8.09287e-05	6.23042e-05	9.81459e-05	0.0141758	-0.27607	normal	0.278938	-0.128014	normal	0.0283064	-0.404084	normal	0.622611	0.130882	normal	0.503984
ONT.12998.1	2.04986e-06	2.50251e-06	1.5864e-06	2.45663e-06	2.73709e-06	2.56513e-06	3.96244e-07	6.92984e-07	6.94481e-07	2.60856e-06	1.88978e-06	0	2.70383e-06	3.13236e-06	2.86922e-06	4.41309e-06	3.9852e-06	3.80883e-06	1.70608e-06	8.66824e-07	1.40534e-06	2.27388e-06	7.50622e-07	4.0946e-06	5.76063e-06	5.13377e-06	6.43101e-06	5.98474e-06	6.26957e-06	5.25998e-06	6.44838e-06	5.14882e-06	5.65777e-06	5.02605e-06	4.5131e-06	5.56515e-06	0.0652217	0.503964	normal	0.0103847	0.992905	normal	0.00193098	1.49687	up	0.00619543	0.653808	normal	0.0121453
ONT.13003.3	5.45054e-07	1.30531e-06	1.92563e-06	9.48017e-06	6.52909e-06	5.87546e-06	2.52629e-06	1.59312e-06	1.71872e-06	1.10419e-06	4.49278e-07	9.42402e-07	3.04429e-07	1.08623e-06	4.74876e-07	7.58051e-07	2.42266e-07	0	0	3.21068e-07	0	0	0	0	7.0276e-07	1.89268e-06	7.40647e-07	2.29593e-06	1.82349e-06	8.8871e-07	1.06169e-06	5.05004e-07	1.02584e-06	3.88682e-07	9.19969e-07	0	0.257183	-1.01727	normal	0.355494	0.838568	normal	0.805845	-0.178701	normal	0.0232091	-3.45162	normal	0.120388
ONT.13011.2	0.000459224	0.000556563	0.00048191	0.000495538	0.000406976	0.000466141	0.000337272	0.000397195	0.00031684	0.000354114	0.000328621	0.000337266	0.000573871	0.000525601	0.00049002	0.000601318	0.000465397	0.000509159	0.000516279	0.000493691	0.000525376	0.000445882	0.000419293	0.000501483	0.000928815	0.000856047	0.000868385	0.000804303	0.000694373	0.00074106	0.000830025	0.000814676	0.000709231	0.000711565	0.000740414	0.00077057	0.468897	0.0858195	normal	0.000444294	0.739193	normal	0.000674414	0.825012	normal	0.232922	0.203395	normal	0.0138198
ONT.13020.9	1.61922e-05	1.89443e-05	1.75849e-05	1.66197e-05	1.12519e-05	1.38906e-05	7.24855e-06	9.52563e-06	1.2712e-05	1.27732e-05	8.58679e-06	7.2492e-06	4.53863e-05	3.23925e-05	3.69685e-05	4.31941e-05	2.66127e-05	3.07744e-05	2.47084e-05	3.45585e-05	2.67269e-05	2.16647e-05	2.16022e-05	2.71435e-05	2.14282e-05	2.83762e-05	2.08497e-05	2.27339e-05	1.93747e-05	1.85085e-05	1.96549e-05	1.98157e-05	1.9102e-05	1.46447e-05	1.66789e-05	1.55888e-05	0.0279811	1.122	normal	0.0395548	-0.699616	normal	0.120921	0.422385	normal	0.048436	1.26809	normal	0.107875
ONT.13046.1	8.9772e-07	8.67162e-07	7.4965e-07	9.66255e-07	1.03807e-06	8.81004e-07	0	0	0	0	0	0	1.03976e-06	1.28724e-06	1.2788e-06	1.15639e-06	1.55659e-06	1.16233e-06	8.39055e-07	1.22048e-06	0	0	8.58905e-07	0	1.72679e-06	2.04236e-06	2.01416e-06	2.15234e-06	1.877e-06	2.33571e-06	1.85524e-06	2.06958e-06	0	2.03199e-06	2.05176e-06	2.22469e-06	0.0273602	0.520024	normal	0.00566522	0.681583	normal	0.00307435	1.20161	up	0.118494	0.425572	normal	0.0115401
ONT.13052.2	2.72777e-05	3.11393e-05	2.76682e-05	3.52382e-05	2.91999e-05	3.47017e-05	4.11149e-05	3.60985e-05	3.88653e-05	4.13233e-05	3.87853e-05	4.10024e-05	3.79033e-05	3.2968e-05	3.53699e-05	3.751e-05	3.49371e-05	3.46965e-05	3.35796e-05	3.45562e-05	3.66381e-05	3.66238e-05	4.2211e-05	3.76842e-05	3.94236e-05	3.74059e-05	3.84169e-05	3.75879e-05	3.49303e-05	3.89468e-05	4.08707e-05	4.13415e-05	3.8883e-05	4.22301e-05	4.35861e-05	4.37378e-05	0.0241839	0.303505	normal	0.15827	0.117378	normal	0.00659603	0.420883	normal	0.303711	0.11201	normal	0.390198
ONT.13061.2	0.000144275	0.000146076	0.000146121	0.000189365	0.000181068	0.000136367	0.000134966	0.000110766	0.000123162	0.000115156	0.000116939	0.000110145	0.000155494	0.00013285	0.000135935	0.000146807	0.000136724	0.000148218	0.000134879	0.000144608	0.000138286	0.000137997	0.000126071	0.000133983	0.000162165	0.000149288	0.00015252	0.000146444	0.000126109	0.000141192	0.00014069	0.000142727	0.000133851	0.000122836	0.000131388	0.0001383	0.624819	-0.0408726	normal	0.197157	0.129025	normal	0.138092	0.0881528	normal	0.265385	-0.231225	normal	0.454908
ONT.13070.1	9.91179e-05	0.000101222	9.7239e-05	8.17469e-05	8.62397e-05	9.06173e-05	9.98114e-05	0.000101625	0.000105855	0.000102452	0.000107817	0.000107584	0.000120828	0.000119092	0.000122892	0.000110855	0.000125594	0.000132824	0.000132115	0.000113571	0.000114321	0.000123966	0.000132502	0.00011708	0.000151462	0.000150453	0.000144144	0.000132321	0.000147561	0.000168152	0.000148188	0.000169919	0.000155612	0.000171529	0.000169058	0.000174635	0.000167989	0.285951	normal	0.00198542	0.298013	normal	0.000336681	0.583964	normal	0.0183867	0.513943	normal	0.111669
ONT.13084.2	5.65282e-05	7.18051e-05	6.90622e-05	7.45897e-05	6.99426e-05	6.82348e-05	5.83201e-05	6.31989e-05	7.04711e-05	6.43801e-05	4.84484e-05	5.24279e-05	6.61908e-05	6.42581e-05	7.32033e-05	6.76945e-05	6.38186e-05	6.33332e-05	6.20069e-05	6.44655e-05	6.28873e-05	5.96902e-05	5.03903e-05	6.59772e-05	7.85708e-05	8.09408e-05	7.93855e-05	8.54342e-05	7.79637e-05	7.73283e-05	7.55156e-05	7.71053e-05	8.01756e-05	6.23591e-05	7.54704e-05	7.42621e-05	0.725065	0.0450189	normal	0.0423203	0.230282	normal	0.0956774	0.275301	normal	0.0695085	-0.126939	normal	0.0134056
ONT.13099.1	2.52136e-07	3.70167e-07	3.68231e-07	4.06172e-07	3.87034e-07	2.92715e-07	0	4.00574e-07	3.49027e-07	4.4117e-07	0	4.21634e-07	4.8614e-07	3.70501e-07	3.27655e-07	4.50602e-07	4.79633e-07	4.99355e-07	0	4.32085e-07	4.02481e-07	5.08797e-07	0	4.52259e-07	1.76208e-06	1.69315e-06	2.08315e-06	1.61069e-06	0	1.76144e-06	1.55836e-06	1.62582e-06	1.87191e-06	1.50248e-06	2.01378e-06	1.98048e-06	0.353804	0.257753	normal	0.00280626	2.22543	up	0.00326978	2.48319	up	0.0665329	0.396683	normal	0.0514901
ONT.13103.1	0.00318575	0.00309929	0.0027219	0.00269566	0.00231168	0.00228245	0.00273182	0.00290904	0.00285015	0.00280407	0.00272288	0.00289827	0.00289246	0.00264638	0.00269564	0.00255148	0.00249536	0.00272091	0.00228166	0.00253588	0.00274573	0.0024691	0.00215143	0.00275487	0.00192085	0.00231205	0.00195566	0.00170398	0.00174559	0.00231096	0.0024052	0.00229457	0.00239937	0.00239008	0.00199106	0.00235269	0.207105	-0.12936	normal	0.0151217	-0.412074	normal	0.00805741	-0.541434	normal	0.365126	0.0916177	normal	0.0631247
ONT.13106.3	0.000222002	0.000218153	0.000283599	0.000201639	0.000254134	0.000197199	0.000144112	0.000306853	0.000265014	0.000271991	0.000304319	0.000234275	0.000296651	0.00028761	0.000283511	0.000314552	0.000311549	0.000302822	0.0002709	0.000281426	0.00028059	0.000316895	0.000284588	0.000274821	0.000247581	0.000239371	0.000253652	0.000224396	0.000218047	0.0002648	0.000238989	0.000249832	0.000256969	0.000274442	0.000260343	0.000285609	0.14781	0.261817	normal	0.00174332	-0.228613	normal	0.817643	0.0332042	normal	0.0333721	0.508537	normal	0.0312851
ONT.13113.3	0	0	0	0	0	0	0	0	0	0	0	0	0	0	0	0	0	0	0	0	0	0	0	0	0	0	0	0	0	0	0	0	0	0	0	0	--	--	--	--	--	--	--	--	--	--	--	--	--
ONT.13143.1	8.50962e-06	7.13177e-06	7.43133e-06	7.9176e-06	6.61382e-06	8.95968e-06	3.02125e-06	7.38938e-06	7.19898e-06	7.3616e-06	8.81905e-06	4.7704e-06	0	0	0	0	0	0	0	0	0	0	0	0	6.87297e-06	7.52034e-06	7.68066e-06	7.29325e-06	6.81847e-06	5.38324e-06	7.14422e-06	6.11693e-06	6.73042e-06	6.08123e-06	6.66555e-06	9.23042e-06	--	--	--	--	--	--	0.538964	-0.0638419	normal	--	--	--	--
ONT.13145.1	0.000109272	9.78148e-05	8.58092e-05	7.65478e-05	7.84167e-05	8.29873e-05	3.63853e-05	7.99496e-05	8.87152e-05	3.44991e-05	7.4539e-05	1.92144e-05	5.0411e-05	6.66374e-05	8.23031e-05	6.19649e-05	6.61902e-05	4.88772e-05	7.43793e-05	3.88796e-05	5.36387e-05	2.96893e-05	3.744e-05	2.75269e-05	8.49789e-05	6.97088e-05	7.59458e-05	6.65316e-05	7.02952e-05	6.69348e-05	6.41021e-05	5.52263e-05	6.84394e-05	6.36573e-05	6.09832e-05	4.69091e-05	0.0576518	-0.555071	normal	0.385454	0.210287	normal	0.0722073	-0.344784	normal	0.046672	-0.426656	normal	0.225667
ONT.13152.1	0.00438167	0.00422841	0.00474569	0.00354301	0.00386551	0.0039301	0.00304264	0.00437371	0.00459868	0.00193926	0.0026463	0.00175746	0.00260927	0.0022128	0.00356492	0.00315677	0.00275499	0.00213649	0.00352998	0.00225746	0.0018823	0.00152179	0.00167643	0.00164573	0.00570256	0.00558438	0.00515632	0.00519368	0.00533827	0.00496381	0.00525196	0.00513062	0.0058384	0.00449519	0.00547842	0.00374461	0.0403371	-0.671238	normal	0.0119462	0.971272	normal	0.0105327	0.300034	normal	0.0506538	-0.4945	normal	0.00770117
ONT.13154.13	3.70204e-05	6.15872e-05	5.12241e-05	4.85532e-05	4.04193e-05	5.13653e-05	4.1844e-05	4.45751e-05	4.32924e-05	4.64441e-05	4.7323e-05	3.40228e-05	8.57576e-05	9.52423e-05	8.95474e-05	8.88205e-05	7.51165e-05	8.27682e-05	6.48946e-05	6.99946e-05	7.80716e-05	5.89962e-05	7.53678e-05	7.05517e-05	0.000101367	0.000102362	8.24706e-05	0.000100345	9.59924e-05	9.33178e-05	8.29863e-05	8.4596e-05	9.96963e-05	7.10938e-05	8.30229e-05	6.7979e-05	0.0191517	0.852538	normal	0.517377	0.0811402	normal	0.00934685	0.933678	normal	0.00263775	0.813884	normal	0.0491158
ONT.13155.2	2.9618e-06	2.82249e-06	3.11468e-06	2.80852e-06	3.99157e-06	2.41357e-06	1.6309e-06	2.3322e-06	2.6016e-06	2.88232e-06	2.61246e-06	1.97215e-06	3.22194e-06	2.49666e-06	3.20766e-06	3.17018e-06	2.65218e-06	2.70776e-06	2.80535e-06	3.15619e-06	3.07451e-06	3.04252e-06	2.8493e-06	3.49478e-06	3.56754e-06	3.2432e-06	3.31945e-06	3.01613e-06	2.85274e-06	2.92304e-06	3.05366e-06	3.25247e-06	3.02146e-06	3.19912e-06	3.66678e-06	3.15351e-06	0.974098	0.00441562	normal	0.230171	0.182535	normal	0.0347228	0.18695	normal	0.686552	-0.111209	normal	0.653892
ONT.13166.1	7.38533e-06	8.73491e-06	6.92589e-06	9.02846e-06	1.08187e-05	9.48715e-06	1.1738e-05	1.02846e-05	9.09017e-06	9.12696e-06	4.47305e-06	1.03226e-05	1.06998e-05	8.40006e-06	8.68548e-06	1.14901e-05	1.04818e-05	9.70695e-06	7.41286e-06	1.13813e-05	1.36868e-05	1.05325e-05	1.01383e-05	1.0727e-05	1.02351e-05	1.13064e-05	1.24292e-05	1.23935e-05	1.02212e-05	1.07552e-05	1.00076e-05	1.114e-05	1.02675e-05	9.89912e-06	9.61703e-06	1.06744e-05	0.161301	0.269797	normal	0.0998745	0.289967	normal	0.0126442	0.559764	normal	0.353341	0.11093	normal	0.537475
ONT.13172.2	0.000154599	0.00014409	0.000148952	0.000169568	0.000169914	0.000193404	0.000168055	0.000135928	0.000136733	0.000143577	0.000159661	0.000128504	0.000176113	0.00014072	0.000156029	0.000175344	0.000151621	0.000167755	0.000128339	0.00016734	0.000174464	0.000169481	0.000141503	0.000162421	0.000156307	0.000150325	0.000162038	0.00017824	0.000140478	0.000150085	0.000156716	0.000145813	0.00015348	0.000146532	0.000145692	0.000143387	0.503118	0.0790777	normal	0.906924	-0.0128462	normal	0.19865	0.0662314	normal	0.294919	-0.107213	normal	0.558453
ONT.13175.1	4.46867e-05	4.05794e-05	4.31694e-05	2.56021e-05	3.37967e-05	3.57176e-05	2.27286e-05	5.05883e-05	4.19639e-05	4.98278e-05	4.56543e-05	3.8532e-05	4.58808e-05	5.05879e-05	4.63016e-05	4.68822e-05	5.04813e-05	5.08283e-05	4.39132e-05	4.68188e-05	4.64797e-05	5.40335e-05	4.87852e-05	4.999e-05	4.41117e-05	3.79221e-05	5.29983e-05	3.11934e-05	3.69412e-05	4.22355e-05	4.53542e-05	4.49411e-05	4.04754e-05	4.50543e-05	4.08926e-05	4.69885e-05	0.0709976	0.152651	normal	0.623694	-0.0803932	normal	0.670207	0.0722576	normal	0.0180498	0.6397	normal	0.0438188
ONT.13182.1	1.5373e-05	1.50692e-05	1.49637e-05	2.05152e-05	2.38413e-05	1.93783e-05	1.71903e-05	1.7287e-05	1.46471e-05	1.75648e-05	1.58773e-05	1.66483e-05	2.60245e-05	2.39503e-05	2.45038e-05	2.19577e-05	2.27817e-05	2.76704e-05	2.35504e-05	2.13645e-05	2.2617e-05	2.41576e-05	2.21165e-05	2.29528e-05	2.18784e-05	1.98009e-05	1.95473e-05	2.43495e-05	1.97819e-05	2.48424e-05	1.9787e-05	2.29764e-05	1.8361e-05	2.04821e-05	2.00458e-05	2.18841e-05	0.00306374	0.71395	normal	0.0109017	-0.282668	normal	0.0169166	0.431282	normal	0.269412	0.184102	normal	0.658727
ONT.13188.8	7.96591e-05	0.000101421	9.86217e-05	0.000100047	0.000119572	0.000101931	7.34901e-05	9.34719e-05	9.51914e-05	9.29816e-05	9.83364e-05	8.19163e-05	8.55602e-05	9.35079e-05	9.53465e-05	9.94258e-05	9.90429e-05	9.07352e-05	9.48267e-05	9.61729e-05	0.000100063	0.000109645	0.000101638	0.000109907	0.000105764	9.33302e-05	0.000104544	9.43928e-05	9.11778e-05	0.000101424	9.98403e-05	0.000109198	9.07529e-05	9.84114e-05	0.000103379	0.000115969	0.829894	-0.0275316	normal	0.126529	0.145998	normal	0.382452	0.118466	normal	0.219216	-0.152954	normal	0.867724
ONT.13193.1	8.04758e-07	1.38407e-06	1.37546e-06	2.23725e-06	3.63812e-06	1.29839e-06	2.96291e-06	1.90218e-06	2.4103e-06	1.59757e-06	3.60537e-07	2.26061e-06	1.87795e-06	1.91451e-06	2.10628e-06	1.45303e-06	2.18762e-06	2.33631e-06	1.69619e-06	2.47541e-06	1.7727e-06	2.05116e-06	2.21832e-06	1.94856e-06	2.31169e-06	2.30484e-06	2.18077e-06	4.67494e-06	4.02133e-06	3.07921e-06	2.41867e-06	3.98951e-06	2.28022e-06	2.9986e-06	2.26777e-06	2.03551e-06	0.0424924	0.726792	normal	0.0311688	0.204554	normal	0.0256155	0.931346	normal	0.628804	-0.263318	normal	0.0325137
ONT.13219.1	1.31913e-05	9.56193e-06	1.1851e-05	6.29413e-06	8.64097e-06	8.15097e-06	9.171e-06	1.01842e-05	1.17697e-05	8.99249e-06	1.79546e-05	1.10115e-05	0	0	0	0	0	3.22499e-07	0	0	0	0	0	0	3.63364e-06	8.10578e-06	4.20643e-06	2.26717e-06	1.53863e-06	5.46294e-06	6.41583e-06	5.14324e-06	5.50868e-06	4.42395e-06	3.44703e-06	4.79014e-06	--	--	--	--	--	--	0.0272118	-1.11777	normal	--	--	--	--
ONT.13227.1	1.74323e-06	2.10092e-06	2.0573e-06	2.83441e-06	2.59172e-06	2.67228e-06	1.45279e-06	2.56026e-06	1.70784e-06	1.81066e-06	2.03449e-06	1.85788e-06	4.21474e-06	3.88645e-06	4.93493e-06	3.93282e-06	4.60077e-06	4.51121e-06	3.41097e-06	3.12067e-06	4.28284e-06	3.94026e-06	3.46803e-06	3.76006e-06	3.3111e-06	3.53978e-06	3.55091e-06	3.08529e-06	2.56986e-06	7.43876e-07	2.82745e-06	3.02919e-06	1.47375e-06	1.54172e-06	1.62559e-06	2.97882e-06	0.0095791	1.14337	up	0.097199	-0.325681	normal	0.000721823	0.817693	normal	0.00956502	0.687766	normal	0.0790409
ONT.13229.1	0	0	0	0	0	0	0	0	0	0	0	0	0	0	0	0	0	0	0	0	0	0	0	0	0	0	0	0	0	0	0	0	0	0	0	0	--	--	--	--	--	--	--	--	--	--	--	--	--
ONT.13233.3	2.1446e-05	2.03944e-05	2.0704e-05	1.49384e-05	1.21741e-05	1.93829e-05	1.83594e-05	1.77469e-05	1.86297e-05	2.16226e-05	2.01467e-05	1.84849e-05	2.27423e-05	1.38189e-05	1.51586e-05	2.26624e-05	1.6751e-05	1.56579e-05	1.58986e-05	2.08e-05	1.88762e-05	1.82181e-05	1.26473e-05	1.86969e-05	1.95786e-05	1.96825e-05	1.72093e-05	1.69799e-05	1.69612e-05	2.07398e-05	2.173e-05	1.95461e-05	1.99009e-05	1.67199e-05	2.22228e-05	1.9953e-05	0.323201	-0.274163	normal	0.632004	0.126779	normal	0.115372	-0.147384	normal	0.398039	0.244213	normal	0.96176
ONT.13234.1	0.000823141	0.000896043	0.00113406	0.000816379	0.00106618	0.000700649	0.000775778	0.00124589	0.000940655	0.00115822	0.00121768	0.000999153	0.000977469	0.000923904	0.000841327	0.00100689	0.000995474	0.000940622	0.00085553	0.0009296	0.000838167	0.000887977	0.000787641	0.000796983	0.000967703	0.000946728	0.00103259	0.000777743	0.000779382	0.00099649	0.000930954	0.000869677	0.000973141	0.00096978	0.000851586	0.000986674	0.74413	-0.0570045	normal	0.23413	0.10366	normal	0.775034	0.0466553	normal	0.382127	0.188114	normal	0.210291
ONT.13238.1	1.97559e-05	2.25448e-05	2.23812e-05	3.24569e-05	4.29319e-05	3.42849e-05	3.43323e-05	2.41636e-05	2.82696e-05	2.7676e-05	2.85844e-05	2.51922e-05	3.28885e-05	2.80023e-05	3.30364e-05	3.29527e-05	2.85402e-05	2.47973e-05	2.33157e-05	2.56744e-05	2.73907e-05	2.82522e-05	2.81791e-05	2.82849e-05	3.02664e-05	2.70908e-05	2.97877e-05	3.56942e-05	2.9405e-05	3.13218e-05	2.93787e-05	2.7996e-05	2.72825e-05	2.43555e-05	2.46968e-05	2.64368e-05	0.0129635	0.538183	normal	0.319049	-0.108128	normal	0.00514161	0.430055	normal	0.129657	-0.345947	normal	0.326847
ONT.13244.1	4.84225e-07	3.33631e-07	5.87169e-07	2.19868e-06	1.56639e-06	1.71335e-06	1.28104e-06	1.03718e-06	1.00669e-06	3.78647e-07	8.84723e-07	8.28588e-07	3.59908e-07	3.31811e-07	4.74183e-07	5.53368e-07	3.76554e-07	3.29039e-07	4.13766e-07	1.4948e-06	7.91873e-07	1.02329e-06	1.1851e-06	1.90915e-06	1.19609e-06	3.64379e-06	2.4473e-06	6.40595e-06	3.87318e-06	2.07285e-06	9.94445e-07	1.86777e-06	6.19167e-07	6.7965e-07	2.61869e-06	8.44909e-07	0.415345	-0.269149	normal	0.101376	2.64391	normal	0.107505	2.37476	normal	0.0107893	-2.12153	normal	0.0982825
ONT.13247.4	0.000166309	8.32377e-05	0.000222973	0.00019875	0.000272605	0.00017173	0.00047897	0.00034402	0.000372774	0.000308438	0.000326699	0.000338968	0.000323291	0.00020655	0.000198253	0.000260735	0.000193803	0.000187418	0.000324434	0.000590778	0.000275311	0.000450359	0.000561717	0.000442202	0.000271109	0.000272527	0.000319229	0.000393309	0.000352893	0.000328042	0.000332676	0.000352675	0.000393448	0.00044501	0.000392891	0.000367549	0.210874	0.623749	normal	0.386729	0.24501	normal	0.0699199	0.868759	normal	0.992645	-0.00253222	normal	0.00977479
ONT.13249.1	0.000883648	0.000808313	0.00080992	0.00133463	0.00144365	0.00135749	0.00118494	0.000719199	0.000792993	0.000769407	0.000621722	0.000535909	0.000938858	0.000925324	0.000796822	0.000863954	0.000704338	0.00058959	0.000737773	0.000914696	0.000721485	0.000639843	0.000663795	0.000649118	0.000726699	0.000731453	0.000794902	0.00137272	0.000969901	0.000700363	0.000725445	0.000663296	0.000692868	0.000687936	0.00067071	0.000598976	0.377538	0.0889575	normal	0.0765567	-0.240089	normal	0.0676922	-0.151132	normal	0.00684936	-0.938539	normal	0.267628
ONT.13262.1	1.6454e-05	1.70676e-05	1.57479e-05	2.69613e-05	2.96202e-05	1.19484e-05	1.22208e-05	8.84626e-06	7.7554e-06	6.30965e-06	4.152e-05	6.58298e-06	4.72087e-06	4.57176e-06	4.58072e-06	4.94957e-06	5.15905e-06	5.205e-06	4.01849e-06	5.65965e-06	6.05e-06	5.57803e-06	4.92805e-06	5.27572e-06	9.78133e-06	8.12062e-06	9.5562e-06	1.21563e-05	9.04116e-06	7.18836e-06	7.65942e-06	9.13643e-06	8.24673e-06	6.96573e-06	8.26862e-06	7.00459e-06	0.000887349	-1.82838	down	0.0123802	0.984918	normal	0.000559861	-0.843458	normal	0.0841776	-2.16192	normal	0.0946961
ONT.13299.2	9.34153e-06	8.67235e-06	7.3644e-06	8.03074e-06	7.0082e-06	7.61799e-06	6.11335e-06	8.29903e-06	6.18992e-06	8.19512e-06	9.38026e-06	8.69009e-06	8.39781e-06	7.0707e-06	7.16335e-06	8.06119e-06	7.78872e-06	8.33733e-06	7.64141e-06	8.33799e-06	8.23459e-06	8.63875e-06	7.42768e-06	1.00608e-05	7.95271e-06	5.7972e-06	7.59837e-06	5.23518e-06	6.65702e-06	7.89482e-06	7.46948e-06	9.30194e-06	6.86095e-06	7.91477e-06	8.8778e-06	8.9943e-06	0.278674	-0.165239	normal	0.622672	-0.0842352	normal	0.204797	-0.249474	normal	0.225375	0.094294	normal	0.192458
ONT.13307.2	1.51068e-05	3.33563e-05	2.84645e-05	3.47303e-05	3.85641e-05	4.28044e-05	4.23468e-05	3.69752e-05	3.95798e-05	4.24144e-05	4.16799e-05	4.44913e-05	3.83389e-05	3.60972e-05	3.89571e-05	4.09631e-05	3.55481e-05	3.75465e-05	2.07988e-05	3.41661e-05	2.2385e-05	3.58445e-05	3.52829e-05	3.7251e-05	3.61142e-05	4.30252e-05	3.36252e-05	3.74736e-05	4.28565e-05	4.25788e-05	4.00755e-05	4.07905e-05	4.68344e-05	4.08833e-05	3.97799e-05	3.70234e-05	0.152538	0.559762	normal	0.948792	-0.00801928	normal	0.146943	0.551743	normal	0.822575	-0.0255892	normal	0.279731
ONT.13311.1	0.000161348	0.000103227	0.000116582	0.000208018	0.000184071	0.000153862	0.000248846	0.000182881	0.00020911	0.000306687	0.000252931	0.000328679	0.000194378	0.000275511	0.000162664	0.000219007	0.000178896	0.000281475	0.000252996	0.000311954	0.000337152	0.000354579	0.000394068	0.000363127	0.000383981	0.000411007	0.000402372	0.000370479	0.000384917	0.000437235	0.000398681	0.000465167	0.000518776	0.000536739	0.000551093	0.000510136	0.113577	0.730802	normal	0.0252393	0.920598	normal	0.00112332	1.6514	up	0.278013	0.315444	normal	0.0122721
ONT.13318.4	0	0	0	0	0	0	0	0	0	0	0	0	1.89024e-06	0	0	0	0	0	0	0	0	0	0	0	9.44577e-08	0	1.14254e-06	0	1.32638e-06	0	1.74784e-06	9.11334e-07	0	3.48847e-07	0	0	--	--	--	--	--	--	--	--	--	--	--	--	--
ONT.1332.2	4.81975e-05	5.30925e-05	4.98075e-05	4.24236e-05	4.55075e-05	5.55644e-05	6.93578e-05	4.36379e-05	5.53064e-05	5.5727e-05	5.89097e-05	5.38078e-05	5.34661e-05	4.46215e-05	5.19047e-05	4.4284e-05	5.15374e-05	5.70069e-05	5.63918e-05	6.1119e-05	4.35006e-05	4.09804e-05	5.24151e-05	5.05315e-05	4.914e-05	6.48763e-05	4.37845e-05	7.38445e-05	6.74664e-05	6.99439e-05	5.26266e-05	5.91474e-05	5.94562e-05	6.38516e-05	6.33198e-05	5.77853e-05	0.912339	-0.010592	normal	0.733209	0.0732168	normal	0.760762	0.0626248	normal	0.596529	0.0909061	normal	0.0186474
ONT.13325.1	3.61972e-06	5.49462e-06	5.49342e-06	4.79893e-06	4.22618e-06	5.80573e-06	6.84059e-06	7.427e-06	7.34531e-06	7.81051e-06	7.83523e-06	5.72818e-06	6.76321e-06	6.65697e-06	6.35166e-06	7.38463e-06	5.47973e-06	5.3246e-06	5.57368e-06	6.94897e-06	7.00488e-06	6.44831e-06	6.1281e-06	7.54162e-06	4.21153e-06	5.65282e-06	4.43824e-06	4.30071e-06	4.68013e-06	4.96912e-06	4.50495e-06	4.78492e-06	5.27134e-06	3.89804e-06	5.85021e-06	3.90949e-06	0.105212	0.436713	normal	0.0468073	-0.467171	normal	0.90171	-0.0304584	normal	0.245839	0.294464	normal	0.158365
ONT.13329.2	2.80879e-05	3.40497e-05	3.30129e-05	4.14894e-05	2.73728e-05	3.98107e-05	4.00096e-05	3.17461e-05	3.4458e-05	3.20918e-05	3.28881e-05	2.9217e-05	5.14197e-05	5.35535e-05	6.05818e-05	5.47033e-05	5.65216e-05	4.35276e-05	5.04192e-05	5.15805e-05	4.81393e-05	5.02986e-05	4.5134e-05	5.82378e-05	4.42135e-05	4.23855e-05	4.60989e-05	4.65683e-05	4.22691e-05	4.14157e-05	4.21753e-05	3.98811e-05	3.44869e-05	4.51259e-05	4.03878e-05	4.38155e-05	0.0035287	0.799027	normal	0.044131	-0.319165	normal	0.00803888	0.479862	normal	0.0639159	0.509971	normal	0.171955
ONT.13338.1	0.00170712	0.00189992	0.00173394	0.00207235	0.00158988	0.00229163	0.00176432	0.00146006	0.00163926	0.00155493	0.00162759	0.00150352	0.00135962	0.00146973	0.00157078	0.00138617	0.00149245	0.00137326	0.00179415	0.0013922	0.00155642	0.00137548	0.00144076	0.00145784	0.00208246	0.00197851	0.00183431	0.00211794	0.001946	0.00201788	0.00212131	0.00203686	0.0018967	0.0018237	0.001923	0.00190125	0.0216384	-0.279559	normal	0.00662232	0.422016	normal	0.122573	0.142457	normal	0.107141	-0.485723	normal	0.000871574
ONT.13357.2	0.000911546	0.000943502	0.000946506	0.00120039	0.00120782	0.00091223	0.000593689	0.000946784	0.000913509	0.000839175	0.000644656	0.000572615	0.000848249	0.000873341	0.000779296	0.000921595	0.000609015	0.000567118	0.000621393	0.000830271	0.00084867	0.00060121	0.000677208	0.000762167	0.000853299	0.000995576	0.00097599	0.000936004	0.00087845	0.000758473	0.000998475	0.000800844	0.000988222	0.000949133	0.000880711	0.000732398	0.0551954	-0.163788	normal	0.122428	0.175743	normal	0.879593	0.0119547	normal	0.0524941	-0.662549	normal	0.294314
ONT.13364.1	6.30616e-06	9.7499e-06	9.57459e-06	1.90085e-05	1.19815e-05	1.19009e-05	3.26825e-06	4.87925e-06	6.94593e-06	4.38855e-06	2.80179e-06	2.59715e-06	2.38347e-06	2.56436e-06	1.73287e-06	5.54447e-06	1.82517e-06	1.15246e-06	1.63707e-06	2.90811e-06	2.13962e-06	1.98097e-06	1.5549e-06	2.19238e-06	5.59884e-06	1.13007e-05	1.76611e-05	9.18256e-06	1.30989e-05	6.15362e-06	1.6052e-05	4.35989e-06	1.24513e-05	6.57168e-06	7.71695e-06	3.58448e-06	0.025313	-1.9398	normal	0.115728	2.37106	normal	0.488546	0.431261	normal	0.0214596	-2.33139	normal	0.0602194
ONT.13381.2	0.000189234	0.000172678	0.000172117	0.000156086	0.000168381	0.000124505	0.000101828	0.000150558	0.000122622	0.000144137	0.000112222	0.000131281	0.00016246	0.000117541	0.00013456	0.000149849	0.000129872	0.000128332	0.00010263	0.00011661	0.000132642	0.000109216	0.000109777	0.000109399	0.000157226	0.000147679	0.000155698	0.00012814	0.000123844	0.000142364	0.000158884	0.000130793	0.000135166	0.000103473	0.000123256	0.000122181	0.0764642	-0.365329	normal	0.361865	0.151936	normal	0.0302283	-0.213394	normal	0.423596	-0.13787	normal	0.636197
ONT.13386.2	7.48823e-05	5.86303e-05	7.60017e-05	7.27182e-05	6.25247e-05	7.12492e-05	8.52704e-05	7.70098e-05	9.00935e-05	7.43703e-05	7.42805e-05	7.69545e-05	0.000156812	9.86288e-05	0.00010274	0.000132644	7.9558e-05	9.97381e-05	8.09526e-05	0.000112891	0.000107081	7.80563e-05	8.76689e-05	9.14498e-05	9.38666e-05	9.60481e-05	0.000106185	9.49145e-05	8.85423e-05	8.02997e-05	0.000106803	8.6843e-05	0.00011087	9.3037e-05	8.19063e-05	8.65773e-05	0.10814	0.773639	normal	0.385018	-0.274603	normal	0.0171884	0.499036	normal	0.146052	0.595184	normal	0.410196
ONT.13389.1	0	4.2245e-07	5.75874e-07	9.89705e-07	8.24749e-07	7.66058e-07	4.93204e-07	5.32778e-07	5.08706e-07	4.42567e-07	7.33749e-07	5.10416e-07	0	4.28354e-07	5.02091e-07	8.00517e-07	6.16919e-07	3.65446e-07	5.73777e-07	5.80237e-07	0	0	0	5.20163e-07	9.23265e-07	8.01603e-07	8.1791e-07	8.3834e-07	8.20881e-07	9.02989e-07	1.11552e-06	8.43102e-07	8.23328e-07	9.95626e-07	8.84607e-07	9.00302e-07	0.932005	-0.0498573	normal	0.373599	0.397472	normal	0.404481	0.347615	normal	0.15813	-0.533446	normal	0.171363
ONT.13393.1	0.000203782	0.000165495	0.000168177	0.000130964	0.000117126	0.000146325	0.000198091	0.000149939	0.000155502	0.000177908	0.000161302	0.000173465	0.000192655	0.000153414	0.000141267	0.000171706	0.000145551	0.000159388	0.00016047	0.000170906	0.000163921	0.000131913	0.000146162	0.000142059	0.000105676	0.000112509	0.000110252	0.000112845	0.000125127	0.000122293	0.000116267	0.000120366	0.000122599	0.000120947	0.000136194	0.000123434	0.448906	-0.141225	normal	0.0737185	-0.569302	normal	0.0273419	-0.710526	normal	0.073453	0.273202	normal	0.02049
ONT.13402.3	2.58282e-06	4.02983e-06	2.94257e-06	4.24955e-06	4.82439e-06	3.22012e-06	2.24077e-06	3.40067e-06	3.29543e-06	1.9177e-06	2.73626e-06	3.84768e-06	3.00554e-06	2.06706e-06	1.52843e-06	2.86164e-06	2.89153e-06	2.49585e-06	2.21592e-06	1.96682e-06	2.03137e-06	1.78572e-06	3.2796e-06	2.62523e-06	2.70355e-06	2.18671e-06	2.99618e-06	2.85449e-06	3.26843e-06	3.08177e-06	4.09298e-06	3.08256e-06	2.52605e-06	2.25064e-06	2.00522e-06	2.31781e-06	0.183318	-0.533597	normal	0.446137	0.256684	normal	0.340944	-0.276913	normal	0.0938883	-0.575666	normal	0.142505
ONT.13424.1	0.000158813	0.000131876	0.0001777	0.000157578	0.000167923	0.0001463	0.000153673	0.000170279	0.000165952	0.000168169	0.000159977	0.000180926	0.000131776	0.000128661	0.00012215	0.000141863	0.000137241	0.00012655	0.000133503	0.000150619	0.000136348	0.00015288	0.000149227	0.000142542	0.000159949	0.000150463	0.000165221	0.000153802	0.000161218	0.000170162	0.000148231	0.000151868	0.000158598	0.00016751	0.000164544	0.000168244	0.159391	-0.291918	normal	0.00611282	0.314061	normal	0.87627	0.0221433	normal	0.051304	-0.217927	normal	0.0155858
ONT.13426.1	6.74555e-06	7.89616e-06	5.81337e-06	7.80051e-06	8.25208e-06	7.46497e-06	7.42095e-06	8.69384e-06	8.91134e-06	7.55437e-06	6.76799e-06	9.2094e-06	6.72026e-06	6.56727e-06	5.66453e-06	3.35858e-06	6.7894e-06	6.56944e-06	6.60054e-06	6.07402e-06	7.02715e-06	7.81352e-06	6.948e-06	6.80582e-06	5.81405e-06	6.14303e-06	5.44739e-06	4.99312e-06	4.96477e-06	5.51e-06	4.86416e-06	5.70439e-06	4.86518e-06	4.84142e-06	4.76879e-06	7.065e-06	0.516818	-0.110104	normal	0.265743	-0.122897	normal	0.22782	-0.233001	normal	0.173152	-0.492385	normal	0.744746
ONT.13438.4	9.10055e-06	8.84774e-06	9.79743e-06	1.19426e-05	1.67032e-05	1.3232e-05	5.51504e-06	9.16325e-06	1.00103e-05	9.73813e-06	9.77409e-06	6.93411e-06	2.22295e-05	1.73102e-05	1.64047e-05	2.01985e-05	1.6889e-05	1.88102e-05	1.38597e-05	1.83911e-05	1.88564e-05	1.93973e-05	1.99498e-05	1.69902e-05	9.52763e-06	1.14189e-05	9.0032e-06	1.10909e-05	5.39638e-06	1.01396e-05	9.4079e-06	1.04328e-05	9.00836e-06	8.97988e-06	8.55259e-06	1.01497e-05	0.0324895	1.01173	normal	0.0276785	-0.90145	normal	0.429079	0.11028	normal	0.0608192	0.416603	normal	0.0154725
ONT.13440.4	0.000361984	0.000330429	0.000328615	0.000346796	0.000305903	0.000426422	0.000474941	0.000209026	0.00019275	0.000255478	0.000251293	0.00029313	4.91003e-05	5.62917e-05	6.07964e-05	9.6181e-05	4.33783e-05	5.99429e-05	8.3728e-05	5.88001e-05	9.67171e-05	4.46632e-05	6.68804e-05	7.5385e-05	5.83739e-05	6.90386e-05	6.29395e-05	7.75804e-05	0.000113146	5.51379e-05	8.76985e-05	6.82876e-05	7.62572e-05	5.31732e-05	7.84727e-05	4.34083e-05	0.000592368	-2.61913	down	0.155394	0.19585	normal	0.000735636	-2.42328	down	0.00641068	-2.43538	down	0.538412
ONT.13442.6	0.000244012	0.000252846	0.000277442	0.000403386	0.000365604	0.000398932	0.000533943	0.000290028	0.000328016	0.000295159	0.000359335	0.000332825	0.000528996	0.000523981	0.00055811	0.000595692	0.000514238	0.000606419	0.000634455	0.00062913	0.000699281	0.000568545	0.00070273	0.000670704	2.06405e-05	1.7803e-05	1.47637e-05	1.83506e-05	1.79952e-05	1.37738e-05	1.81971e-05	1.40304e-05	2.25255e-05	1.24908e-05	2.45349e-05	1.14562e-05	4.55356e-05	1.05707	up	0.000310488	-4.92027	down	0.00133297	-3.8632	down	0.0141278	0.5554	normal	0.00267811
ONT.13452.1	9.1435e-06	9.50103e-06	9.67615e-06	1.24334e-05	1.58756e-05	1.10097e-05	1.09266e-05	9.76441e-06	1.0642e-05	1.03751e-05	1.05429e-05	1.2442e-05	1.02848e-05	1.1036e-05	1.13759e-05	9.76576e-06	1.11137e-05	1.24449e-05	1.16087e-05	1.08254e-05	1.2513e-05	1.30287e-05	1.32946e-05	1.24843e-05	1.16193e-05	1.093e-05	1.18951e-05	9.94575e-06	9.29888e-06	1.18551e-05	1.04211e-05	1.17152e-05	1.07232e-05	1.14096e-05	1.11711e-05	1.14044e-05	0.028619	0.207292	normal	0.2493	0.0751205	normal	0.0075528	0.282413	normal	0.308235	-0.238641	normal	0.533464
ONT.13473.3	5.93523e-07	0	0	6.17373e-07	9.16348e-07	0	1.10034e-06	1.04049e-06	9.44197e-07	1.19463e-06	1.80917e-06	1.31654e-06	1.03453e-06	5.2947e-07	7.97107e-07	1.32471e-06	7.75112e-07	8.40573e-07	7.24803e-07	7.60917e-07	8.04953e-07	8.66738e-07	1.15002e-06	9.54687e-07	8.32481e-07	4.70393e-07	6.59415e-07	9.28112e-07	5.8597e-07	9.09362e-07	7.11699e-07	9.49736e-07	9.77436e-07	2.00201e-06	6.74605e-07	0	--	--	--	0.503975	-0.266924	normal	--	--	--	0.556073	0.21475	normal	0.457231
ONT.13506.1	6.60953e-06	7.17471e-06	5.81507e-06	6.16169e-06	5.41702e-06	6.48077e-06	4.30489e-06	4.77463e-06	5.0373e-06	5.43599e-06	5.33043e-06	5.71225e-06	0	0	0	0	0	0	0	0	0	0	0	0	3.9101e-06	3.4106e-06	3.14894e-06	2.1845e-06	2.82642e-06	2.56279e-06	2.60845e-06	2.18787e-06	3.06783e-06	2.71251e-06	2.4512e-06	0	--	--	--	--	--	--	0.00569431	-0.904591	normal	--	--	--	--
ONT.13511.3	0	0	0	0	0	0	0	0	0	0	0	0	0	0	0	0	0	0	0	0	0	0	0	0	0.000142952	0.000192611	0.000150649	0.000154695	0.000206405	0.000163955	0.000176299	0.00017339	0.000215839	0.00016718	0.000221107	0.000118871	--	--	--	--	--	--	--	--	--	--	--	--	--
ONT.13520.1	1.77373e-06	8.09716e-07	1.92344e-06	1.71123e-06	1.6351e-06	6.70841e-07	2.36891e-06	1.64031e-06	8.50714e-07	2.0661e-06	2.56497e-06	2.40259e-06	3.42689e-06	2.11263e-06	2.5756e-06	4.49635e-06	5.73048e-06	5.25145e-06	4.14997e-06	3.79536e-06	7.35466e-06	5.07284e-06	7.46432e-06	6.96575e-06	2.24424e-06	4.74945e-06	5.15962e-06	3.07422e-06	2.6614e-06	2.79219e-06	6.06548e-06	3.83484e-06	4.79883e-06	4.58791e-06	4.33909e-06	4.66317e-06	0.0822053	0.848479	normal	0.276274	0.582665	normal	0.0931278	1.43114	normal	0.00150199	1.94599	up	0.0153904
ONT.13535.1	0.000524202	0.00051973	0.000494514	0.000433882	0.000332278	0.000425953	0.000297671	0.000399229	0.000438459	0.000462668	0.000423511	0.000333183	0.000522325	0.000461785	0.000506466	0.00049175	0.00042322	0.000425714	0.000397592	0.00046463	0.000482455	0.000379969	0.000379683	0.000425624	0.000423532	0.000444517	0.000429732	0.000414547	0.000389882	0.000421365	0.000453016	0.000385974	0.000407314	0.000357092	0.000406213	0.00042145	0.490537	-0.0456042	normal	0.0585628	-0.199823	normal	0.00321965	-0.245428	normal	0.287227	0.169448	normal	0.224145
ONT.13542.1	7.59713e-05	8.37731e-05	7.57228e-05	9.31527e-05	9.6633e-05	8.99685e-05	8.4816e-05	8.93118e-05	8.16329e-05	8.35766e-05	8.58123e-05	9.54286e-05	7.60818e-05	8.50459e-05	9.10741e-05	7.64006e-05	9.03738e-05	8.95699e-05	8.44164e-05	8.47358e-05	9.03371e-05	9.33454e-05	8.20617e-05	8.67039e-05	9.00745e-05	9.49737e-05	8.86767e-05	9.45187e-05	8.27162e-05	9.82436e-05	8.61053e-05	9.02157e-05	9.28888e-05	9.3317e-05	8.65127e-05	9.34774e-05	0.347023	0.0990525	normal	0.236772	0.118149	normal	0.0207702	0.217201	normal	0.220923	-0.126077	normal	0.382962
ONT.13570.1	2.22297e-06	3.12013e-06	1.78582e-06	3.58773e-06	3.27493e-06	4.37656e-06	1.56252e-06	2.60397e-06	1.75015e-06	2.42559e-06	1.04088e-06	2.00651e-06	6.64377e-06	7.55627e-06	6.44211e-06	1.23969e-05	5.33993e-06	3.1309e-06	3.90794e-06	8.18325e-06	6.3098e-06	4.83218e-06	4.34416e-06	6.51341e-06	5.60225e-06	1.48169e-05	1.38399e-05	8.89356e-06	1.33393e-05	5.81836e-06	1.51e-05	4.55708e-06	1.13864e-05	6.95757e-06	6.94889e-06	4.53791e-06	0.0010694	1.53384	up	0.259647	0.73089	normal	0.0879326	2.26473	normal	0.369445	0.892731	normal	0.538554
ONT.13572.3	2.61828e-05	2.7594e-05	3.124e-05	3.19264e-05	3.21241e-05	3.18122e-05	3.22929e-05	2.72466e-05	2.9941e-05	3.29362e-05	3.23718e-05	2.82307e-05	1.21268e-05	1.05755e-05	1.08335e-05	1.5256e-05	1.01947e-05	1.16973e-05	9.80449e-06	1.43855e-05	1.16438e-05	1.31654e-05	1.08189e-05	1.27908e-05	9.77043e-06	1.52596e-05	1.36261e-05	1.52071e-05	1.35061e-05	1.16615e-05	1.10642e-05	1.4248e-05	1.03915e-05	1.22645e-05	9.40596e-06	1.48347e-05	0.0042594	-1.34204	down	0.406706	0.204994	normal	0.0022789	-1.13705	down	0.00568623	-1.36768	down	0.589638
ONT.13573.1	1.07678e-05	9.25612e-06	1.06953e-05	1.07649e-05	1.04719e-05	1.01095e-05	6.19602e-06	8.68331e-06	5.69143e-06	6.96749e-06	7.77462e-06	1.08622e-05	6.20989e-06	9.32762e-06	1.05058e-05	5.50309e-06	1.21286e-05	8.66526e-06	8.2411e-06	9.51976e-06	7.97672e-06	9.12748e-06	8.48879e-06	8.92079e-06	1.37253e-05	1.3861e-05	1.48598e-05	1.48763e-05	1.50863e-05	1.5941e-05	1.42439e-05	1.44611e-05	1.59922e-05	1.74058e-05	1.57532e-05	1.80464e-05	0.350715	-0.238225	normal	0.0423644	0.704722	normal	0.00410193	0.466497	normal	0.472133	-0.253398	normal	0.0721458
ONT.13574.2	2.04975e-05	2.2962e-05	1.99337e-05	1.85475e-05	1.54176e-05	1.92134e-05	1.78104e-05	1.92542e-05	2.01065e-05	2.32442e-05	2.4268e-05	2.58424e-05	3.29103e-05	3.55916e-05	3.55485e-05	3.79436e-05	2.38167e-05	3.53471e-05	3.63881e-05	3.44397e-05	3.87287e-05	2.83991e-05	4.25089e-05	4.10523e-05	2.23193e-05	2.90007e-05	2.19132e-05	2.37534e-05	2.88752e-05	2.48828e-05	2.90667e-05	2.70038e-05	3.03443e-05	2.77115e-05	3.07484e-05	2.81565e-05	0.000462367	0.714884	normal	0.0334274	-0.506715	normal	0.288767	0.208169	normal	0.068991	0.868737	normal	0.268237
ONT.13581.3	5.90218e-06	5.70937e-06	5.29222e-06	5.66822e-06	7.66433e-06	6.44015e-06	1.47432e-06	4.71841e-06	5.135e-06	4.53504e-06	6.1246e-06	1.84262e-06	5.70422e-06	5.52328e-06	4.87584e-06	6.08392e-06	5.08833e-06	3.94628e-06	4.16325e-06	4.57824e-06	5.95838e-06	5.59608e-06	4.89014e-06	5.00313e-06	5.19643e-06	5.48983e-06	6.34896e-06	5.2849e-06	5.27588e-06	4.23681e-06	5.18695e-06	4.47839e-06	4.68577e-06	3.99618e-06	4.53839e-06	4.25132e-06	0.441613	-0.069984	normal	0.511339	0.0811598	normal	0.917587	0.0111758	normal	0.141579	-0.387192	normal	0.889177
ONT.13582.1	2.83891e-06	2.62357e-06	2.61665e-06	2.10792e-06	2.3783e-06	2.36539e-06	3.54406e-07	1.99909e-06	6.84502e-07	0	3.07382e-07	2.76403e-07	0	1.13658e-06	2.29033e-06	1.27529e-06	1.32642e-06	3.45113e-07	1.06873e-06	3.37487e-07	4.50909e-07	0	4.20729e-07	0	2.31805e-06	2.17271e-06	1.47625e-06	6.80114e-07	2.06124e-06	1.28704e-06	1.01512e-06	1.58535e-06	1.27118e-06	8.28281e-07	1.1401e-06	6.10127e-07	0.0925468	-0.8679	normal	0.359191	0.430709	normal	0.104183	-0.437192	normal	0.0466217	-1.21729	normal	0.521444
ONT.13603.1	8.54346e-07	9.49316e-07	0	1.48802e-06	1.95891e-06	0	7.32538e-07	0	0	5.66749e-07	0	0	0	0	5.48668e-07	0	0	0	0	0	0	0	0	0	0	0	0	0	0	0	0	0	0	0	0	0	--	--	--	--	--	--	--	--	--	--	--	--	--
ONT.13634.2	6.17686e-06	1.42309e-05	1.20742e-05	1.87513e-05	1.27664e-05	1.89111e-05	1.86191e-05	1.10957e-05	1.16003e-05	1.27306e-05	1.4385e-05	9.04485e-06	1.65138e-05	1.24289e-05	1.35573e-05	1.7467e-05	1.6797e-05	1.00845e-05	1.07788e-05	1.55736e-05	1.17071e-05	1.29747e-05	1.29611e-05	1.50303e-05	1.26484e-05	1.05731e-05	1.45934e-05	2.01635e-05	2.01633e-05	1.81263e-05	1.76543e-05	1.73511e-05	1.73306e-05	1.89347e-05	1.38953e-05	1.85866e-05	0.304867	0.387819	normal	0.405952	-0.168506	normal	0.555281	0.219313	normal	0.550388	-0.185363	normal	0.177013
ONT.1365.3	4.98953e-06	3.40742e-06	4.50781e-06	4.86685e-06	4.85738e-06	4.50402e-06	6.40141e-06	4.34877e-06	4.4213e-06	4.71111e-06	5.2988e-06	5.49456e-06	4.86469e-06	5.01754e-06	5.09409e-06	5.75468e-06	4.23737e-06	5.03532e-06	4.52485e-06	4.60967e-06	5.28526e-06	4.90498e-06	5.30292e-06	5.68117e-06	5.05718e-06	4.34485e-06	5.11366e-06	4.10641e-06	3.80362e-06	5.28578e-06	4.54715e-06	3.85726e-06	5.10549e-06	4.18984e-06	4.73537e-06	4.14028e-06	0.277075	0.214779	normal	0.603123	-0.0450694	normal	0.384442	0.16971	normal	0.610111	0.0788336	normal	0.387183
ONT.13678.1	0.000201214	0.000238402	0.000208055	0.00020102	0.00021466	0.000215308	0.000222751	0.00024136	0.000237831	0.000239312	0.000231013	0.000248151	0.000247741	0.000286452	0.000259262	0.000238757	0.000267467	0.000274131	0.000254877	0.000259037	0.000272551	0.000299109	0.000272605	0.000287055	0.00028054	0.000265707	0.000245568	0.000219472	0.000220385	0.000279811	0.000233173	0.000266717	0.000244702	0.000259113	0.000261116	0.00026483	0.0399243	0.292886	normal	0.973247	-0.00298568	normal	0.0353417	0.289901	normal	0.0296822	0.306518	normal	0.437209
ONT.13719.1	2.63927e-05	2.13556e-05	2.77042e-05	2.69227e-05	3.42693e-05	2.68055e-05	3.41314e-05	2.4863e-05	2.59581e-05	2.81847e-05	2.677e-05	2.78124e-05	3.53483e-05	2.94229e-05	3.5206e-05	2.18099e-05	3.34466e-05	2.53395e-05	2.7945e-05	2.76509e-05	2.41215e-05	1.96367e-05	1.9759e-05	2.23395e-05	3.60163e-05	3.19684e-05	2.82604e-05	4.45383e-05	2.88668e-05	3.28648e-05	2.61772e-05	2.75053e-05	2.73074e-05	2.49133e-05	2.39834e-05	2.78022e-05	0.0409717	0.406029	normal	0.697298	-0.0548841	normal	0.0806101	0.351145	normal	0.594727	-0.126753	normal	0.222143
ONT.13729.4	0.000199884	0.000226917	0.000234413	0.000281026	0.000296586	0.000261404	0.000317521	0.000206107	0.000235685	0.000231169	0.000239757	0.000289592	0.000215397	0.000253507	0.000254123	0.000232623	0.000236548	0.000269625	0.000248882	0.000236944	0.000251154	0.000257566	0.000265179	0.000263474	0.00025094	0.000260851	0.000252238	0.000283703	0.000245213	0.000284195	0.000298895	0.000273865	0.000278995	0.000283139	0.00025051	0.000260309	0.283602	0.128931	normal	0.398713	0.0795785	normal	0.0719438	0.20851	normal	0.0992947	-0.183522	normal	0.229323
ONT.13729.6	1.94198e-05	3.00307e-05	2.51872e-05	2.89445e-05	2.96211e-05	3.43596e-05	2.85504e-05	2.65376e-05	2.50038e-05	2.28917e-05	2.48205e-05	2.64246e-05	2.8397e-05	2.80507e-05	2.78016e-05	3.07419e-05	2.36704e-05	2.89374e-05	2.41582e-05	2.70435e-05	3.47076e-05	2.80215e-05	2.89158e-05	2.95869e-05	2.85689e-05	3.88871e-05	3.08722e-05	3.18476e-05	2.61006e-05	2.67668e-05	2.80381e-05	2.98766e-05	2.93467e-05	2.34467e-05	2.21324e-05	2.32316e-05	0.405865	0.174763	normal	0.272019	0.22294	normal	0.14577	0.397702	normal	0.308615	-0.156894	normal	0.878598
ONT.13744.1	1.95021e-05	2.03901e-05	2.2485e-05	2.06071e-05	2.50342e-05	1.83803e-05	1.81531e-05	2.02941e-05	2.21008e-05	2.08858e-05	2.25397e-05	1.97089e-05	1.95468e-05	2.18918e-05	2.30373e-05	1.88153e-05	1.93544e-05	2.19971e-05	2.05114e-05	1.8659e-05	1.88436e-05	2.17258e-05	2.05414e-05	2.1439e-05	1.37065e-05	1.10455e-05	1.34972e-05	1.10425e-05	9.28086e-06	1.20471e-05	1.16662e-05	1.20003e-05	1.21048e-05	1.29241e-05	1.19129e-05	1.30098e-05	0.633561	0.0477412	normal	0.00315829	-0.753329	normal	0.00283458	-0.705588	normal	0.599042	-0.0895944	normal	0.00217754
ONT.13760.3	1.22191e-05	7.72378e-06	8.99777e-06	1.14109e-05	9.06351e-06	1.12166e-05	2.18973e-05	1.6117e-05	1.92555e-05	1.63667e-05	1.7105e-05	2.46083e-05	1.93001e-05	1.8856e-05	2.06805e-05	1.89784e-05	2.14545e-05	1.84203e-05	2.31728e-05	2.21685e-05	2.10424e-05	2.24195e-05	1.72411e-05	2.0332e-05	2.09955e-05	2.33007e-05	2.53221e-05	2.28853e-05	2.48152e-05	2.53799e-05	2.46144e-05	2.59892e-05	2.43095e-05	2.40123e-05	2.76615e-05	2.6664e-05	0.0091625	1.02362	up	0.0857668	0.242753	normal	0.00180502	1.26637	up	0.001953	0.893044	normal	0.0182115
ONT.13762.1	6.59514e-05	8.98405e-05	7.72406e-05	9.48599e-05	7.62895e-05	7.48847e-05	6.46999e-05	5.78616e-05	6.42619e-05	7.22015e-05	6.96332e-05	4.86412e-05	5.78084e-05	6.22362e-05	6.07722e-05	6.079e-05	5.97835e-05	5.46662e-05	6.10479e-05	5.67059e-05	6.33424e-05	5.47697e-05	5.92039e-05	6.09366e-05	6.9872e-05	6.96379e-05	7.66082e-05	7.19656e-05	7.81473e-05	7.43308e-05	7.98341e-05	7.66323e-05	8.50777e-05	7.86907e-05	6.99119e-05	7.80991e-05	0.12313	-0.366002	normal	0.0184446	0.257291	normal	0.506219	-0.108711	normal	0.0571158	-0.489528	normal	0.00332687
ONT.13765.2	3.10631e-05	2.90452e-05	3.42463e-05	5.75507e-05	5.97449e-05	5.9842e-05	5.90061e-05	3.06589e-05	3.48292e-05	2.70342e-05	5.84289e-05	3.57884e-05	2.0755e-05	2.49496e-05	2.61016e-05	3.2678e-05	1.90689e-05	2.74371e-05	1.78332e-05	1.31553e-05	2.68051e-05	1.8244e-05	2.38419e-05	2.39479e-05	5.71795e-05	5.72521e-05	6.89133e-05	7.42027e-05	6.85209e-05	5.79732e-05	6.95237e-05	4.6938e-05	6.4952e-05	5.43685e-05	4.17478e-05	5.07346e-05	0.0278797	-0.393983	normal	0.00476846	1.35238	up	0.00920711	0.958397	normal	0.0121504	-1.16159	normal	0.00314917
ONT.1377.1	1.4281e-05	1.21363e-05	1.33444e-05	1.3792e-05	1.46584e-05	1.25999e-05	1.47581e-05	1.19791e-05	1.07019e-05	1.01725e-05	1.18238e-05	1.37486e-05	1.67837e-05	1.44331e-05	1.72997e-05	1.49652e-05	1.98239e-05	1.92367e-05	1.91732e-05	1.56787e-05	1.90332e-05	1.85734e-05	1.5487e-05	1.81473e-05	2.13029e-05	1.94713e-05	1.96497e-05	1.9673e-05	2.08335e-05	2.12545e-05	2.24831e-05	2.04336e-05	1.96968e-05	1.87002e-05	1.95158e-05	2.2669e-05	0.0604296	0.287095	normal	0.0256659	0.316646	normal	0.0012917	0.603741	normal	0.091004	0.396258	normal	0.228959
ONT.13779.2	6.80824e-05	9.9742e-05	8.09514e-05	0.000111198	0.000135815	0.000127284	0.000117798	0.000113893	8.8379e-05	0.000122746	0.000115722	8.31418e-05	5.93373e-05	6.30656e-05	6.87629e-05	6.32995e-05	7.39938e-05	5.89508e-05	5.58004e-05	6.90936e-05	6.04458e-05	6.69216e-05	6.88965e-05	6.79482e-05	0.000112401	0.000121625	0.000142327	0.000226252	0.000224309	0.000203951	0.000170378	0.000253442	0.000191156	0.00025229	0.000195133	0.000256055	0.163779	-0.380021	normal	0.0136703	0.977261	normal	0.0290876	0.59724	normal	0.00420675	-0.931532	normal	0.000179702
ONT.13788.1	7.68778e-07	0	4.26053e-07	8.44901e-07	9.32318e-07	0	0	1.81482e-06	0	0	0	0	1.17916e-06	9.22887e-07	1.05386e-06	1.00523e-06	7.38567e-07	9.09284e-07	7.39369e-07	8.30439e-07	1.08146e-06	1.30792e-06	1.75464e-06	1.57118e-06	0	0	6.21711e-07	7.58122e-07	7.98755e-07	5.97847e-07	5.52347e-07	6.223e-07	7.48236e-07	1.40792e-06	8.48733e-07	8.48801e-07	0.185266	0.523942	normal	--	--	--	--	--	--	0.675126	-0.0659709	normal	0.173308
ONT.13839.1	0	0	0	0	0	0	0	0	0	0	0	0	0	0	0	0	0	0	0	0	0	0	0	0	0	0	0	0	0	0	0	0	0	0	0	0	--	--	--	--	--	--	--	--	--	--	--	--	--
ONT.13852.2	9.74743e-06	1.00479e-05	8.28756e-06	4.9967e-06	4.77406e-06	1.3295e-05	0	4.0136e-06	4.58167e-06	0	1.73889e-06	0	1.07502e-06	2.33381e-06	6.85389e-06	3.20639e-06	3.09703e-06	1.65548e-06	9.13636e-06	0	0	0	0	0	1.44342e-05	3.7228e-06	3.40474e-06	3.33703e-06	2.74556e-05	2.92552e-06	2.45911e-06	2.5911e-06	6.98159e-06	2.23645e-06	1.30965e-05	9.64472e-07	0.0663214	-1.45228	normal	0.421045	1.07106	normal	0.610983	-0.381219	normal	0.211526	-1.53511	normal	0.400661
ONT.13853.6	5.28796e-05	5.40695e-05	4.89942e-05	6.04201e-05	4.35102e-05	5.07879e-05	2.54341e-05	2.45406e-05	2.97652e-05	3.21971e-05	2.38569e-05	2.53918e-05	6.15072e-05	5.08172e-05	5.81146e-05	5.40773e-05	3.95883e-05	4.6665e-05	3.76938e-05	4.85271e-05	4.08429e-05	2.90769e-05	3.46605e-05	3.5178e-05	5.38694e-05	5.89937e-05	4.97559e-05	5.04271e-05	5.01585e-05	4.59547e-05	4.93902e-05	4.67658e-05	4.50856e-05	3.74022e-05	3.94759e-05	4.26929e-05	0.265064	0.128235	normal	0.563399	-0.06776	normal	0.519437	0.0604746	normal	0.498806	-0.140813	normal	0.678116
ONT.13856.1	5.38645e-06	5.77542e-06	5.79217e-06	5.64821e-06	5.04654e-06	6.20462e-06	4.89212e-06	5.12975e-06	5.39527e-06	5.60502e-06	4.99701e-06	5.72191e-06	7.19975e-06	4.33722e-06	3.70217e-06	4.86463e-06	6.44744e-06	5.32809e-06	3.51254e-06	4.78561e-06	7.1484e-06	5.79291e-06	3.10051e-06	5.4539e-06	4.58452e-06	1.56685e-06	3.06472e-06	3.55032e-06	3.57185e-06	1.32923e-06	0	3.53395e-06	3.66123e-06	0	8.36881e-07	1.1923e-06	0.649215	-0.153848	normal	0.223515	-0.725556	normal	0.0944277	-0.879403	normal	0.888882	-0.0223004	normal	0.0454197
ONT.13868.4	4.11074e-07	5.24011e-07	1.99771e-07	0	0	3.05613e-06	0	0	0	0	0	0	0	0	0	0	0	0	0	0	0	0	0	0	4.36015e-07	0	0	0	1.33436e-06	0	0	0	0	0	0	0	--	--	--	--	--	--	--	--	--	--	--	--	--
ONT.13872.5	3.73045e-06	3.78733e-06	2.62613e-06	4.28808e-06	4.55617e-06	4.55196e-06	1.0985e-06	3.20713e-06	3.51394e-06	4.23123e-06	4.24123e-06	1.94428e-06	5.00688e-06	4.22401e-06	5.08967e-06	4.87437e-06	3.35152e-06	3.54458e-06	4.16774e-06	3.98377e-06	4.1815e-06	3.72723e-06	3.16303e-06	3.17392e-06	6.22805e-06	6.58478e-06	7.11622e-06	5.80222e-06	5.40399e-06	4.7787e-06	6.14336e-06	4.58826e-06	5.07239e-06	4.90086e-06	4.40895e-06	5.00343e-06	0.045774	0.497473	normal	0.00785067	0.476785	normal	0.00324061	0.974258	normal	0.375114	-0.186653	normal	0.0796118
ONT.13886.1	7.04334e-06	1.11271e-05	7.96624e-06	8.4396e-06	7.73771e-06	8.97823e-06	2.45932e-06	6.47509e-06	7.24911e-06	5.10496e-06	9.43324e-06	3.72998e-06	3.79291e-06	3.72549e-06	3.57532e-06	3.80605e-06	3.67086e-06	2.84189e-06	2.528e-06	2.981e-06	3.4556e-06	0	2.63495e-06	2.92643e-06	6.19155e-06	9.00925e-06	6.22905e-06	7.12297e-06	6.16613e-06	4.61148e-06	5.41246e-06	6.10084e-06	5.51587e-06	5.33975e-06	5.7062e-06	5.06716e-06	0.0554035	-1.23633	normal	0.0654804	0.949878	normal	0.372399	-0.286453	normal	0.000532661	-1.2856	down	0.0585519
ONT.13888.1	5.00106e-05	3.99455e-05	3.4012e-05	4.61495e-05	4.1075e-05	4.10002e-05	4.2486e-05	3.70075e-05	4.078e-05	3.49067e-05	3.94193e-05	4.20808e-05	4.48747e-05	3.96848e-05	4.10007e-05	3.67369e-05	4.29133e-05	4.16606e-05	3.80063e-05	3.22876e-05	4.08241e-05	2.77703e-05	2.54546e-05	2.4703e-05	3.84253e-05	3.34029e-05	3.35927e-05	3.70925e-05	3.19415e-05	3.93871e-05	4.06954e-05	3.63227e-05	3.46776e-05	3.42522e-05	3.32726e-05	3.58098e-05	0.922379	0.0184098	normal	0.0415079	-0.25222	normal	0.31632	-0.23381	normal	0.416218	-0.0799662	normal	0.21399
ONT.13906.2	0.000120265	0.000148287	0.000137882	0.000146047	0.000124625	0.000139264	0.000226759	0.000190755	0.000207588	0.000194406	0.00023891	0.000189456	0.000181834	0.00017046	0.000188276	0.000217636	0.000189971	0.000202999	0.000207743	0.000185705	0.000206534	0.000203961	0.000227974	0.000194454	0.00015649	0.000174797	0.0001671	0.000200198	0.000194989	0.000192426	0.000224147	0.000217305	0.000220677	0.000193951	0.00021331	0.000212017	0.0145752	0.411457	normal	0.131625	-0.117216	normal	0.0428834	0.294242	normal	0.00333079	0.574843	normal	0.44188
ONT.13924.2	0.000126045	0.000157003	0.000148388	9.74767e-05	0.000163238	0.000103292	6.3503e-05	9.08388e-05	7.68575e-05	0.000126968	0.000120128	9.64684e-05	0.000121438	0.000122236	0.000105597	0.000164077	0.000119551	0.000118369	7.88579e-05	8.87677e-05	0.000110154	0.00010902	9.74596e-05	9.87476e-05	0.000105984	0.000101974	0.000126198	7.49058e-05	6.66668e-05	9.58361e-05	8.5591e-05	7.91235e-05	8.5188e-05	8.96737e-05	0.000103116	9.68922e-05	0.0772365	-0.304798	normal	0.61757	-0.0638264	normal	0.0549556	-0.368624	normal	0.652352	0.143217	normal	0.04662
ONT.13925.2	8.77196e-07	0	0	0	0	0	0	0	0	1.10557e-07	0	1.21551e-07	0	0	0	0	0	0	0	0	0	0	0	0	0	0	0	0	0	0	0	0	0	0	0	0	--	--	--	--	--	--	--	--	--	--	--	--	--
ONT.13934.1	7.03784e-05	7.90642e-05	7.26095e-05	9.51762e-05	9.97066e-05	7.65518e-05	7.3738e-05	6.81106e-05	7.09893e-05	5.92539e-05	6.57473e-05	7.67255e-05	5.79919e-05	6.72332e-05	6.7461e-05	5.62625e-05	6.80348e-05	6.65745e-05	6.69939e-05	5.45192e-05	7.31643e-05	6.06182e-05	1.2633e-05	7.00427e-05	9.18188e-05	8.64778e-05	9.22158e-05	8.34066e-05	7.80552e-05	8.72323e-05	8.74464e-05	8.13543e-05	7.91973e-05	8.32084e-05	7.49527e-05	8.58421e-05	0.0756763	-0.204646	normal	0.00427979	0.489442	normal	0.00941619	0.284797	normal	0.0433905	-0.508001	normal	0.0164543
ONT.13938.1	1.50604e-06	1.437e-06	8.87319e-07	1.34671e-06	1.34817e-06	1.16452e-06	1.46887e-06	1.1198e-06	1.4285e-06	9.18815e-07	0	6.89638e-07	1.83416e-06	1.60227e-06	1.68974e-06	1.8837e-06	1.56712e-06	1.37903e-06	6.19586e-07	1.22031e-06	1.03525e-06	1.21305e-06	1.073e-06	1.29588e-06	8.56663e-07	0	1.34767e-06	1.61634e-06	0	1.53449e-06	1.15994e-06	1.1227e-06	9.80601e-07	0	5.54296e-07	1.01162e-06	0.147534	0.420406	normal	0.0316114	-0.677859	normal	0.444423	-0.257453	normal	0.146723	0.323606	normal	0.407728
ONT.13939.1	0.0014219	0.0015084	0.00142663	0.00139955	0.00153227	0.0015528	0.00144525	0.00159898	0.00154063	0.00151311	0.00154108	0.00153301	0.00152521	0.0014595	0.00146301	0.00151581	0.00148972	0.00151987	0.00141433	0.00149316	0.00159667	0.0015897	0.00148562	0.00150966	0.00167771	0.00174315	0.00164812	0.00160258	0.00154236	0.00173514	0.00165743	0.00177193	0.00166009	0.0016772	0.00178083	0.00160329	0.442463	0.0297523	normal	0.00520198	0.188629	normal	0.0039366	0.218382	normal	0.805611	0.0130619	normal	0.170413
ONT.13951.1	0.000120844	0.00011215	0.000115527	0.000123476	0.000141741	0.000126369	0.000107977	0.000116599	0.000110321	0.000106185	0.000112747	9.43617e-05	0.000114375	0.000101837	0.000104546	0.000104381	0.000101662	0.000116131	7.94584e-05	9.17843e-05	0.000126831	0.000121951	0.00010577	0.000107137	0.000104937	0.000118911	0.000121534	0.000106957	9.62025e-05	0.000103148	0.000102635	8.93433e-05	7.60709e-05	8.14867e-05	8.9119e-05	9.34903e-05	0.123529	-0.119757	normal	0.274849	0.106702	normal	0.86726	-0.0130552	normal	0.0351639	-0.281485	normal	0.391755
ONT.1396.4	0.000744968	0.000715589	0.000664507	0.000677873	0.000737092	0.000747195	0.000689782	0.000703646	0.000722115	0.000659311	0.000715957	0.000635739	0.000967721	0.000866622	0.000951672	0.000914178	0.000897276	0.000886233	0.000807674	0.000789962	0.000806226	0.000786548	0.000720322	0.000732754	0.000795863	0.000703867	0.000753739	0.000761984	0.000735493	0.000771043	0.000714238	0.000717025	0.000697515	0.000736722	0.000719848	0.000705479	0.00616119	0.390697	normal	0.0132183	-0.306055	normal	0.295182	0.0846418	normal	0.00777085	0.31925	normal	0.000621093
ONT.1397.1	2.86781e-05	2.65605e-05	2.97561e-05	1.86644e-05	1.60526e-05	1.59888e-05	2.73192e-05	2.38566e-05	2.40481e-05	2.90172e-05	2.3013e-05	3.13566e-05	2.57888e-05	2.05898e-05	2.35426e-05	3.03951e-05	2.61522e-05	2.8971e-05	1.71606e-05	2.44367e-05	2.37251e-05	2.6366e-05	2.02897e-05	2.39149e-05	2.33438e-05	2.57785e-05	2.2277e-05	2.67009e-05	2.44153e-05	2.39411e-05	1.76431e-05	2.43309e-05	2.39149e-05	2.23974e-05	2.3217e-05	2.24558e-05	0.058065	-0.281642	normal	0.802398	0.0301827	normal	0.0320785	-0.25146	normal	0.00242979	0.754083	normal	0.0908131
ONT.13978.4	0	0	0	0	0	0	0	0	0	0	0	0	4.83743e-06	1.48586e-06	9.13193e-06	7.76191e-06	5.11352e-06	2.79221e-06	1.03933e-05	3.89597e-06	2.85398e-06	3.37511e-06	2.17796e-06	4.03791e-06	0	0	0	0	0	0	0	0	0	0	0	0	--	--	--	--	--	--	--	--	--	--	--	--	--
ONT.13994.1	0	0	0	7.61627e-07	0	0	2.94056e-07	0	0	0	0	0	0	0	0	0	0	3.23119e-07	0	0	0	0	0	0	0	0	7.26745e-07	0	1.66128e-06	1.39377e-06	0	0	0	1.68679e-06	1.30852e-06	1.82684e-06	--	--	--	--	--	--	--	--	--	--	--	--	--
ONT.1400.1	3.19536e-05	2.72343e-05	3.09804e-05	8.4634e-05	9.24094e-05	7.19393e-05	6.12948e-05	3.51721e-05	3.92005e-05	3.73729e-05	4.17956e-05	3.4557e-05	4.52219e-05	4.10102e-05	3.92092e-05	4.40932e-05	3.17151e-05	2.66774e-05	3.43696e-05	5.12687e-05	3.27964e-05	4.15169e-05	4.49973e-05	4.26204e-05	2.60543e-05	3.0076e-05	3.02987e-05	7.34609e-05	6.05589e-05	3.51962e-05	3.8724e-05	2.88601e-05	3.46523e-05	4.10573e-05	3.35998e-05	2.87597e-05	0.00765842	0.47632	normal	0.00538292	-0.537425	normal	0.565652	-0.0611051	normal	0.00370922	-1.28062	down	0.17621
ONT.14009.4	0.000105225	0.000100382	9.4969e-05	0.000121896	0.000116484	0.000130923	0.000138763	8.27855e-05	9.22594e-05	8.86527e-05	9.44156e-05	9.55967e-05	0.000135518	0.000128742	0.000135185	0.000126186	0.000123238	0.00013751	0.000131449	0.000119974	0.000123701	0.000116159	0.000117459	0.000109524	0.000110197	0.000109383	0.000121654	0.000126864	0.000108132	0.000113684	0.000118852	0.000115081	0.000105277	0.000105837	0.000100156	0.000106521	0.0012442	0.410266	normal	0.0214942	-0.227231	normal	0.0564958	0.183034	normal	0.386758	0.0672804	normal	0.149117
ONT.14011.3	1.02289e-05	1.27415e-05	1.19789e-05	9.43439e-06	8.5352e-06	8.32335e-06	1.05883e-05	8.94903e-06	9.41175e-06	9.99875e-06	6.55209e-06	1.11564e-05	3.12561e-05	2.25604e-05	2.40155e-05	2.75548e-05	2.42172e-05	2.45876e-05	2.33369e-05	2.71404e-05	2.35823e-05	2.08658e-05	2.04226e-05	1.89451e-05	1.15233e-05	1.1756e-05	1.14065e-05	1.19914e-05	8.8218e-06	1.14786e-05	1.16485e-05	1.17619e-05	1.01647e-05	8.89652e-06	8.74632e-06	9.37255e-06	0.0266124	1.1551	normal	0.0330637	-1.16602	normal	0.917189	-0.0109214	normal	0.00192662	1.53814	up	0.000537794
ONT.14014.2	0	9.8024e-07	9.88577e-07	5.31017e-07	0	4.02719e-07	3.50527e-07	5.13518e-07	0	3.13529e-07	6.45403e-07	9.07949e-07	6.68385e-07	0	7.39048e-07	0	1.01285e-06	0	1.61321e-06	0	1.23169e-06	1.11666e-06	1.4812e-06	9.80243e-07	1.5077e-06	0	0	1.25881e-06	0	0	1.02998e-06	0	0	8.9681e-07	0	0	0.204317	-0.302393	normal	--	--	--	--	--	--	--	--	--	--
ONT.14031.1	0.000106126	7.21174e-05	7.32549e-05	9.25385e-05	0.000108266	9.97285e-05	0.000136749	7.67874e-05	0.000100677	9.41899e-05	0.00010864	9.22542e-05	7.66912e-05	8.51545e-05	7.29523e-05	6.84226e-05	9.37703e-05	7.97977e-05	0.000128466	7.696e-05	8.90437e-05	0.000106019	9.79257e-05	9.65955e-05	6.70456e-05	5.82724e-05	6.93909e-05	0.000110742	9.634e-05	6.17988e-05	5.41044e-05	7.19365e-05	5.50837e-05	5.9211e-05	7.76518e-05	5.99815e-05	0.674399	-0.0991265	normal	0.0542786	-0.270102	normal	0.22639	-0.369229	normal	0.0996392	-0.31257	normal	0.620523
ONT.14036.1	8.43912e-05	8.71141e-05	7.55345e-05	9.73841e-05	7.08596e-05	0.00012312	0.000133845	7.61389e-05	7.50667e-05	5.87642e-05	6.7509e-05	8.84299e-05	0.000110099	0.000114307	0.00014385	0.000133367	0.000109776	0.000133761	0.000150812	0.000106406	0.000127041	9.99391e-05	0.00012551	0.000143521	0.000123186	0.000114998	8.33015e-05	0.000110271	0.000171551	0.000101046	9.58187e-05	0.000110903	0.000129913	8.31494e-05	0.000111976	7.71211e-05	0.0510926	0.575965	normal	0.389849	-0.195953	normal	0.170648	0.380012	normal	0.192125	0.371378	normal	0.938888
ONT.14059.1	0.00011461	6.53455e-05	9.69612e-05	9.18251e-05	7.50546e-05	6.44173e-05	8.18586e-05	7.40149e-05	0.000104924	8.61213e-05	6.70678e-05	8.78107e-05	3.41512e-05	2.46116e-05	2.53171e-05	4.09902e-05	2.66687e-05	2.35983e-05	2.0273e-05	3.88445e-05	4.25867e-05	3.77969e-05	3.78723e-05	3.94969e-05	4.15428e-05	6.22114e-05	5.77463e-05	5.82578e-05	5.3586e-05	5.1384e-05	4.9401e-05	4.35264e-05	4.63349e-05	4.54015e-05	4.44904e-05	4.53496e-05	0.0415925	-1.71962	normal	0.0363913	0.941706	normal	0.100223	-0.777915	normal	0.011557	-1.34174	normal	0.0336708
ONT.14068.5	0.00129166	0.00109095	0.00116841	0.000726827	0.000726135	0.000891169	0.000837777	0.00111837	0.00102015	0.00109874	0.00107828	0.0012168	0.00115166	0.00165521	0.00121846	0.00111756	0.00130691	0.00122414	0.00108859	0.00124145	0.000888179	0.000914182	0.00120985	0.00113838	0.000622708	0.00066027	0.000625915	0.00053729	0.000716959	0.000613865	0.000605983	0.000686958	0.000784966	0.000835393	0.000857794	0.000817835	0.428211	0.180875	normal	0.0458875	-1.07637	normal	0.00897387	-0.895499	normal	0.00497402	0.638298	normal	0.00143678
ONT.14073.1	2.90671e-05	1.30693e-05	1.53184e-05	1.01251e-05	6.96081e-06	1.27011e-05	1.83136e-05	1.07407e-05	1.6438e-05	1.88353e-05	1.54818e-05	2.53236e-05	3.16411e-06	1.50078e-05	4.17979e-06	5.08526e-06	1.40277e-05	7.213e-06	2.11519e-05	9.45913e-06	8.29101e-06	1.14035e-05	1.27197e-05	1.05678e-05	1.3649e-05	9.86419e-06	1.04399e-05	1.06014e-05	1.48375e-05	1.57407e-05	5.95822e-06	1.03622e-05	9.01618e-06	1.48211e-05	1.47914e-05	1.24726e-05	0.140819	-1.36204	normal	0.41814	0.603158	normal	0.254636	-0.758886	normal	0.737596	-0.178198	normal	0.205078
ONT.14083.1	1.10115e-05	1.231e-05	1.04507e-05	7.94394e-06	7.56137e-06	8.48656e-06	9.03676e-06	1.33502e-05	1.12515e-05	1.11446e-05	1.08319e-05	1.26402e-05	1.36418e-05	1.455e-05	1.50003e-05	1.07232e-05	1.47664e-05	1.43096e-05	1.83237e-05	1.72227e-05	1.24827e-05	1.2806e-05	1.30105e-05	1.45516e-05	1.18506e-05	9.66369e-06	1.03323e-05	5.39573e-06	9.34002e-06	9.34149e-06	9.4137e-06	9.97417e-06	8.57134e-06	1.19784e-05	9.6499e-06	1.04885e-05	0.012302	0.35493	normal	0.0121223	-0.439628	normal	0.49299	-0.0846984	normal	0.0488337	0.730195	normal	0.046089
ONT.14086.1	1.06383e-05	8.67768e-06	9.45362e-06	1.02821e-05	1.06868e-05	9.37115e-06	8.95209e-06	8.33362e-06	8.99134e-06	8.24279e-06	8.07705e-06	1.06949e-05	8.33001e-06	1.09323e-05	1.00895e-05	9.87237e-06	9.87238e-06	1.10352e-05	1.08309e-05	9.58122e-06	1.23645e-05	1.03163e-05	1.01842e-05	9.90227e-06	0	0	0	0	0	0	0	0	0	0	0	0	0.84973	0.0289012	normal	--	--	--	--	--	--	0.802676	0.0207664	normal	--
ONT.14088.1	2.59882e-06	2.46994e-06	2.5895e-06	3.51378e-06	3.12371e-06	2.41038e-06	1.29793e-06	2.37638e-06	2.08272e-06	2.58936e-06	1.89714e-06	0	2.21192e-06	2.65622e-06	2.57539e-06	2.55342e-06	2.3477e-06	1.03675e-06	1.63614e-06	2.03566e-06	2.62646e-06	1.62621e-06	1.99824e-06	2.02722e-06	1.96101e-06	2.8045e-06	2.55118e-06	2.19733e-06	2.74764e-06	2.00532e-06	2.82089e-06	2.12025e-06	2.37126e-06	2.3494e-06	2.45456e-06	2.50202e-06	0.659029	-0.0410281	normal	0.891117	-0.0247972	normal	0.695057	-0.0658253	normal	0.155056	-0.607633	normal	0.56817
ONT.1409.1	4.90007e-05	4.39561e-05	4.88407e-05	4.20613e-05	3.68847e-05	4.01389e-05	4.38385e-05	4.61102e-05	5.09556e-05	4.65821e-05	4.47307e-05	4.85144e-05	4.19557e-05	3.80127e-05	4.22251e-05	3.82632e-05	4.17845e-05	3.71611e-05	3.31618e-05	3.82658e-05	3.54607e-05	3.52558e-05	3.29421e-05	3.34257e-05	4.06963e-05	3.34077e-05	4.1882e-05	3.53604e-05	3.15192e-05	3.52055e-05	3.84817e-05	2.94367e-05	3.41347e-05	3.49301e-05	3.33451e-05	3.50965e-05	0.0399496	-0.214665	normal	0.537439	-0.0752149	normal	0.0622074	-0.28988	normal	0.776234	-0.0229101	normal	0.0554616
ONT.14096.12	0.000423366	0.000490978	0.000484727	0.000404885	0.000469698	0.000418735	0.000488968	0.000462912	0.000449479	0.00050239	0.000512561	0.000459946	0.000511107	0.000499993	0.000515639	0.000531922	0.000523686	0.000496253	0.000479331	0.000472114	0.000457678	0.000493593	0.000493865	0.000463141	0.000411845	0.00036503	0.00039659	0.000388526	0.000344919	0.000426308	0.000391873	0.000393249	0.000361191	0.000378931	0.000404884	0.000434532	0.182675	0.125985	normal	0.00796446	-0.37968	normal	0.051939	-0.253695	normal	0.0294722	0.262923	normal	0.0175515
ONT.14096.9	0	0	0	0	0	0	0	0	0	0	0	0	0	0	0	0	0	0	0	0	0	0	0	0	0	0	0	0	0	0	0	0	0	0	0	0	--	--	--	--	--	--	--	--	--	--	--	--	--
ONT.14125.1	2.55703e-06	1.67864e-06	2.78786e-06	3.57e-06	3.43168e-06	3.67124e-06	3.81068e-06	3.00166e-06	2.54618e-06	2.64137e-06	3.15426e-06	3.28186e-06	2.49948e-06	2.35182e-06	2.78591e-06	3.62694e-06	2.31546e-06	3.00654e-06	2.35042e-06	2.69771e-06	2.88944e-06	2.79053e-06	2.64803e-06	2.85344e-06	5.56464e-06	6.37767e-06	5.92603e-06	5.91971e-06	5.10682e-06	5.41961e-06	5.27563e-06	5.78332e-06	5.68316e-06	5.46849e-06	6.20043e-06	5.36742e-06	0.616927	0.12085	normal	0.000910968	1.22629	up	0.00153163	1.34714	up	0.266623	-0.254166	normal	0.00830756
ONT.14126.1	2.49454e-05	2.22044e-05	2.65233e-05	2.38401e-05	2.80855e-05	2.34313e-05	2.87081e-05	2.28931e-05	2.83998e-05	2.6909e-05	3.20906e-05	2.23459e-05	4.0622e-05	3.3338e-05	4.15386e-05	4.0426e-05	4.08584e-05	3.36666e-05	2.77228e-05	3.65873e-05	2.59778e-05	3.34774e-05	2.64083e-05	3.20285e-05	3.33432e-05	2.90539e-05	3.58721e-05	3.77604e-05	3.09733e-05	3.29122e-05	3.34424e-05	3.30382e-05	2.90388e-05	3.16222e-05	3.00322e-05	2.96846e-05	0.0183126	0.648665	normal	0.158633	-0.233065	normal	0.0331446	0.4156	normal	0.0130467	0.609207	normal	0.224868
ONT.1414.1	0.00168003	0.00172864	0.00226603	0.000875249	0.00167202	0.00105755	0.000634473	0.00223578	0.0014259	0.00218851	0.00195725	0.00188416	0.001875	0.00182842	0.00140831	0.00210119	0.00189237	0.00173126	0.00144474	0.0014195	0.00170027	0.00210827	0.00189562	0.00168439	0.00157022	0.00153967	0.00179073	0.00122311	0.00162294	0.00179423	0.00161259	0.0016281	0.00195938	0.00219434	0.00194524	0.00200409	0.479007	-0.150729	normal	0.703323	-0.0608489	normal	0.303966	-0.211578	normal	0.0821152	0.667299	normal	0.15834
ONT.14146.2	4.80432e-06	5.95115e-06	5.44734e-06	4.29598e-05	6.0767e-06	3.90644e-05	2.41018e-05	7.8163e-07	3.37493e-06	7.44344e-06	4.29944e-06	4.33923e-06	1.21309e-05	1.81903e-05	1.67551e-05	1.79414e-05	2.80118e-06	7.97307e-06	4.78175e-06	1.05764e-06	6.52958e-06	2.91635e-06	8.11199e-07	8.81877e-06	5.31943e-06	4.57409e-05	6.99254e-05	4.6111e-05	4.86671e-05	8.04385e-06	5.76025e-05	1.07905e-05	1.95186e-05	1.88684e-05	1.32368e-05	2.31308e-05	0.0269288	1.53876	normal	0.320872	1.36176	normal	0.204974	2.90052	normal	0.226804	-1.61732	normal	0.193021
ONT.14158.1	9.32233e-07	0	0	1.55096e-06	1.02039e-06	6.52232e-07	2.12098e-06	1.21929e-06	1.30243e-06	1.75507e-06	1.26261e-06	2.17806e-06	0	0	0	0	0	0	0	0	0	0	0	0	1.33658e-06	2.00989e-06	1.2513e-06	2.36624e-06	2.0179e-06	1.59268e-06	1.02915e-06	1.88579e-06	2.38377e-06	0	1.90463e-06	1.42074e-06	--	--	--	--	--	--	--	--	--	--	--	--	--
ONT.14159.1	7.7578e-06	8.10478e-06	7.52965e-06	9.73541e-06	8.94949e-06	9.68866e-06	2.66815e-06	7.33851e-06	8.53928e-06	7.73706e-06	1.39903e-05	6.3016e-06	9.89162e-06	1.03044e-05	9.99234e-06	3.63359e-06	8.45943e-06	1.11689e-05	8.82383e-06	1.38541e-05	9.01626e-06	8.85714e-06	9.13274e-06	9.18593e-06	1.12014e-05	9.77322e-06	1.01834e-05	9.77634e-06	9.93202e-06	1.18131e-05	1.40778e-05	9.50753e-06	1.40156e-05	1.18387e-05	1.04463e-05	1.08435e-05	0.000615366	0.367964	normal	0.531156	0.0456123	normal	0.0157093	0.413576	normal	0.520909	-0.286578	normal	0.337833
ONT.1416.1	3.46686e-05	3.85896e-05	3.75409e-05	4.66836e-05	3.99572e-05	4.14765e-05	3.58437e-05	3.71137e-05	3.30596e-05	3.05415e-05	3.19876e-05	3.57033e-05	4.54999e-05	4.10559e-05	4.40924e-05	4.48591e-05	4.6719e-05	4.8687e-05	4.06716e-05	4.55135e-05	4.56531e-05	4.58837e-05	4.2963e-05	4.22011e-05	4.51352e-05	4.27259e-05	4.51936e-05	4.56858e-05	3.87871e-05	4.77941e-05	4.25971e-05	3.98679e-05	3.82597e-05	3.79906e-05	3.68226e-05	4.00541e-05	0.0201881	0.23774	normal	0.635652	0.0263315	normal	0.0088892	0.264072	normal	0.176386	0.130691	normal	0.438887
ONT.14167.4	0.000263224	0.000284876	0.00028169	0.000320502	0.00030187	0.000287354	0.000240868	0.000324134	0.000292667	0.000308497	0.000318531	0.000268836	0.000276778	0.000350567	0.000314055	0.000332227	0.000282515	0.000348684	0.000282775	0.000296953	0.000293988	0.000345331	0.000344624	0.000347662	0.000323255	0.000349041	0.000333517	0.000268804	0.000291642	0.000261508	0.000304243	0.000290017	0.000285574	0.000272026	0.000330678	0.000282445	0.216819	0.182062	normal	0.424663	0.0954827	normal	0.00449545	0.277545	normal	0.479119	0.0827415	normal	0.126378
ONT.142.1	1.27283e-05	1.57482e-05	1.2204e-05	3.45576e-05	4.26825e-05	2.8009e-05	3.3606e-05	2.44291e-05	2.69519e-05	1.70014e-05	1.52595e-05	2.06857e-05	9.24619e-06	1.18251e-05	1.17828e-05	1.13005e-05	1.31339e-05	1.08838e-05	1.40086e-05	1.27695e-05	1.59223e-05	1.64249e-05	1.66674e-05	1.68444e-05	2.10658e-05	2.10409e-05	2.10608e-05	3.02493e-05	2.40809e-05	2.3713e-05	2.83532e-05	2.45752e-05	2.2619e-05	2.63128e-05	2.09224e-05	2.08918e-05	0.139446	-0.30826	normal	0.00704236	0.943108	normal	0.021024	0.634847	normal	0.0288968	-1.57533	normal	0.0143973
ONT.14211.3	5.37421e-05	5.16191e-05	4.6609e-05	5.1485e-05	5.5212e-05	5.04958e-05	4.81173e-05	4.41653e-05	4.26195e-05	3.74574e-05	4.14286e-05	4.34214e-05	5.89215e-05	6.54246e-05	6.33757e-05	5.96223e-05	6.24023e-05	6.78722e-05	5.8215e-05	5.16574e-05	6.48974e-05	5.78e-05	5.83459e-05	5.46058e-05	6.89626e-05	5.84807e-05	7.39111e-05	5.69887e-05	6.08586e-05	5.42342e-05	5.94522e-05	5.42743e-05	5.40652e-05	5.82165e-05	5.24505e-05	5.32734e-05	0.014273	0.304807	normal	0.432252	0.101142	normal	0.0505314	0.405949	normal	0.0264216	0.272681	normal	0.130936
ONT.14220.1	3.80177e-06	2.45589e-06	4.05065e-06	3.86435e-06	3.32015e-06	2.14008e-06	4.82368e-06	5.84202e-06	5.06563e-06	5.05779e-06	4.29876e-06	5.48036e-06	2.50854e-06	2.30619e-06	1.56351e-06	4.23692e-06	2.90103e-06	2.66747e-06	2.22492e-06	4.89363e-06	3.86732e-06	5.19659e-06	4.50065e-06	5.22236e-06	3.07844e-06	3.49295e-06	4.06086e-06	2.25094e-06	3.72001e-06	4.49195e-06	4.72138e-06	2.57446e-06	4.98997e-06	4.44355e-06	4.30998e-06	3.952e-06	0.100432	-0.692579	normal	0.0247727	0.737217	normal	0.861488	0.0446387	normal	0.83148	0.0725408	normal	0.803317
ONT.14223.2	3.22168e-05	3.47739e-05	3.64755e-05	3.7943e-05	3.81809e-05	4.10969e-05	3.57652e-05	2.88355e-05	2.64982e-05	3.11984e-05	3.68855e-05	3.40067e-05	5.29873e-05	4.5533e-05	4.56267e-05	5.41963e-05	4.69824e-05	4.28686e-05	3.42832e-05	5.20538e-05	5.7391e-05	5.04794e-05	4.66235e-05	4.49153e-05	4.28328e-05	4.1384e-05	3.57516e-05	3.52847e-05	3.08084e-05	3.15261e-05	3.97679e-05	3.44916e-05	3.21448e-05	2.99024e-05	3.27554e-05	3.28718e-05	0.0168941	0.478381	normal	0.0710531	-0.264887	normal	0.108912	0.213494	normal	0.103524	0.297314	normal	0.0287485
ONT.14224.2	0.000946204	0.00102887	0.000946363	0.00103642	0.000897464	0.000907656	0.000979843	0.000913328	0.00100751	0.00100457	0.00103257	0.00112222	0.000916952	0.000927438	0.000989619	0.000809532	0.000858344	0.00110324	0.000853323	0.00101445	0.000978931	0.000901922	0.00097159	0.000965437	0.000995671	0.00111174	0.000895371	0.000990747	0.000938647	0.00106248	0.000935238	0.00107939	0.00101554	0.00106924	0.00111487	0.00108121	0.461327	-0.0438319	normal	0.470363	0.0834533	normal	0.720198	0.0396214	normal	0.831999	-0.0362086	normal	0.513444
ONT.1423.2	0.000389062	0.000434589	0.000389793	0.00047527	0.000428082	0.000451224	0.000338659	0.000392038	0.000415591	0.000368846	0.000425945	0.000334579	0.000399268	0.000417188	0.000466787	0.00043423	0.000474936	0.000437254	0.000481747	0.000404451	0.000439569	0.000414043	0.000371169	0.000436328	0.000492888	0.000466751	0.000465073	0.000474403	0.000490489	0.000410473	0.000469445	0.000482258	0.000482835	0.000421316	0.000501161	0.000443977	0.411864	0.0806871	normal	0.130325	0.150877	normal	0.023602	0.231564	normal	0.892579	-0.00871149	normal	0.750392
ONT.14252.2	7.90259e-05	7.89457e-05	8.13345e-05	0.000109445	9.95913e-05	0.000112217	6.62644e-05	8.72293e-05	8.04265e-05	8.1058e-05	9.02391e-05	6.73099e-05	0.00011254	9.68988e-05	0.0001158	0.000107253	9.98062e-05	0.000108508	9.65579e-05	0.000119099	9.38098e-05	8.79539e-05	6.8166e-05	0.000101571	0.000109754	0.000121272	0.000105923	0.00014014	0.000116389	0.000106312	0.000107862	9.30427e-05	9.93937e-05	6.78326e-05	8.95934e-05	9.5428e-05	0.0370047	0.442643	normal	0.628813	0.0510286	normal	0.0172489	0.493671	normal	0.709254	-0.025766	normal	0.253053
ONT.14279.2	0.000643908	0.000591113	0.000677936	0.000687893	0.000798367	0.000591744	0.000585747	0.000758719	0.000766205	0.000831099	0.000835792	0.000776811	0.000670949	0.000612286	0.000646894	0.000614828	0.000663227	0.000691029	0.000652567	0.000719704	0.0007011	0.000858502	0.000741077	0.000771165	0.00076058	0.000752428	0.000752185	0.000780922	0.000760508	0.000816774	0.000773763	0.000804523	0.00079821	0.000844643	0.000849239	0.000890478	0.861298	0.0128935	normal	0.0202241	0.230936	normal	0.0418535	0.24383	normal	0.615111	-0.0776743	normal	0.0114691
ONT.14284.1	9.03424e-05	9.70798e-05	9.56364e-05	0.000139065	0.000153382	0.000137612	0.000139162	9.20736e-05	0.000104829	9.6521e-05	0.000104514	9.88968e-05	0.000127228	0.000110663	0.000119287	0.000107274	0.000108249	0.000116945	8.96985e-05	0.000115916	9.38417e-05	0.000105023	0.000104243	0.000103236	9.33634e-05	8.52304e-05	8.9331e-05	0.000121312	9.42928e-05	0.000102723	9.0257e-05	9.72614e-05	9.07201e-05	9.13368e-05	8.79068e-05	9.36392e-05	0.0222215	0.335545	normal	0.0122854	-0.414818	normal	0.182032	-0.0792729	normal	0.00900617	-0.371319	normal	0.625623
ONT.14290.2	0.000208833	0.00021413	0.00020565	0.000214489	0.000219124	0.000206902	0.000179954	0.000205716	0.000204534	0.000191783	0.000207886	0.000176099	0.000200717	0.0002034	0.000218026	0.000236393	0.000224606	0.000194319	0.000239487	0.000208273	0.00022633	0.000205346	0.000201568	0.000219896	0.000249792	0.00023849	0.00026271	0.000257068	0.000257434	0.000253643	0.000276787	0.000244418	0.000248097	0.000245741	0.000240312	0.000247913	0.741299	-0.0149259	normal	0.00967655	0.27155	normal	0.0189394	0.256625	normal	0.73676	0.0329621	normal	0.0940534
ONT.14315.1	0.000132608	0.000189347	0.000170468	0.000236175	0.000236187	0.000241103	0.000166535	0.000152043	0.000164896	0.000156662	0.000180511	0.000112077	0.000192777	0.000181428	0.000199169	0.000189964	0.000170868	0.000158474	0.00016395	0.000172382	0.000184913	0.00016557	0.000166163	0.000155661	0.00018074	0.000181235	0.00018692	0.000218923	0.000182221	0.000180163	0.000193427	0.000181967	0.000174919	0.000172184	0.000162693	0.00015616	0.242596	0.219577	normal	0.252384	-0.0629428	normal	0.376239	0.156634	normal	0.0169722	-0.458256	normal	0.261252
ONT.14317.1	0.000213225	0.000244822	0.000229517	0.000218458	0.000170208	0.000196157	0.000163494	0.000244549	0.000237693	0.00031991	0.000244248	0.000251946	0.000224562	0.000211278	0.000203814	0.000239013	0.000306479	0.000201845	0.000213509	0.000215671	0.000224957	0.000236091	0.000272577	0.000221978	0.00020567	0.000186579	0.000180751	0.000213213	0.000221191	0.000253733	0.000207144	0.000277899	0.000227021	0.000234501	0.000294994	0.000264771	0.228832	-0.104203	normal	0.0860649	-0.158754	normal	0.0336766	-0.262957	normal	0.212368	0.353758	normal	0.597635
ONT.14346.1	0.000336296	0.000357032	0.000324731	0.000368414	0.000404397	0.000354361	0.000311963	0.000295682	0.000284313	0.000271804	0.000293026	0.000298422	0.000271988	0.000287953	0.00029621	0.000299289	0.000272109	0.000304884	0.000289069	0.000270396	0.00032013	0.000284689	0.000276274	0.000289698	0.000378454	0.000381299	0.000387109	0.000345598	0.000342648	0.000343749	0.000364392	0.000340915	0.000351502	0.000335058	0.000340878	0.000315281	0.0122376	-0.249884	normal	0.00238255	0.421755	normal	0.0375483	0.17187	normal	0.0131053	-0.363242	normal	0.0351697
ONT.14386.1	1.3519e-05	1.48267e-05	1.4581e-05	1.56311e-05	1.7356e-05	2.68271e-05	2.21871e-05	2.35931e-05	2.16535e-05	2.44293e-05	2.60332e-05	2.07095e-05	2.89959e-05	2.59175e-05	2.64872e-05	2.91755e-05	2.62548e-05	2.67385e-05	2.29896e-05	2.70471e-05	2.53399e-05	2.93586e-05	1.63625e-05	2.95848e-05	2.89296e-05	2.84119e-05	2.09218e-05	2.76719e-05	2.44893e-05	1.87259e-05	2.53939e-05	1.81935e-05	1.85609e-05	2.04013e-05	2.26493e-05	1.64288e-05	0.0018311	0.923164	normal	0.733845	-0.0567028	normal	0.0421593	0.866461	normal	0.158712	0.458104	normal	0.285246
ONT.14413.2	3.34014e-05	3.62363e-05	3.68696e-05	3.17221e-05	3.15448e-05	4.35389e-05	4.26102e-05	3.66039e-05	3.85663e-05	3.35682e-05	5.06303e-05	4.08253e-05	2.34764e-05	2.36545e-05	2.18984e-05	2.07673e-05	1.91801e-05	2.32176e-05	1.93743e-05	2.007e-05	2.46285e-05	1.72148e-05	1.96367e-05	1.93974e-05	3.62868e-05	5.2281e-05	3.31909e-05	2.97908e-05	2.11079e-05	3.58617e-05	3.53355e-05	3.06871e-05	2.84274e-05	3.08374e-05	3.20813e-05	2.91526e-05	0.00185551	-0.625674	normal	0.0957688	0.818747	normal	0.481995	0.193073	normal	0.0570646	-0.757791	normal	0.201805
ONT.14421.5	0.000385296	0.000331909	0.000381578	0.000336995	0.0004577	0.000382074	0.000381728	0.000471133	0.000387509	0.000371042	0.000336235	0.000389385	0.000580048	0.000448752	0.000422259	0.000473785	0.000424666	0.000462265	0.000337681	0.000390002	0.000386875	0.000423302	0.000402164	0.000390229	0.000403374	0.000324218	0.000467481	0.000294915	0.000317428	0.000285785	0.000365952	0.000330486	0.000275051	0.00030057	0.000283649	0.000325094	0.125914	0.4012	normal	0.255054	-0.280007	normal	0.531788	0.121192	normal	0.217247	0.209535	normal	0.00191668
ONT.14435.1	0.00114485	0.0011322	0.00114926	0.000978875	0.00107098	0.000889639	0.000825663	0.000991646	0.000901764	0.000961406	0.0010575	0.00109664	0.00110749	0.00112217	0.0012192	0.00102412	0.00119888	0.00121035	0.00111289	0.00106572	0.00122481	0.00111301	0.00111932	0.00100521	0.00115674	0.00102182	0.00110926	0.000984652	0.000990047	0.00108135	0.00105578	0.0011227	0.000951542	0.00103251	0.00103627	0.00119356	0.850904	0.00946177	normal	0.367683	-0.0689887	normal	0.362919	-0.0595269	normal	0.109523	0.22405	normal	0.160899
ONT.14443.3	1.14858e-05	1.33822e-05	1.55287e-05	9.64566e-06	1.11035e-05	1.08799e-05	1.19379e-05	1.31539e-05	1.41379e-05	1.49834e-05	1.515e-05	1.05892e-05	1.03897e-05	8.30407e-06	9.06263e-06	1.16742e-05	9.77741e-06	9.52751e-06	8.61491e-07	7.98182e-06	2.62824e-06	7.84219e-06	2.3194e-06	7.5652e-06	5.55402e-06	1.57034e-05	1.67554e-05	1.31249e-05	1.17289e-05	1.53437e-05	1.64401e-05	1.37255e-05	1.52832e-05	1.26084e-05	1.35283e-05	6.18093e-06	0.0490646	-0.541419	normal	0.440228	0.453665	normal	0.849005	-0.0877534	normal	0.805421	-0.0299521	normal	0.0809518
ONT.1448.1	4.40824e-05	3.52789e-05	3.87838e-05	3.22051e-05	2.95049e-05	3.57736e-05	3.72305e-05	4.74401e-05	4.45107e-05	4.50384e-05	3.56246e-05	3.6469e-05	6.13057e-05	4.40202e-05	4.87024e-05	5.55105e-05	4.14926e-05	3.7738e-05	6.08379e-05	5.1386e-05	4.40515e-05	3.67528e-05	4.1352e-05	3.60391e-05	3.48191e-05	2.76824e-05	2.77285e-05	2.64746e-05	1.89197e-05	2.9216e-05	3.20242e-05	2.88517e-05	3.02552e-05	2.48822e-05	2.30987e-05	3.12102e-05	0.131735	0.382635	normal	0.0372158	-0.771515	normal	0.0563057	-0.38888	normal	0.13784	0.46696	normal	0.0448607
ONT.14495.1	0.000275531	0.000264073	0.000240922	0.000238993	0.00021915	0.000260387	0.000237746	0.000244506	0.000203144	0.000222248	0.00019901	0.000232817	5.92384e-05	4.99425e-05	5.18305e-05	4.2807e-05	4.76617e-05	5.4716e-05	4.25135e-05	5.72403e-05	4.36485e-05	3.38155e-05	3.19008e-05	3.44376e-05	0.000105491	7.40984e-05	7.01834e-05	7.53873e-05	5.46912e-05	8.76294e-05	5.92053e-05	7.8712e-05	6.78501e-05	6.28867e-05	7.02497e-05	7.64727e-05	0.00129133	-2.27728	down	0.110112	0.633456	normal	0.000319761	-1.64383	down	0.00211344	-2.30716	down	0.115744
ONT.14502.32	9.81481e-05	3.57373e-05	2.755e-05	4.45596e-05	3.69228e-05	4.40004e-05	2.64122e-06	3.09337e-05	6.08174e-05	2.32864e-06	1.98015e-05	1.03292e-06	1.61409e-06	2.95626e-06	2.98757e-05	1.74824e-05	2.6633e-05	4.89176e-06	5.87659e-05	1.5874e-06	3.02192e-06	1.7513e-06	1.37563e-06	2.77673e-06	6.05457e-05	1.82858e-05	2.6814e-05	1.68687e-05	0.000108332	2.42095e-05	2.88413e-05	2.74631e-05	7.03328e-05	2.31665e-05	9.61463e-05	4.70987e-06	0.189015	-2.22855	normal	0.215926	1.61682	normal	0.519427	-0.611725	normal	0.0418659	-1.35642	normal	0.372354
ONT.14519.1	6.40057e-06	8.51233e-06	8.35914e-06	1.0016e-05	1.33183e-05	7.88114e-06	6.07673e-06	6.24182e-06	6.201e-06	7.89229e-06	9.1267e-06	6.1991e-06	1.04137e-05	8.21865e-06	7.98022e-06	7.56315e-06	9.22075e-06	8.97361e-06	8.43185e-06	7.6853e-06	7.79564e-06	7.53133e-06	7.41099e-06	7.02467e-06	1.01587e-05	9.2311e-06	7.33071e-06	8.66307e-06	7.46292e-06	8.84525e-06	8.65011e-06	8.87497e-06	7.64206e-06	5.92409e-06	7.89026e-06	8.28706e-06	0.341653	0.193509	normal	0.976268	0.00584191	normal	0.347261	0.199351	normal	0.370908	-0.277265	normal	0.717843
ONT.14527.1	1.29044e-06	2.5224e-06	2.71861e-06	3.26835e-06	3.29138e-06	2.08699e-06	2.31622e-06	3.11119e-06	2.80487e-06	3.28197e-06	2.58294e-06	1.0708e-06	3.5586e-06	2.48925e-06	2.85921e-06	3.59856e-06	2.52739e-06	2.7522e-06	2.84378e-06	3.74018e-06	2.63174e-06	1.09124e-06	2.57198e-06	2.39837e-06	2.05758e-06	4.46778e-06	4.17308e-06	1.91884e-06	1.31424e-06	4.31164e-06	2.1926e-06	1.74372e-06	4.2267e-06	2.97087e-06	3.45234e-06	4.39807e-06	0.228428	0.447549	normal	0.525808	0.264377	normal	0.206294	0.711927	normal	0.88829	0.038106	normal	0.684075
ONT.14530.1	0.000381503	0.000363086	0.000342816	0.000411106	0.000471827	0.000444213	0.000369942	0.000309048	0.000348656	0.000268945	0.000332916	0.000255439	0.000366309	0.000377271	0.000403935	0.000372555	0.000383089	0.000368662	0.000375714	0.000316881	0.000348383	0.000301049	0.000299142	0.000287297	0.000420124	0.000375908	0.000404081	0.00040089	0.000356302	0.000360256	0.000366246	0.000333676	0.000353029	0.000328012	0.000333409	0.000302253	0.273537	0.0776229	normal	0.363867	0.0646582	normal	0.0941486	0.142281	normal	0.0540658	-0.239292	normal	0.890081
ONT.14535.3	1.4052e-05	1.74938e-05	1.55497e-05	1.58414e-05	1.47275e-05	1.69576e-05	1.76883e-05	1.70546e-05	1.60408e-05	1.59191e-05	1.65657e-05	1.73928e-05	1.84253e-05	2.02115e-05	1.93849e-05	2.05951e-05	1.7072e-05	2.06129e-05	1.74387e-05	1.98399e-05	1.99035e-05	1.95613e-05	2.07739e-05	1.90399e-05	1.66486e-05	1.8954e-05	1.65505e-05	1.85845e-05	1.65105e-05	1.91431e-05	1.68828e-05	2.00712e-05	1.79718e-05	1.59125e-05	1.92814e-05	1.75769e-05	0.0476146	0.301001	normal	0.116738	-0.153839	normal	0.258193	0.147162	normal	0.0730586	0.294272	normal	0.404284
ONT.14542.2	4.17779e-05	4.23066e-05	4.7268e-05	4.28341e-05	4.19748e-05	4.99732e-05	4.96558e-05	5.31235e-05	5.7476e-05	5.64835e-05	5.76764e-05	5.16538e-05	7.3155e-05	6.21622e-05	6.6782e-05	6.65912e-05	6.05021e-05	6.17684e-05	5.33893e-05	6.11578e-05	6.06658e-05	4.44984e-05	5.21791e-05	5.96392e-05	5.48096e-05	5.143e-05	6.43768e-05	5.8486e-05	5.42333e-05	5.25118e-05	6.05987e-05	5.08813e-05	5.37519e-05	4.76735e-05	5.59622e-05	5.73931e-05	0.00669245	0.62162	normal	0.107308	-0.244308	normal	0.0599256	0.377313	normal	0.00594416	0.486702	normal	0.037474
ONT.14543.1	0.00144566	0.00120078	0.00161535	0.000602281	0.00113114	0.000784473	0.000631898	0.00133065	0.0011733	0.00167089	0.00130765	0.00152939	0.00115823	0.00104144	0.000784082	0.00129081	0.000994016	0.00103318	0.000815827	0.000771941	0.00118677	0.00110318	0.000982092	0.000994302	0.00147313	0.00151786	0.00174798	0.00102195	0.00129826	0.00152576	0.00148555	0.00143381	0.0015774	0.00176845	0.00160155	0.00164453	0.0600126	-0.514329	normal	0.015702	0.667441	normal	0.347485	0.153112	normal	0.229426	0.398099	normal	0.375543
ONT.14552.1	2.15399e-06	2.46976e-06	2.19457e-06	3.48475e-06	3.64079e-06	2.81668e-06	2.71831e-06	1.97637e-06	2.04192e-06	2.10173e-06	2.60888e-06	2.16945e-06	2.52169e-06	2.8385e-06	2.5991e-06	2.50697e-06	2.26153e-06	2.69818e-06	2.58222e-06	2.40631e-06	3.74756e-06	2.55376e-06	2.44907e-06	2.31844e-06	3.41796e-06	4.75893e-06	5.25647e-06	4.73732e-06	3.92303e-06	3.37031e-06	3.67428e-06	3.8e-06	3.44004e-06	2.80927e-06	2.30011e-06	3.30382e-06	0.0507208	0.223222	normal	0.075761	0.755109	normal	0.0526748	0.978331	normal	0.0629906	-0.4131	normal	0.0508976
ONT.14554.2	8.01688e-07	2.16681e-06	1.30551e-06	3.34327e-06	4.71549e-06	2.82776e-06	1.62032e-06	1.16028e-06	1.21116e-06	2.25894e-06	1.70286e-06	1.82871e-06	1.62157e-06	1.78431e-06	1.97857e-06	2.49267e-06	1.36246e-06	0	7.10204e-07	2.38833e-06	2.24784e-06	1.7357e-06	1.06424e-06	2.33538e-06	1.07628e-06	1.42067e-06	1.14013e-06	1.2056e-06	2.62697e-06	1.13289e-06	1.45208e-06	1.42137e-06	3.00016e-06	1.27498e-06	1.58525e-06	1.62201e-06	0.453716	0.333209	normal	0.0169574	-0.566018	normal	0.65226	-0.232809	normal	0.0520903	-1.16496	normal	0.958393
ONT.14559.1	1.68696e-05	1.15799e-05	1.93693e-05	1.80523e-05	1.58965e-05	1.8413e-05	9.71646e-06	2.12728e-05	2.20951e-05	1.57928e-05	1.90493e-05	1.09486e-05	2.11577e-05	1.46963e-05	2.17181e-05	1.44137e-05	2.17179e-05	1.38935e-05	2.24627e-05	2.01945e-05	1.8534e-05	1.96345e-05	1.85989e-05	2.10543e-05	2.38369e-05	2.08351e-05	2.17061e-05	2.13944e-05	1.86217e-05	2.04884e-05	2.01473e-05	1.81782e-05	1.90979e-05	1.84339e-05	1.5029e-05	2.10575e-05	0.369383	0.267793	normal	0.323881	0.205338	normal	0.100152	0.473131	normal	0.792127	-0.0658627	normal	0.299252
ONT.14564.1	1.37585e-06	1.18378e-06	1.22403e-06	7.74278e-07	7.21234e-07	6.60527e-07	2.51059e-06	1.79058e-06	1.37984e-06	1.61683e-06	1.42007e-06	3.36911e-06	0	7.51302e-07	7.81744e-07	7.66229e-07	0	1.37612e-06	1.10876e-06	9.08629e-07	4.39065e-07	7.49206e-07	7.87243e-07	7.85273e-07	9.21888e-07	1.31948e-06	1.21426e-06	1.37236e-06	2.01325e-06	2.05007e-06	1.65567e-06	2.22423e-06	1.88789e-06	2.16641e-06	1.92419e-06	1.95613e-06	0.0153395	-0.578912	normal	0.107611	0.448077	normal	0.471482	-0.130835	normal	0.202253	0.543459	normal	0.0564845
ONT.14567.3	2.63337e-05	2.07021e-05	2.03197e-05	3.40059e-05	3.70676e-05	1.63691e-05	2.04265e-05	1.92216e-05	1.61495e-05	1.54268e-05	1.70854e-05	1.84423e-05	2.07708e-05	2.30523e-05	2.59942e-05	2.46456e-05	2.34652e-05	2.19267e-05	9.14836e-06	2.11504e-05	1.69621e-05	2.3863e-05	2.48793e-05	2.23152e-05	1.93808e-05	2.04821e-05	1.51071e-05	2.37095e-05	2.40963e-05	1.63025e-05	2.77183e-05	1.55201e-05	2.07783e-05	2.48185e-05	2.32653e-05	2.23449e-05	0.756664	0.0517912	normal	0.0911161	-0.344943	normal	0.181824	-0.293152	normal	0.463794	-0.320209	normal	0.523197
ONT.14570.1	3.49138e-05	4.94642e-05	4.77172e-05	3.71731e-05	2.06135e-05	5.80218e-05	5.05037e-05	2.41093e-05	4.35038e-05	3.39732e-05	0.000230095	1.52283e-05	5.64558e-05	0.000237682	0.000151302	4.16465e-05	0.000157669	0.000469621	0.00010147	6.38571e-05	5.96823e-05	0.000169604	0.000209448	7.69544e-05	5.27582e-05	7.04587e-05	3.1217e-05	0.000158279	7.79409e-05	0.000141747	4.60789e-05	3.44885e-05	4.47418e-05	3.42867e-05	7.59939e-05	5.3406e-05	0.183193	1.75365	normal	0.200826	-1.52824	normal	0.591259	0.225411	normal	0.285448	2.53013	normal	0.529059
ONT.14605.1	2.97194e-06	2.84351e-06	2.97329e-06	4.06346e-06	4.33726e-06	3.73381e-06	2.92304e-06	2.7866e-06	2.87697e-06	2.77567e-06	3.14239e-06	3.214e-06	0	0	0	0	0	0	0	0	0	0	0	0	0	0	0	0	0	0	0	0	0	0	0	0	--	--	--	--	--	--	--	--	--	--	--	--	--
ONT.14638.2	1.07412e-06	2.69096e-06	1.606e-06	2.83869e-06	5.27499e-06	4.72258e-06	2.71062e-06	1.76862e-06	7.94138e-07	1.0659e-06	9.78742e-07	8.06399e-07	1.54706e-06	1.11989e-06	1.62938e-06	1.59325e-06	7.45146e-07	7.97776e-07	4.7382e-07	0	1.39161e-06	1.07312e-06	9.14661e-07	1.00109e-06	9.39724e-07	9.97728e-07	9.81742e-07	7.34689e-07	0	0	0	0	9.18942e-07	5.62499e-07	0	8.56787e-07	0.537139	-0.322104	normal	0.0990462	-0.557538	normal	0.227833	-0.879641	normal	0.0355944	-2.03315	normal	--
ONT.14640.1	0.000290199	0.000264279	0.000299217	0.000195583	0.000226357	0.000221402	0.000235593	0.000303742	0.000256902	0.000250582	0.000267221	0.000325672	9.99932e-05	0.000108137	0.000103407	0.00010779	0.00011601	0.000104399	0.000106389	0.000122809	7.90599e-05	0.000110906	0.000112308	9.73439e-05	2.9928e-06	3.46224e-06	2.6619e-06	5.32786e-06	2.42642e-06	4.41436e-06	4.24269e-06	5.08631e-06	3.9898e-06	4.18242e-06	3.76431e-06	2.72167e-06	0.00227184	-1.45432	down	0.000491099	-5.09471	down	0.00137427	-6.54903	down	0.00399169	-0.971014	normal	0.000583996
ONT.14653.4	9.70386e-06	9.67763e-06	9.69157e-06	1.50509e-05	1.90391e-05	1.46873e-05	1.40136e-05	1.11881e-05	1.16507e-05	1.13906e-05	1.34473e-05	9.05503e-06	8.29246e-06	9.07683e-06	9.66059e-06	8.6519e-06	7.25619e-06	8.6727e-06	8.75709e-06	8.27325e-06	1.00238e-05	9.06148e-06	9.11751e-06	8.10429e-06	1.53789e-05	1.47771e-05	1.58214e-05	1.73825e-05	1.37479e-05	1.57013e-05	1.68573e-05	1.56273e-05	1.45744e-05	1.11373e-05	1.29484e-05	1.34248e-05	0.227848	-0.105127	normal	0.000330026	0.76637	normal	0.00285778	0.661243	normal	0.0199084	-0.988681	normal	0.00963117
ONT.14666.1	3.24879e-05	3.53596e-05	2.73314e-05	4.22656e-05	4.05659e-05	4.46815e-05	3.43506e-05	2.87187e-05	2.53217e-05	3.21419e-05	3.36842e-05	3.20308e-05	2.9203e-05	3.58298e-05	3.3359e-05	3.23274e-05	3.85012e-05	3.63684e-05	3.22272e-05	2.84754e-05	4.52417e-05	4.47766e-05	4.4634e-05	4.48092e-05	7.61815e-05	7.71477e-05	9.10605e-05	8.95049e-05	9.51443e-05	6.76204e-05	8.35864e-05	8.37227e-05	7.74497e-05	8.37514e-05	7.61204e-05	8.40938e-05	0.74319	0.0478961	normal	0.00428255	1.31257	up	0.00300355	1.36047	up	0.0431185	-0.25038	normal	0.0245635
ONT.14672.1	7.75404e-06	7.32793e-06	6.97599e-06	1.19052e-05	1.29271e-05	1.40421e-05	1.11642e-05	1.01467e-05	1.07273e-05	8.18577e-06	1.09714e-05	1.04214e-05	9.62205e-06	9.56223e-06	8.60004e-06	8.62884e-06	8.22977e-06	8.81442e-06	8.80127e-06	7.98416e-06	1.10773e-05	1.02263e-05	8.63809e-06	9.41365e-06	1.1615e-05	1.08458e-05	1.05622e-05	1.15933e-05	1.05463e-05	1.03838e-05	1.11587e-05	9.19884e-06	9.77222e-06	8.01335e-06	8.88545e-06	9.36547e-06	0.0120623	0.332971	normal	0.0188147	0.249201	normal	0.0011123	0.582172	normal	0.0138831	-0.598566	normal	0.0143257
ONT.14716.1	6.60992e-06	4.50144e-06	4.77751e-06	3.81628e-06	3.73781e-06	2.18408e-06	1.9333e-06	1.09674e-06	0	0	0	1.15704e-06	4.91907e-06	2.51397e-06	3.122e-06	4.15308e-06	0	2.51883e-06	1.75018e-06	2.82344e-06	2.14528e-06	2.05135e-06	1.57236e-06	1.73908e-06	2.63157e-06	3.15328e-06	2.98859e-06	3.76714e-06	2.3657e-06	2.86387e-06	2.14266e-06	2.37812e-06	2.14755e-06	1.97706e-06	2.82587e-06	3.03927e-06	0.144172	-0.590086	normal	0.499427	-0.266717	normal	0.0630129	-0.856803	normal	0.557178	-0.344065	normal	0.690437
ONT.1472.1	3.89997e-05	3.71599e-05	4.56544e-05	4.967e-05	5.94871e-05	4.86938e-05	4.31109e-05	4.13824e-05	3.64309e-05	3.96738e-05	4.52091e-05	4.5023e-05	3.79902e-05	4.48603e-05	3.77267e-05	4.16433e-05	3.87209e-05	4.38662e-05	3.72981e-05	3.39254e-05	3.7951e-05	4.17742e-05	3.50937e-05	4.6972e-05	5.64812e-05	5.14102e-05	5.49087e-05	6.03306e-05	4.89287e-05	4.67409e-05	5.16881e-05	4.48809e-05	4.34996e-05	3.71785e-05	3.6823e-05	4.74193e-05	0.911457	-0.0147235	normal	0.0107858	0.433145	normal	0.0168373	0.418422	normal	0.0659648	-0.345544	normal	0.116111
ONT.1473.8	2.29511e-05	2.27399e-05	2.27985e-05	1.69663e-05	1.97862e-05	1.88561e-05	1.3623e-05	1.71013e-05	1.92579e-05	8.18136e-06	1.28961e-05	9.51683e-06	2.44896e-05	2.54543e-05	3.99763e-05	3.24512e-05	3.04534e-05	2.09228e-05	2.83155e-05	1.69839e-05	2.0684e-05	1.50646e-05	1.63735e-05	1.32186e-05	2.54308e-05	1.96904e-05	2.13782e-05	1.77421e-05	2.00715e-05	1.94671e-05	1.69254e-05	1.73448e-05	1.82963e-05	1.81113e-05	2.20707e-05	1.46698e-05	0.289934	0.392763	normal	0.255452	-0.435304	normal	0.734574	-0.0425417	normal	0.11139	0.592113	normal	0.125761
ONT.14747.4	4.92538e-05	5.37785e-05	5.08924e-05	5.38934e-05	4.84126e-05	5.86058e-05	5.17643e-05	5.17561e-05	5.41848e-05	5.21649e-05	5.58311e-05	4.50334e-05	9.14361e-06	8.47576e-06	1.03007e-05	8.02288e-06	8.31453e-06	3.81666e-06	5.29915e-06	8.75462e-06	8.76491e-06	7.06917e-06	6.09989e-06	7.12286e-06	0.000117785	0.000118903	0.000119805	0.000117757	0.000120566	0.000111326	0.000114195	0.000109255	0.000119401	0.000108215	0.000102878	0.000112683	0.000216329	-2.46285	down	1.85211e-08	3.6745	up	4.50946e-05	1.21165	up	0.000857594	-2.99713	down	4.36429e-05
ONT.14758.7	0.00068619	0.000741938	0.000712009	0.000681133	0.000606473	0.000668697	0.000692717	0.000736663	0.000743593	0.000756559	0.000664848	0.000705724	0.00061117	0.000583493	0.000560781	0.000572432	0.000587417	0.000603719	0.000533559	0.00060411	0.000558031	0.000590673	0.000557016	0.000541931	0.000747577	0.000729653	0.000678016	0.000675315	0.000674563	0.000756778	0.000686451	0.000717349	0.000717677	0.000689527	0.00074547	0.000714714	0.00424937	-0.285867	normal	0.00859216	0.296017	normal	0.858282	0.0101498	normal	0.0938174	-0.149633	normal	0.0413757
ONT.14770.1	1.58975e-05	1.50275e-05	1.57819e-05	5.84073e-05	4.9398e-05	4.9324e-05	5.29797e-05	1.02108e-05	1.27319e-05	1.19999e-05	1.73138e-05	2.06203e-05	2.20712e-05	3.50283e-05	3.48544e-05	2.47021e-05	2.99807e-05	1.45054e-05	3.46078e-05	3.95552e-05	1.0844e-05	3.39621e-05	3.92221e-05	3.51356e-05	3.10923e-05	3.19066e-05	3.16928e-05	6.25876e-05	6.26873e-05	3.96085e-05	3.9324e-05	3.37718e-05	4.26517e-05	3.98597e-05	3.3296e-05	2.78028e-05	0.0716809	0.977277	normal	0.851395	0.0423249	normal	1.8705e-06	1.0196	up	0.00853641	-1.18336	down	0.0328587
ONT.14772.1	0.00108044	0.00123467	0.00113764	0.00102713	0.000960254	0.00101667	0.000940605	0.00101485	0.00103948	0.000969668	0.000858971	0.000910558	0.00133605	0.00108018	0.00117378	0.001273	0.0010819	0.00103585	0.00107037	0.0011475	0.00100265	0.000904184	0.000900952	0.00086765	0.00118513	0.00118831	0.00116364	0.0011443	0.000941947	0.00113078	0.00110055	0.00110052	0.000966382	0.000834666	0.000896323	0.000929759	0.633387	0.0562424	normal	0.835808	-0.0214294	normal	0.597889	0.034813	normal	0.212177	0.174694	normal	0.585425
ONT.14783.2	0.000740609	0.000757365	0.000639189	0.00063753	0.000510149	0.000778148	0.000611932	0.000578926	0.000564076	0.000543105	0.000567232	0.000552847	0.000725863	0.000757246	0.000803622	0.000634854	0.000777999	0.000711375	0.000822048	0.000662168	0.000687197	0.000615596	0.000619064	0.000644287	0.000702568	0.000552134	0.000578741	0.000629566	0.000719954	0.000618832	0.000607297	0.000600082	0.000629895	0.000596677	0.000627339	0.000627751	0.325623	0.0975891	normal	0.0635943	-0.318731	normal	0.166294	-0.221142	normal	0.5049	0.14146	normal	0.380203
ONT.14810.4	4.19918e-05	4.63953e-05	4.43227e-05	5.28869e-05	4.70128e-05	5.45304e-05	5.31819e-05	4.59397e-05	4.86688e-05	4.93197e-05	4.90479e-05	4.58353e-05	4.90781e-05	4.65456e-05	4.77056e-05	5.22884e-05	4.87923e-05	5.24963e-05	4.5182e-05	5.72795e-05	5.75356e-05	5.04556e-05	3.93169e-05	5.73963e-05	5.31333e-05	5.77938e-05	5.0099e-05	5.87581e-05	5.23563e-05	5.19843e-05	6.45184e-05	5.26609e-05	5.31378e-05	4.13571e-05	4.92273e-05	5.36799e-05	0.0896134	0.111058	normal	0.107329	0.167961	normal	0.0319713	0.27902	normal	0.919105	-0.00799079	normal	0.292119
ONT.14824.3	8.69325e-06	1.28409e-05	1.20418e-05	1.76786e-05	1.79785e-05	1.16612e-05	1.47002e-05	1.1922e-05	1.22726e-05	1.07185e-05	1.18241e-05	9.63459e-06	1.17349e-05	1.17367e-05	1.10091e-05	1.33837e-05	1.15272e-05	1.20002e-05	9.61124e-06	1.26353e-05	1.2513e-05	1.26864e-05	1.12495e-05	1.25802e-05	1.47731e-05	1.49825e-05	1.39117e-05	1.47203e-05	1.25508e-05	1.34312e-05	1.56162e-05	1.56584e-05	1.42456e-05	1.35126e-05	1.18393e-05	1.42999e-05	0.836033	0.0383543	normal	0.00231418	0.340767	normal	0.109928	0.379121	normal	0.229262	-0.358342	normal	0.208349
ONT.14826.1	5.87746e-05	6.79434e-05	7.23576e-05	6.66897e-05	6.22043e-05	5.74962e-05	4.28504e-05	7.37503e-05	6.0726e-05	7.08969e-05	7.00267e-05	5.12726e-05	5.13238e-05	4.02598e-05	4.40979e-05	4.66335e-05	4.54553e-05	3.47053e-05	3.96029e-05	4.91555e-05	4.23559e-05	4.53819e-05	3.18786e-05	4.53039e-05	6.01145e-05	5.40036e-05	5.8972e-05	6.34538e-05	5.92715e-05	5.89495e-05	7.14707e-05	6.08757e-05	6.82201e-05	5.31479e-05	6.62458e-05	6.52328e-05	0.0161294	-0.553092	normal	0.0406531	0.351299	normal	0.149976	-0.201793	normal	0.0161741	-0.555837	normal	0.0281817
ONT.1483.1	2.43485e-06	2.00091e-06	2.77935e-06	3.24517e-06	4.07906e-06	2.4664e-06	1.20811e-06	2.92402e-06	2.46365e-06	2.86834e-06	2.84526e-06	3.56958e-06	1.97523e-06	3.36957e-06	3.60156e-06	2.26253e-06	2.69767e-06	1.85932e-06	2.81984e-06	2.21812e-06	3.54289e-06	2.06769e-06	3.78457e-06	2.08541e-06	2.9486e-06	2.27311e-06	2.62201e-06	1.76931e-06	1.84597e-06	2.26295e-06	2.38442e-06	1.5171e-06	2.08532e-06	1.6973e-06	1.69399e-06	2.44443e-06	0.381321	0.310278	normal	0.554906	-0.189761	normal	0.521375	0.120517	normal	0.15536	-0.52173	normal	0.34532
ONT.14834.6	0.000448748	0.000328551	0.000385906	0.00018402	0.000247535	0.000110869	0.000151811	0.00015468	0.000142804	0.000158854	0.000157753	0.000130749	0.000119657	0.00012825	0.000126036	0.000125506	0.000128329	0.000114206	0.000149346	0.000136622	0.000145554	0.000168644	0.000158349	0.000166882	0.000119584	0.000115456	0.000125629	0.000104083	0.000121612	0.000132366	0.000137442	0.0001404	0.000141876	0.000174247	0.000149599	0.000160802	0.0165401	-1.63721	normal	0.323139	-0.0521414	normal	0.015877	-1.68936	normal	0.278152	-0.559551	normal	0.744196
ONT.14839.2	0	9.50821e-07	1.40762e-06	2.56916e-06	2.87571e-06	2.22167e-06	3.21626e-06	2.42018e-06	2.9459e-06	3.62297e-06	3.40355e-06	2.53859e-06	1.15408e-06	9.36356e-07	1.2026e-06	1.90384e-06	1.40101e-06	1.48652e-06	1.67506e-06	1.52877e-06	1.92287e-06	2.41334e-06	2.85917e-06	2.37611e-06	1.96402e-06	2.24861e-06	2.31627e-06	2.58207e-06	2.21032e-06	2.35105e-06	3.62893e-06	3.31681e-06	3.11513e-06	3.19823e-06	2.9473e-06	2.77608e-06	0.903609	-0.0283737	normal	0.00179778	0.98742	normal	0.00541043	0.959046	normal	0.0185244	-0.678138	normal	0.0180996
ONT.14851.1	0.000208631	0.000238366	0.000217847	0.000220372	0.000204053	0.000224702	0.000205581	0.000216677	0.00019878	0.000211185	0.00023002	0.000208173	0.000241158	0.000245055	0.000235337	0.00021378	0.000244702	0.000258573	0.000211112	0.000235938	0.000216049	0.000213419	0.000214136	0.000210235	0.000207375	0.000211257	0.000187351	0.000200034	0.000203601	0.000220377	0.000210036	0.00021911	0.00023875	0.000246285	0.000222986	0.000234618	0.155094	0.118084	normal	0.0235998	-0.251821	normal	0.165038	-0.133737	normal	0.224465	0.143585	normal	0.12913
ONT.14864.2	0.000742979	0.000805973	0.000765982	0.000699581	0.000706221	0.000724166	0.000765133	0.000672337	0.000716845	0.000699258	0.00079922	0.000778736	0.000836713	0.000875793	0.000916104	0.000874748	0.000782373	0.000918672	0.000790666	0.000812492	0.000853664	0.000712668	0.000842529	0.000836694	0.000679459	0.000743317	0.00071683	0.000688084	0.000679888	0.000713349	0.000782801	0.000707575	0.000707357	0.000756554	0.000712103	0.000678205	0.0255077	0.183329	normal	0.00591752	-0.296954	normal	0.0888044	-0.113625	normal	0.061567	0.274185	normal	0.0473483
ONT.14904.2	2.23496e-05	2.78036e-05	2.28711e-05	2.55649e-05	2.91583e-05	2.83939e-05	2.3552e-05	2.80834e-05	2.51454e-05	2.83767e-05	2.9126e-05	2.3915e-05	2.19366e-05	1.75198e-05	1.67686e-05	1.76956e-05	1.65195e-05	1.77364e-05	1.52599e-05	3.38024e-05	1.74898e-05	4.84087e-05	1.68044e-05	1.72218e-05	1.67809e-05	1.50017e-05	1.86525e-05	3.07763e-05	3.27697e-05	3.73493e-05	1.71561e-05	2.02638e-05	1.85719e-05	2.2766e-05	1.72546e-05	2.2833e-05	0.0778159	-0.377165	normal	0.381411	-0.156786	normal	0.0290851	-0.533951	normal	0.00566589	-0.677979	normal	0.0113661
ONT.14907.2	0.000265977	0.000302383	0.000283589	0.000409372	0.000463347	0.000348646	0.000255129	0.00031587	0.000309724	0.000295555	0.000181302	0.000212909	0.000242233	0.000252807	0.000208045	0.000306515	0.000198075	0.000178008	0.000158967	0.000298894	0.000287025	0.000228146	0.000175669	0.000283084	0.000325215	0.000380924	0.000362329	0.000380052	0.000339916	0.000321724	0.000413294	0.000401561	0.00040296	0.000367174	0.000379347	0.00028694	0.0473935	-0.277067	normal	0.0050916	0.603773	normal	0.0273613	0.326706	normal	0.0271785	-0.839385	normal	0.0786961
ONT.14910.28	1.07407e-05	1.61306e-05	1.38202e-05	3.20925e-05	1.85717e-05	2.82988e-05	1.44336e-05	6.29271e-06	6.06463e-06	1.09743e-05	6.64894e-06	1.26445e-05	0	0	0	0	0	0	0	0	0	0	0	0	3.21239e-05	3.6983e-05	2.4437e-05	3.74477e-05	3.45741e-05	2.64611e-05	2.80894e-05	3.20767e-05	2.76513e-05	2.46864e-05	2.51992e-05	2.97452e-05	--	--	--	--	--	--	0.0263317	1.20092	normal	--	--	--	--
ONT.14924.1	4.10498e-05	2.92616e-05	1.74263e-05	2.00522e-06	2.57725e-06	1.95139e-05	2.91128e-06	9.18204e-06	8.11964e-06	2.64305e-06	4.43568e-06	2.19306e-06	8.36016e-06	5.28884e-06	1.28732e-05	6.43334e-06	6.23901e-06	4.64519e-06	3.36507e-05	6.71929e-06	4.19909e-06	3.45795e-06	3.80561e-06	5.58921e-06	1.84848e-05	5.79514e-06	5.04064e-06	4.37696e-06	2.13907e-05	4.53885e-06	3.9456e-06	3.78706e-06	9.14566e-06	3.12558e-06	2.00767e-05	4.80083e-06	0.0841879	-1.726	normal	0.860938	0.144712	normal	0.0852319	-1.58128	normal	0.732541	-0.476581	normal	0.523697
ONT.14962.2	9.31032e-05	9.22835e-05	8.81444e-05	8.06204e-05	7.93713e-05	6.8619e-05	0.000131312	0.000108252	0.000117894	0.000132168	9.73421e-05	0.000131645	8.47781e-05	8.77719e-05	7.49235e-05	7.28335e-05	8.46662e-05	0.000100744	8.26928e-05	8.72362e-05	8.73165e-05	9.72837e-05	7.29566e-05	8.99456e-05	0.000109552	0.000118888	0.000115772	0.000107733	0.000113319	0.000115466	9.99907e-05	0.000127414	0.000109189	0.000128759	0.000143259	0.000120745	0.142311	-0.144431	normal	0.00357807	0.476025	normal	0.00420153	0.331594	normal	0.353797	0.17584	normal	0.0744632
ONT.14978.7	6.30755e-05	7.27027e-05	6.96761e-05	9.13452e-05	0.000107228	8.78565e-05	9.33898e-05	8.2291e-05	7.52063e-05	8.46418e-05	8.81845e-05	8.12484e-05	0.000104201	9.84412e-05	0.000104916	0.000108996	0.000105692	9.87986e-05	0.000106363	0.000100129	0.00010034	0.000115964	0.000115834	0.000116038	9.32214e-05	9.28089e-05	0.000108641	9.45697e-05	9.33135e-05	9.42147e-05	0.000112792	0.000100297	0.000102389	0.000105872	9.5597e-05	9.99715e-05	0.000990982	0.582044	normal	0.506381	-0.061758	normal	0.0142095	0.520287	normal	0.270813	0.130229	normal	0.071311
ONT.14990.13	0.000255611	0.000270318	0.000253808	0.000208075	0.000170179	0.000221938	0.000252296	0.000252555	0.000248418	0.000264603	0.000261405	0.000293773	6.95054e-05	0.000105215	9.8395e-05	6.45298e-05	0.000100506	0.000122969	8.7989e-05	9.01938e-05	7.06265e-05	9.59129e-05	0.000103511	7.61524e-05	1.29077e-06	1.94655e-06	1.90542e-06	2.49102e-06	2.60317e-06	2.98345e-06	2.62621e-06	3.73484e-06	2.9994e-06	3.76025e-06	3.43418e-06	3.03058e-06	0.0010115	-1.51348	down	0.0146574	-5.73083	normal	0.000401856	-7.24431	down	0.010845	-1.05933	normal	0.0316885
ONT.14992.1	2.72871e-05	2.42969e-05	2.62829e-05	2.15271e-05	2.16882e-05	2.0082e-05	2.32725e-05	2.13453e-05	2.16929e-05	2.33376e-05	2.38659e-05	2.78911e-05	2.40645e-05	2.49429e-05	1.94553e-05	2.01454e-05	2.41148e-05	2.79495e-05	2.28585e-05	2.41316e-05	2.06471e-05	2.50473e-05	2.64658e-05	2.321e-05	1.28651e-05	1.08389e-05	1.12553e-05	1.05939e-05	8.97323e-06	1.13961e-05	9.56355e-06	9.75729e-06	1.03354e-05	1.19881e-05	1.2778e-05	1.30005e-05	0.200337	-0.185693	normal	0.0140316	-0.969645	normal	0.000348312	-1.15534	down	0.316906	0.190048	normal	0.0183022
ONT.14999.1	2.49213e-05	3.03307e-05	2.23914e-05	1.58657e-05	1.40734e-05	1.87824e-05	1.59778e-05	2.20196e-05	2.00265e-05	2.67876e-05	2.10583e-05	2.2783e-05	5.18507e-06	6.73006e-06	3.42596e-06	2.65305e-06	5.62421e-06	4.92999e-06	6.54354e-06	4.98609e-06	7.27733e-06	4.48456e-06	4.17278e-06	6.34503e-06	5.02669e-06	6.34403e-06	5.56232e-06	3.94937e-06	4.43584e-06	4.94514e-06	5.05927e-06	5.04202e-06	5.52158e-06	1.83544e-06	5.16312e-06	5.57243e-06	0.00591538	-2.33946	down	0.646067	0.14244	normal	0.0114826	-2.19702	normal	0.00339005	-1.88323	down	0.968618
ONT.1500.7	5.28927e-06	5.75109e-06	4.73202e-06	6.52715e-06	4.27255e-06	1.06405e-05	1.10263e-05	6.16162e-06	8.57565e-06	1.09005e-05	7.3282e-06	1.02351e-05	1.10929e-05	1.31614e-05	1.11916e-05	9.94214e-06	7.03883e-06	1.1677e-05	1.15269e-05	1.1083e-05	1.01783e-05	8.7065e-06	1.14348e-05	7.96293e-06	8.73636e-06	1.01914e-05	9.92952e-06	9.42209e-06	1.10259e-05	1.01178e-05	1.04133e-05	7.59321e-06	9.95486e-06	1.15995e-05	1.02806e-05	1.07619e-05	0.00421984	1.16822	up	0.0619657	-0.296687	normal	0.0022562	0.871535	normal	0.360448	0.418616	normal	0.692696
ONT.15019.1	4.67097e-05	5.25532e-05	5.36317e-05	5.07162e-05	5.90483e-05	4.77248e-05	4.14542e-05	3.89733e-05	4.61834e-05	3.76623e-05	3.35316e-05	3.92958e-05	5.44199e-05	4.96083e-05	4.87738e-05	5.53735e-05	4.5252e-05	4.9753e-05	5.0322e-05	4.73169e-05	5.10075e-05	4.60293e-05	4.1156e-05	3.88783e-05	5.55489e-05	5.06625e-05	5.62308e-05	5.68013e-05	4.29822e-05	5.0786e-05	4.27411e-05	4.70635e-05	4.16253e-05	4.53695e-05	4.58701e-05	4.60116e-05	0.991681	-0.000874719	normal	0.265452	0.0882636	normal	0.317709	0.0873889	normal	0.625133	-0.0666551	normal	0.990424
ONT.15050.1	0.000494741	0.000485253	0.000460194	0.000465875	0.000433096	0.000532342	0.000493308	0.000394706	0.000412417	0.0004089	0.000444891	0.000453701	0.000437768	0.000448115	0.000472526	0.000443125	0.000424437	0.000494848	0.00043041	0.00043278	0.000478867	0.000420642	0.000408709	0.000431911	0.000479779	0.000465414	0.000440739	0.000467431	0.000429631	0.00045505	0.000469641	0.000451954	0.00045439	0.000443834	0.000452117	0.000438279	0.134746	-0.0843379	normal	0.582964	0.028937	normal	0.305108	-0.0554009	normal	0.56138	-0.0711782	normal	0.894427
ONT.15092.1	3.78554e-05	3.17762e-05	3.88597e-05	4.20256e-05	4.8268e-05	3.69168e-05	4.2027e-05	3.21993e-05	3.17061e-05	4.3558e-05	4.08654e-05	3.85582e-05	4.71348e-05	4.86722e-05	4.63035e-05	4.87774e-05	3.63818e-05	4.53072e-05	3.55892e-05	4.55517e-05	4.49508e-05	3.74117e-05	4.46882e-05	4.62556e-05	2.92394e-05	3.90182e-05	3.94767e-05	3.98386e-05	3.67503e-05	3.47659e-05	4.04974e-05	3.94909e-05	3.71691e-05	3.96544e-05	3.88025e-05	3.90551e-05	0.0279591	0.389433	normal	0.0698035	-0.399535	normal	0.95322	-0.0101023	normal	0.837003	0.0364611	normal	0.220183
ONT.15104.6	0.000201025	0.000186575	0.000193369	0.000124415	0.000115721	0.000163648	0.00016985	0.000154237	0.000162739	0.00016906	0.00015558	0.000194472	0.000251711	0.000257622	0.000256817	0.000243465	0.000246041	0.00027786	0.000262234	0.000242067	0.000225829	0.00019828	0.000248252	0.000242677	0.000152987	0.000161011	0.000136944	0.000141205	0.000149368	0.000158772	0.000176798	0.000151051	0.00017112	0.000144665	0.000159794	0.000151254	0.00133288	0.399164	normal	0.00280544	-0.764682	normal	0.0108869	-0.365518	normal	0.00359043	0.926333	normal	0.00410174
ONT.15109.1	2.89809e-05	2.37531e-05	2.2332e-05	1.55237e-05	1.80342e-05	1.8865e-05	1.62487e-05	2.176e-05	2.30301e-05	2.10594e-05	2.4141e-05	2.6582e-05	1.59695e-05	2.04151e-05	2.181e-05	1.59017e-05	2.16069e-05	2.40191e-05	2.85145e-05	1.89493e-05	1.59781e-05	2.09552e-05	2.12579e-05	2.12874e-05	1.65995e-05	1.82227e-05	1.41326e-05	1.8985e-05	1.93379e-05	2.49769e-05	1.3269e-05	1.87822e-05	1.79249e-05	2.87564e-05	2.36323e-05	2.45919e-05	0.10523	-0.367275	normal	0.230266	-0.249436	normal	0.0298875	-0.616711	normal	0.337716	0.231039	normal	0.858187
ONT.15110.1	1.00887e-05	1.02818e-05	6.12503e-06	8.31003e-06	1.02817e-05	8.34957e-06	8.92784e-06	8.63497e-06	7.1965e-06	8.75749e-06	8.8397e-06	9.18085e-06	9.73051e-06	1.03499e-05	9.50403e-06	9.36922e-06	1.03101e-05	9.3965e-06	9.26901e-06	8.61966e-06	1.0615e-05	9.69665e-06	8.20412e-06	9.8738e-06	1.08848e-05	9.36853e-06	9.02224e-06	9.74252e-06	9.31864e-06	1.00663e-05	1.13218e-05	8.49045e-06	9.84032e-06	9.47811e-06	9.37707e-06	1.05025e-05	0.528403	0.159085	normal	0.880573	-0.0151396	normal	0.577955	0.143946	normal	0.399398	0.110002	normal	0.966081
ONT.15114.1	0.000152401	0.000164015	0.000165651	0.000171597	0.000192066	0.000152825	0.000181628	0.000164016	0.000158207	0.000180865	0.000176207	0.00019889	0.000223354	0.000195047	0.000204469	0.00022131	0.000196378	0.00020472	0.000193984	0.000221335	0.000184087	0.000163208	0.000185311	0.000181986	0.000214471	0.000215671	0.000205215	0.000219254	0.000196961	0.000228995	0.000219852	0.0002252	0.000209851	0.000205815	0.000200013	0.000225825	0.0157264	0.369696	normal	0.677946	0.028637	normal	0.000839764	0.398333	normal	0.0691601	0.269126	normal	0.562387
ONT.15118.1	0.000130946	0.000149793	0.000144646	0.000188392	0.000199685	0.000171066	0.00012042	0.000148857	0.000151149	0.000140023	0.000155116	7.84214e-05	0.000167695	0.000163546	0.000181018	0.000154022	0.000152553	0.000115558	0.000132518	0.000163792	0.000169309	0.000129597	0.000149547	0.000161064	0.000171377	0.000156996	0.000168805	0.00018004	0.000162235	0.000153889	0.000157544	0.00015023	0.000157869	0.000164726	0.000150107	0.000167479	0.0199792	0.268102	normal	0.506791	-0.0431126	normal	0.0311855	0.22499	normal	0.0467839	-0.405519	normal	0.18435
ONT.15134.1	0.00012623	0.000137551	0.000114341	0.000109012	8.88986e-05	0.000124408	0.000135842	0.000122252	0.00012172	0.00010666	0.000100815	0.000125161	9.98143e-05	9.38052e-05	9.19569e-05	8.21588e-05	0.000100492	9.84833e-05	8.52642e-05	8.42236e-05	9.53509e-05	7.74625e-05	7.7396e-05	7.90016e-05	6.10868e-05	6.57275e-05	5.65014e-05	6.89366e-05	6.7298e-05	6.69168e-05	6.06472e-05	6.48751e-05	6.51983e-05	4.72666e-05	5.24772e-05	5.5161e-05	0.032633	-0.404974	normal	0.000713553	-0.639546	normal	0.00486789	-1.04452	down	0.32521	-0.197229	normal	0.0450155
ONT.15136.2	4.17362e-05	4.50389e-05	4.16992e-05	5.73163e-05	5.9909e-05	4.38354e-05	4.56098e-05	5.66355e-05	5.14704e-05	3.88293e-05	5.12591e-06	4.55718e-05	4.53097e-05	3.66252e-05	3.26555e-05	4.80181e-05	3.31171e-05	2.74299e-05	2.43829e-05	4.22225e-05	4.43987e-05	2.76522e-05	2.85818e-05	4.14112e-05	5.43613e-05	5.65345e-05	5.30216e-05	6.97856e-05	5.91576e-05	6.10691e-05	6.93125e-05	5.63282e-05	7.20433e-05	5.04388e-05	5.74118e-05	4.33784e-05	0.341185	-0.164995	normal	0.0399457	0.516483	normal	0.00146911	0.351488	normal	0.094148	-0.569045	normal	0.0289602
ONT.15148.1	0	0	0	0	0	0	0	0	0	0	0	0	1.99861e-05	2.18339e-05	1.87586e-05	1.81388e-05	3.03946e-05	1.74727e-05	1.75468e-05	1.66225e-05	1.60261e-05	1.3385e-05	1.94059e-05	1.94635e-05	8.53225e-06	9.1328e-06	1.04411e-05	1.06632e-05	1.82503e-05	1.79249e-05	1.41234e-05	1.36636e-05	1.63111e-05	1.86492e-05	1.48518e-05	2.01813e-05	--	--	--	0.00117296	-1.10792	down	--	--	--	--	--	--	0.275254
ONT.15152.1	6.33478e-06	6.89622e-06	6.54048e-06	6.9846e-06	6.73679e-06	5.82019e-06	5.69999e-06	4.81657e-06	6.00477e-06	4.74218e-06	5.05894e-06	4.91623e-06	0	5.94475e-06	6.62546e-06	4.68508e-06	5.76882e-06	5.98605e-06	5.61343e-06	5.46998e-06	5.7968e-06	0	4.66713e-06	3.90954e-06	4.98965e-06	5.12909e-06	4.98254e-06	5.00497e-06	5.83226e-06	4.74734e-06	5.28121e-06	4.25866e-06	5.30402e-06	4.86157e-06	4.66917e-06	5.2059e-06	0.36371	-0.542978	normal	0.800543	0.154228	normal	0.00707757	-0.38875	normal	0.127132	-0.249341	normal	0.61289
ONT.15154.1	2.99249e-05	3.72592e-05	2.88744e-05	4.75041e-05	3.9453e-05	5.40606e-05	7.01657e-05	2.43216e-05	2.61539e-05	3.38647e-05	3.97954e-05	4.98334e-05	4.01059e-05	5.25327e-05	4.69813e-05	3.69945e-05	2.46235e-05	6.01323e-05	4.05416e-05	3.7166e-05	3.11184e-05	1.77682e-05	4.43366e-05	3.89673e-05	3.01031e-05	3.63094e-05	1.72718e-05	4.728e-05	5.01874e-05	2.90112e-05	3.2368e-05	3.30403e-05	3.6057e-05	3.03404e-05	3.40459e-05	3.72942e-05	0.0353247	0.53952	normal	0.0586359	-0.738475	normal	0.555535	-0.198954	normal	0.612415	-0.211951	normal	0.905551
ONT.15169.1	0.000105716	0.000126898	0.00012512	5.38305e-05	6.38259e-05	6.57936e-05	7.55065e-05	0.000128792	9.6224e-05	9.8452e-05	9.18586e-05	0.000135382	8.56921e-05	9.95663e-05	9.54889e-05	9.319e-05	0.000109095	0.000123823	9.37078e-05	9.78388e-05	0.000104657	0.000104131	0.000122191	0.000118568	4.69267e-05	4.78056e-05	4.15929e-05	3.69018e-05	5.1585e-05	4.65795e-05	5.15242e-05	5.56655e-05	5.81864e-05	6.30253e-05	7.50423e-05	6.87089e-05	0.0420341	-0.349612	normal	0.00226614	-1.04222	down	0.00525336	-1.39183	down	0.0204455	0.829962	normal	0.00830345
ONT.15187.1	3.00328e-06	0	3.62865e-06	4.39584e-06	0	4.1178e-06	4.12018e-06	5.59878e-06	5.26951e-06	5.54295e-06	5.09601e-06	4.59303e-06	5.54238e-06	5.08567e-06	4.46632e-06	5.67179e-06	4.73916e-06	5.111e-06	4.26942e-06	5.49803e-06	6.43252e-06	4.46453e-06	5.61998e-06	4.67276e-06	0	0	0	0	5.71916e-06	0	6.38189e-06	5.91325e-06	6.30632e-06	6.2898e-06	0	6.09674e-06	0.0730505	0.98389	normal	--	--	--	--	--	--	0.202087	0.706241	normal	--
ONT.15192.1	1.9204e-05	2.30269e-05	1.92562e-05	1.78599e-05	1.70367e-05	1.9174e-05	8.80028e-06	2.10709e-05	1.85546e-05	1.97337e-05	1.56036e-05	1.14917e-05	2.83799e-05	1.74094e-05	1.84698e-05	2.70496e-05	1.41924e-05	1.2814e-05	1.65122e-05	1.79341e-05	1.97125e-05	1.34054e-05	1.35634e-05	1.40632e-05	2.20632e-05	2.0437e-05	2.02834e-05	1.55718e-05	1.39766e-05	1.51016e-05	1.93936e-05	1.47444e-05	1.63723e-05	1.1863e-05	1.51624e-05	1.41676e-05	0.822492	0.0636166	normal	0.901644	-0.033514	normal	0.777408	0.0301025	normal	0.999243	-0.000390267	normal	0.561243
ONT.15201.2	5.10651e-05	4.02456e-05	5.5515e-05	7.87421e-05	7.03993e-05	6.96284e-05	9.95364e-05	4.93247e-05	5.0823e-05	5.49622e-05	6.75872e-05	6.6297e-05	7.68926e-05	5.93296e-05	7.39187e-05	7.17872e-05	6.47309e-05	6.33076e-05	5.65088e-05	7.08126e-05	7.31694e-05	7.00748e-05	6.85053e-05	6.09552e-05	5.74954e-05	6.06321e-05	7.35626e-05	7.46798e-05	6.32019e-05	6.16851e-05	7.13726e-05	5.48336e-05	5.74717e-05	5.74062e-05	5.37716e-05	5.52598e-05	0.0421927	0.517253	normal	0.448696	-0.132582	normal	0.0894619	0.384671	normal	0.183538	-0.130671	normal	0.986844
ONT.15216.2	0.000170412	0.000180803	0.000180244	0.000173125	0.00017995	0.000160036	0.000146581	0.000140786	0.000163211	0.000139243	0.000180914	0.000167399	0.000114119	0.000115767	0.000108795	0.000121289	0.000115115	0.000113919	0.00011796	8.8107e-05	0.000141944	0.000154331	0.000118171	0.000152625	0.000149478	0.000162747	0.000167996	0.000129012	0.000124892	0.000131141	0.000154237	0.000182358	0.000179217	0.000180829	0.000116728	0.000145293	0.000269485	-0.650032	normal	0.00698046	0.503769	normal	0.0697378	-0.146263	normal	0.00553836	-0.550586	normal	0.0183347
ONT.15220.1	1.47807e-05	1.70717e-05	1.65949e-05	2.38874e-05	2.49375e-05	2.07321e-05	1.78901e-05	1.21777e-05	1.27585e-05	1.30087e-05	1.25526e-05	1.40109e-05	4.44032e-06	7.08643e-06	4.78681e-06	9.88692e-06	4.77636e-06	7.32911e-06	8.17236e-06	4.36008e-06	1.15566e-05	6.37399e-06	6.10347e-06	9.24761e-06	2.07529e-05	1.92871e-05	1.74387e-05	1.82779e-05	1.22536e-05	1.88093e-05	1.57027e-05	1.79536e-05	1.64165e-05	1.35184e-05	1.4414e-05	1.77954e-05	0.000681223	-1.57034	down	0.00046084	1.81696	up	0.0699042	0.246613	normal	0.00135424	-1.66119	down	0.0285279
ONT.15227.2	3.7202e-05	3.16446e-05	3.95662e-05	3.42597e-05	4.2715e-05	3.73581e-05	4.34117e-05	5.15209e-05	5.26366e-05	5.23024e-05	5.64392e-05	5.26767e-05	3.53811e-05	3.59564e-05	2.89681e-05	4.25875e-05	3.72121e-05	2.98817e-05	3.96884e-05	3.95878e-05	2.95081e-05	4.54445e-05	4.58368e-05	4.32156e-05	1.93517e-05	2.26103e-05	2.80974e-05	2.8721e-05	2.46963e-05	2.5476e-05	2.84785e-05	2.68775e-05	2.7405e-05	3.02425e-05	1.79865e-05	2.85359e-05	0.451871	-0.112133	normal	0.04204	-0.517753	normal	0.0213336	-0.629886	normal	0.74659	-0.0599219	normal	0.0961157
ONT.15254.2	5.30511e-06	4.99132e-06	4.02441e-06	4.70664e-06	4.93286e-06	5.5669e-06	8.96111e-07	8.40513e-07	1.09744e-06	1.00426e-06	0	6.13158e-07	1.28437e-06	1.13004e-06	1.12069e-06	8.90776e-07	1.00375e-06	9.83724e-07	7.80396e-07	9.21091e-07	7.34596e-07	8.36775e-07	7.31615e-07	6.29866e-07	1.7573e-06	1.586e-06	1.37194e-06	1.71792e-06	1.85484e-06	1.66729e-06	1.57495e-06	1.77361e-06	0	1.34679e-06	1.208e-06	1.34384e-06	0.0102103	-2.01829	normal	0.0531969	0.41558	normal	0.00963207	-1.60271	down	0.00340765	-2.40142	down	0.000740717
ONT.15258.2	1.38339e-05	1.7386e-05	1.48922e-05	5.16232e-06	1.69359e-05	1.51057e-05	1.704e-05	2.01796e-05	1.46915e-05	2.30502e-05	1.42877e-05	1.61431e-05	2.98929e-05	2.09426e-05	1.9441e-05	3.35842e-05	2.56209e-05	2.03982e-05	1.76104e-05	2.16703e-05	3.18743e-05	2.69005e-05	1.96465e-05	2.44408e-05	2.82414e-05	2.8381e-05	3.491e-05	2.64311e-05	2.49418e-05	2.94696e-05	3.47243e-05	2.96276e-05	3.11379e-05	2.87777e-05	2.46775e-05	3.07559e-05	0.121467	0.607895	normal	0.156138	0.381239	normal	0.00957844	0.989134	normal	0.0560971	1.09738	normal	0.926596
ONT.15262.1	1.17083e-05	1.09229e-05	9.85933e-06	1.2646e-05	9.20555e-06	1.40215e-05	1.55178e-05	1.38185e-05	1.35985e-05	1.81499e-05	1.83627e-05	1.48224e-05	1.23104e-05	1.08314e-05	1.01944e-05	1.38914e-05	6.7396e-06	1.01182e-05	9.68047e-06	9.57783e-06	9.64711e-06	5.78696e-06	8.1415e-06	9.52591e-06	1.77812e-05	1.85173e-05	1.49644e-05	1.56102e-05	1.40906e-05	1.47196e-05	1.799e-05	1.36556e-05	1.79429e-05	1.11738e-05	1.51778e-05	1.18164e-05	0.750057	0.037068	normal	0.0149775	0.620828	normal	0.0148753	0.657896	normal	0.538386	-0.222354	normal	0.152952
ONT.15288.3	6.8792e-06	8.86867e-06	1.31563e-05	4.8587e-06	5.78218e-06	7.68474e-06	5.85097e-06	1.09342e-05	8.42092e-06	1.0448e-05	1.01828e-05	1.21569e-05	7.65283e-06	7.01775e-06	6.33349e-06	7.64097e-06	6.98612e-06	6.67642e-06	4.68497e-06	7.38837e-06	7.01869e-06	5.96217e-06	7.26796e-06	7.08894e-06	2.27251e-06	2.77304e-06	0	1.22483e-06	3.3841e-06	3.30236e-06	1.74041e-06	3.49431e-06	3.99603e-06	2.07417e-06	3.39236e-06	3.5363e-06	0.289295	-0.460611	normal	0.00226774	-1.79672	down	0.0454142	-2.25734	normal	0.356855	0.21723	normal	0.0141349
ONT.1529.1	3.23557e-05	2.95531e-05	3.13311e-05	3.01053e-05	2.72298e-05	2.90716e-05	1.56971e-05	3.17037e-05	3.19875e-05	3.18789e-05	3.06218e-05	2.46962e-05	3.58804e-05	3.42544e-05	3.58896e-05	3.2908e-05	2.87216e-05	2.95188e-05	3.41399e-05	3.06634e-05	3.07648e-05	2.80502e-05	2.38492e-05	2.72303e-05	3.19842e-05	3.06389e-05	3.32844e-05	3.11952e-05	2.92005e-05	2.92503e-05	3.07215e-05	2.83875e-05	2.78746e-05	2.42644e-05	2.77868e-05	3.2156e-05	0.0166393	0.185376	normal	0.027084	-0.144679	normal	0.47173	0.040697	normal	0.369686	0.077074	normal	0.751407
ONT.15300.1	8.09441e-05	8.15061e-05	6.83113e-05	0.000105669	0.000109295	8.0552e-05	8.46422e-05	9.43277e-05	7.36e-05	7.77775e-05	9.24734e-05	8.97542e-05	8.33835e-05	8.15482e-05	7.7921e-05	7.93345e-05	9.51826e-05	0.000103769	8.17319e-05	9.57082e-05	0.000102808	0.00010799	7.65507e-05	0.000110255	9.7017e-05	0.000109689	0.000102001	0.000107835	9.10787e-05	0.00010187	0.00010748	0.000101892	0.000102299	9.55981e-05	8.40529e-05	0.000100823	0.45548	0.0736786	normal	0.0153343	0.346156	normal	0.010741	0.419835	normal	0.645784	-0.0866685	normal	0.442008
ONT.15310.1	5.98702e-06	7.83547e-06	7.5339e-06	7.91922e-06	5.08291e-06	8.26188e-06	7.20353e-06	4.53055e-06	6.38444e-06	5.20327e-06	6.31032e-06	3.73712e-06	5.76915e-06	5.69186e-06	6.14483e-06	7.75048e-06	5.75317e-06	3.91154e-06	6.09195e-06	6.15509e-06	5.03416e-06	4.15468e-06	5.38511e-06	4.629e-06	3.87724e-06	4.90128e-06	4.92131e-06	5.56175e-06	5.6741e-06	4.95523e-06	5.1028e-06	5.11452e-06	5.17502e-06	5.56264e-06	4.41646e-06	4.05682e-06	0.15427	-0.278613	normal	0.0481363	-0.361897	normal	0.0269481	-0.64051	normal	0.440411	-0.288067	normal	0.750454
ONT.15338.2	3.82555e-07	0	0	0	0	0	3.83572e-07	0	0	0	0	0	4.58961e-07	0	4.40105e-07	7.03331e-07	5.17984e-07	3.72715e-07	0	5.7232e-07	4.6731e-07	6.38004e-07	7.2477e-07	4.40299e-07	9.12059e-07	1.01728e-06	7.49326e-07	1.38541e-06	8.07354e-07	8.08998e-07	9.23598e-07	5.84779e-07	7.86904e-07	5.81689e-07	7.43269e-07	0	--	--	--	0.292607	0.496223	normal	--	--	--	--	--	--	0.119021
ONT.15360.3	2.79504e-06	5.21939e-06	4.91144e-06	5.21664e-06	4.71232e-06	3.43359e-06	3.10323e-06	2.50944e-06	3.32038e-06	0	0	0	4.74279e-06	1.51313e-06	0	1.48103e-06	0	3.53365e-06	0	2.06195e-06	3.94698e-06	4.44076e-06	3.7176e-06	2.34216e-06	4.59165e-06	4.01579e-06	5.03821e-06	5.01507e-06	4.60243e-06	4.18187e-06	4.21198e-06	4.99972e-06	3.75141e-06	1.87225e-06	4.1175e-06	3.75959e-06	0.258393	-0.83303	normal	0.205616	0.91121	normal	0.791044	0.0781798	normal	0.0678255	-1.15164	normal	0.0681802
ONT.15363.1	7.65819e-05	8.72752e-05	7.56515e-05	0.000118261	0.000106848	0.000118999	6.42745e-05	8.23415e-05	7.824e-05	8.26569e-05	0.000104265	3.03004e-05	8.34432e-05	7.94891e-05	8.82195e-05	8.75492e-05	6.9799e-05	2.95102e-05	4.12839e-05	8.30934e-05	8.508e-05	3.6242e-05	5.03521e-05	6.97952e-05	0.000100677	9.73986e-05	0.000112865	0.000144736	0.0001099	9.90894e-05	0.000119565	0.000107598	0.000113617	0.000114447	9.73414e-05	0.000112747	0.443573	0.0684818	normal	0.0323473	0.308082	normal	0.0183156	0.376564	normal	0.085879	-0.880917	normal	0.0677775
ONT.15384.7	6.72717e-05	7.91588e-05	7.36258e-05	8.96717e-05	9.94782e-05	6.53854e-05	2.27379e-05	6.56734e-05	6.83705e-05	6.17467e-05	3.67249e-05	1.80732e-05	5.74428e-05	7.08788e-05	5.84673e-05	7.25217e-05	4.73551e-05	2.49971e-05	3.23916e-05	6.6971e-05	6.9242e-05	3.88789e-05	4.42933e-05	6.04836e-05	7.58165e-05	9.35838e-05	0.000104006	9.34545e-05	9.33112e-05	7.59257e-05	9.86785e-05	6.50604e-05	9.31319e-05	6.50119e-05	6.34883e-05	4.9324e-05	0.118371	-0.236464	normal	0.0524576	0.549638	normal	0.151091	0.313174	normal	0.104778	-0.813068	normal	0.0872633
ONT.1540.1	0.000146814	0.000167776	0.000145	0.000130627	0.000129252	0.000142468	0.000128027	0.000143841	0.000139996	0.000147104	0.000154902	0.000129352	0.000130975	0.000128357	0.000124398	0.00011522	0.000120345	0.00011429	0.000103421	0.00011032	0.000104747	0.000102528	0.000108803	0.000109544	0.000108946	0.00010213	0.000102825	9.84741e-05	0.000105751	0.000103126	0.000100892	9.75275e-05	9.43487e-05	0.000103907	0.000105449	0.000100651	0.0660222	-0.260252	normal	0.00137372	-0.289786	normal	0.0157068	-0.550038	normal	0.0365274	-0.201685	normal	0.00785393
ONT.15401.1	3.68252e-07	0	3.08078e-07	6.57313e-07	7.73987e-07	6.44366e-07	6.39491e-07	4.33355e-07	0	0	0	5.48229e-07	1.00674e-06	9.84093e-07	8.44653e-07	9.70219e-07	5.04121e-07	1.62607e-06	0	1.17048e-06	7.31715e-07	7.61137e-07	9.50745e-07	9.05839e-07	0	0	0	3.93387e-07	0	0	0	0	0	0	0	0	0.218922	0.758292	normal	--	--	--	--	--	--	0.404148	0.578886	normal	--
ONT.15413.3	0.000202477	0.000218759	0.00019414	0.000289648	0.000350778	0.000286946	0.000208591	0.000172904	0.00020776	0.000174446	0.000196093	0.000165038	0.00022596	0.000195217	0.000201239	0.00022302	0.000185699	0.000208087	0.000175989	0.000201608	0.00017665	0.000201527	0.000199115	0.000188161	0.000196162	0.000194909	0.000197588	0.000224686	0.000196549	0.000184412	0.00017843	0.000189293	0.000173109	0.000189851	0.000178341	0.000169213	0.853443	0.0164109	normal	0.354062	-0.0804432	normal	0.342936	-0.0640324	normal	0.0215445	-0.588333	normal	0.828946
ONT.15417.1	4.13205e-06	9.10407e-06	6.20729e-06	4.86047e-06	5.32685e-06	1.15351e-05	3.16164e-06	5.99265e-06	3.01553e-06	3.53236e-06	7.30053e-06	5.90533e-06	5.51521e-06	3.57594e-06	6.46983e-06	5.65191e-06	5.18848e-06	5.67058e-06	5.00393e-06	3.31552e-06	3.26935e-06	4.89263e-06	6.15982e-06	7.16357e-06	4.17279e-06	8.10667e-06	7.12626e-06	5.39934e-06	8.6482e-06	8.02001e-06	4.23282e-06	7.11908e-06	6.90733e-06	7.58406e-06	4.13337e-06	6.21362e-06	0.492002	-0.321348	normal	0.433347	0.318549	normal	0.994958	-0.00279953	normal	0.504389	-0.395759	normal	0.201256
ONT.15419.3	1.59477e-05	1.88996e-05	1.62794e-05	3.04145e-05	2.62294e-05	3.12712e-05	2.51218e-05	1.66e-05	1.91491e-05	1.80659e-05	1.88807e-05	1.86172e-05	2.97773e-05	2.51293e-05	2.58656e-05	2.63644e-05	2.79481e-05	2.87358e-05	2.53968e-05	1.81677e-05	2.72599e-05	2.97747e-05	1.84052e-05	2.6915e-05	2.95663e-05	2.68205e-05	2.72063e-05	3.05626e-05	2.60245e-05	2.92515e-05	2.64117e-05	2.71287e-05	2.37778e-05	2.17355e-05	2.0909e-05	2.56169e-05	0.0071872	0.659782	normal	0.611546	0.0495251	normal	0.00106737	0.709307	normal	0.417154	-0.0821599	normal	0.583424
ONT.15422.1	0.000140027	0.000148501	0.000142305	0.000172388	0.000161563	0.000159698	0.000158816	0.00013781	0.000139615	0.000149545	0.000145001	0.000145505	0.00020031	0.000181925	0.000204408	0.000191478	0.00019377	0.000193509	0.000175107	0.000192714	0.000202623	0.000200673	0.000176629	0.000189232	0.000173861	0.000173851	0.000175643	0.0001973	0.000187774	0.000189272	0.000171834	0.000177303	0.000169852	0.000169824	0.000171854	0.000187003	0.0100475	0.445354	normal	0.0916222	-0.164697	normal	0.00473352	0.280656	normal	0.0163667	0.229473	normal	0.672278
ONT.15434.1	1.01223e-05	1.37282e-05	1.44678e-05	1.25981e-05	1.37666e-05	9.07988e-06	1.64611e-05	1.44152e-05	1.22445e-05	9.34555e-06	1.0626e-05	1.46495e-05	1.35293e-05	7.83113e-06	1.31489e-05	1.12967e-05	1.29933e-05	1.35709e-05	9.31099e-06	1.25176e-05	1.26044e-05	1.02587e-05	1.12457e-05	9.83102e-06	9.70947e-06	9.41594e-06	1.1158e-05	7.09385e-06	9.85767e-06	1.15217e-05	1.15561e-05	1.079e-05	1.00673e-05	1.0758e-05	1.05853e-05	1.15405e-05	0.609445	-0.151047	normal	0.52896	-0.188458	normal	0.174031	-0.339505	normal	0.643563	0.095147	normal	0.120477
ONT.15472.28	0.000996073	0.000989805	0.000981591	0.00155328	0.00129145	0.00176565	0.00186658	0.000711611	0.000728121	0.000912861	0.000951557	0.00117397	0.000450098	0.000513198	0.000535472	0.000647239	0.000405852	0.000502425	0.000513057	0.000464114	0.000644408	0.000339461	0.000486959	0.000508692	0.0013163	0.00146927	0.00154793	0.00172195	0.00158359	0.00122729	0.00190311	0.0014478	0.00147279	0.001219	0.00125689	0.00111713	0.00218427	-0.985455	normal	0.00211103	1.53175	up	0.0212466	0.546299	normal	0.00720002	-1.56749	down	0.0102097
ONT.15472.5	3.94608e-07	3.45187e-07	0	0	0	0	0	2.21016e-07	0	0	0	0	0.00158859	0.00147624	0.00161705	0.00148813	0.00140065	0.00155743	0.00199514	0.00154944	0.00152683	0.00128889	0.00157711	0.00152505	3.84654e-05	3.04209e-05	2.4976e-05	2.27998e-05	6.42641e-05	2.16782e-05	2.89211e-05	2.02089e-05	3.48921e-05	1.77582e-05	4.68479e-05	1.33285e-05	0.00075816	11.394	up	0.000722289	-5.6404	down	0.0156771	5.75356	normal	--	--	--	0.000386518
ONT.15473.11	1.10323e-05	1.21453e-05	1.31286e-05	1.86619e-05	1.69682e-05	1.6677e-05	2.93659e-05	1.24712e-05	1.49663e-05	1.35634e-05	1.68173e-05	1.98515e-05	1.76051e-05	1.14123e-05	1.52605e-05	1.85815e-05	2.02421e-05	2.02376e-05	2.50622e-05	2.225e-05	1.81719e-05	2.40092e-05	2.39095e-05	2.51845e-05	1.443e-05	1.00857e-05	1.1047e-05	1.25445e-05	1.10403e-05	1.25698e-05	1.34708e-05	1.43487e-05	1.36875e-05	1.77806e-05	1.65095e-05	1.87342e-05	0.2761	0.286371	normal	0.269448	-0.316223	normal	0.875838	-0.0298523	normal	0.0540859	0.175205	normal	0.000543379
ONT.15476.1	0	1.22687e-06	0	1.31536e-06	1.12388e-06	1.43223e-06	8.26814e-07	1.00933e-06	7.00692e-07	0	1.23285e-06	6.7955e-07	3.09941e-06	2.98401e-06	3.34246e-06	3.42393e-06	3.29633e-06	2.37135e-06	2.27589e-06	2.49141e-06	3.40812e-06	2.85177e-06	3.11068e-06	2.41042e-06	1.10562e-06	7.35174e-07	8.84427e-07	8.4316e-07	7.51764e-07	8.15889e-07	8.43275e-07	8.20701e-07	8.7574e-07	5.64783e-07	7.39368e-07	8.44889e-07	--	--	--	0.000121229	-1.79025	down	--	--	--	0.0276037	1.23165	normal	0.0208809
ONT.15478.2	0.000513723	0.000566023	0.000537534	0.000503499	0.00039277	0.0004511	0.000463809	0.000527363	0.000519162	0.000545773	0.000536133	0.000598205	0.000657482	0.000715708	0.000681485	0.000594846	0.00067793	0.000697187	0.000647554	0.000672005	0.000636132	0.000623793	0.000650652	0.000652087	0.000453156	0.000495815	0.000444513	0.000441585	0.000497185	0.000518288	0.000439445	0.000506825	0.000510029	0.000512627	0.000519913	0.000537342	0.00313448	0.345341	normal	0.000695224	-0.560215	normal	0.027251	-0.214874	normal	0.00981151	0.548023	normal	0.0142541
ONT.15480.2	0.000142626	0.000140355	0.000146508	0.000285791	0.00011639	0.000132459	9.13587e-05	0.000117401	0.000114089	0.000112002	0.00011726	0.000103325	0.000154784	0.000136467	0.000142922	0.000161432	0.000117457	0.000136269	0.000127898	0.000118524	0.000145492	0.000119078	0.000110359	0.000121671	0.000217384	0.000184591	0.000217774	0.000161326	0.000167109	0.000168159	0.00020575	0.000187439	0.000201368	0.000181062	0.000192934	0.000180489	0.804219	0.0156459	normal	0.016186	0.513419	normal	0.0261903	0.529065	normal	0.540732	-0.364911	normal	0.163565
ONT.15495.1	0.000122206	0.000151148	0.00016702	0.000121832	0.000125372	0.000115444	0.000110502	0.000163034	0.000146413	0.000148202	0.000153797	0.000106183	0.000158055	0.000169814	0.000162427	0.000156887	0.000196311	0.000137683	0.000154165	0.000163874	0.000153912	0.000185443	0.000157242	0.000168833	0.000159947	0.000193675	0.000164898	0.000169762	0.000162479	0.00021686	0.000163164	0.000197358	0.000177627	0.000171879	0.00017677	0.00017721	0.331653	0.154923	normal	0.470797	0.0807463	normal	0.199548	0.235669	normal	0.12788	0.436808	normal	0.468467
ONT.15499.1	1.45866e-05	1.54487e-05	1.40642e-05	1.55582e-05	1.3426e-05	1.71378e-05	8.20353e-06	1.405e-05	1.50022e-05	1.61341e-05	1.6341e-05	1.15355e-05	1.5806e-05	1.79207e-05	1.82484e-05	1.59878e-05	1.67969e-05	1.48008e-05	1.43198e-05	1.54811e-05	1.49203e-05	1.07972e-05	1.13289e-05	1.64961e-05	1.47498e-05	1.92279e-05	1.49544e-05	2.02721e-05	2.1776e-05	1.72374e-05	1.90371e-05	1.76506e-05	1.91099e-05	1.11606e-05	1.65568e-05	1.98274e-05	0.0553599	0.237058	normal	0.581537	-0.0870385	normal	0.386141	0.150019	normal	0.715806	0.0450691	normal	0.0830906
ONT.15510.3	8.39425e-06	1.38978e-05	1.21693e-05	1.21492e-05	1.02609e-05	1.26706e-05	1.08543e-05	1.20676e-05	1.16429e-05	1.30757e-05	1.31731e-05	1.16128e-05	2.85336e-05	2.85132e-05	3.13627e-05	2.61548e-05	3.53213e-05	2.81042e-05	2.23641e-05	2.66942e-05	2.4694e-05	2.19409e-05	2.91137e-05	2.48123e-05	2.68008e-05	2.76261e-05	3.043e-05	2.77538e-05	2.87136e-05	2.83328e-05	2.34135e-05	2.60676e-05	2.74507e-05	2.93499e-05	2.84035e-05	2.57853e-05	0.00180782	1.35922	up	0.460854	-0.059169	normal	0.00178535	1.30005	up	0.0175138	1.35251	normal	0.625933
ONT.15518.1	0.000180815	0.000178569	0.000176281	0.000199773	0.000208262	0.000189412	0.000111068	0.000156725	0.000156959	9.48543e-05	0.000141007	5.86405e-05	0.000135814	0.000180669	0.000198919	0.000137743	0.000180522	0.000165636	0.000178236	0.000123939	0.000178136	0.000112203	0.000116147	0.000106137	0.000180062	0.000189161	0.00022501	0.000213522	0.000185773	0.000191679	0.000185827	0.000173467	0.00016483	0.000180413	0.000145165	0.000135897	0.753403	-0.0556354	normal	0.326577	0.205332	normal	0.290251	0.149696	normal	0.0774719	-0.304102	normal	0.0867586
ONT.15526.1	2.80365e-05	2.00414e-05	3.08606e-05	3.68738e-05	4.99625e-05	3.75079e-05	2.9599e-05	2.21877e-05	2.60515e-05	2.62659e-05	2.42725e-05	2.23071e-05	2.64838e-05	2.07565e-05	2.49705e-05	2.34315e-05	2.54968e-05	2.59457e-05	2.4743e-05	2.55164e-05	2.56477e-05	2.85911e-05	2.3873e-05	2.07665e-05	3.17355e-05	2.36005e-05	3.2042e-05	4.04651e-05	2.85124e-05	2.79789e-05	3.39152e-05	2.90591e-05	2.55312e-05	2.65044e-05	2.89832e-05	2.85585e-05	0.583389	-0.128514	normal	0.208728	0.275056	normal	0.545845	0.146542	normal	0.0565387	-0.731803	normal	0.209511
ONT.1553.2	4.18443e-05	3.99413e-05	4.07525e-05	4.18256e-05	4.03445e-05	3.44657e-05	4.50653e-05	3.27511e-05	3.81746e-05	3.64989e-05	5.22414e-05	4.1421e-05	3.66192e-05	3.11827e-05	3.69662e-05	3.53766e-05	3.11438e-05	4.00071e-05	3.8915e-05	3.48365e-05	3.82635e-05	4.61742e-05	3.55101e-05	3.7082e-05	2.83172e-05	3.75538e-05	2.20599e-05	2.62385e-05	2.60209e-05	2.88037e-05	3.82969e-05	3.52435e-05	3.56306e-05	3.3936e-05	3.13319e-05	2.78711e-05	0.0768872	-0.22603	normal	0.342085	-0.252757	normal	0.122345	-0.478788	normal	0.379427	-0.130785	normal	0.0670817
ONT.1554.1	9.56237e-06	8.08826e-06	1.17619e-05	1.86774e-05	2.28465e-05	1.49875e-05	1.92028e-05	2.05263e-05	1.6855e-05	1.79928e-05	1.97047e-05	2.58558e-05	1.50941e-05	1.29812e-05	1.70718e-05	1.78588e-05	1.30624e-05	1.37435e-05	1.45531e-05	2.17136e-05	1.54147e-05	2.16101e-05	2.43059e-05	1.87971e-05	1.84183e-05	1.65314e-05	2.02022e-05	2.0755e-05	2.93492e-05	1.9682e-05	1.92065e-05	1.37935e-05	2.53206e-05	2.02331e-05	1.63493e-05	1.17589e-05	0.030538	0.618202	normal	0.104276	0.288778	normal	0.00467044	0.90698	normal	0.230666	-0.339405	normal	0.0937307
ONT.15558.1	4.69916e-06	3.0455e-06	0	0	0	5.42815e-06	0	5.23185e-06	0	0	0	0	0	3.89197e-06	0	0	2.37278e-06	5.05836e-06	5.12096e-06	0	1.77695e-06	0	0	1.56229e-06	3.18349e-06	0	0	2.92422e-06	3.87636e-06	0	0	2.3713e-06	0	0	0	0	--	--	--	--	--	--	--	--	--	--	--	--	0.893319
ONT.1559.1	1.79281e-06	1.23196e-06	1.30052e-06	1.12007e-06	1.22935e-06	1.27197e-06	0	8.6868e-07	9.09164e-07	0	8.13479e-07	1.38967e-06	8.46603e-07	0	0	0	0	9.43869e-07	0	9.72153e-07	0	4.78001e-07	0	9.23446e-07	0	1.11391e-06	1.37966e-06	1.35664e-06	6.75496e-07	8.22499e-07	1.46825e-06	9.04957e-07	1.54298e-06	8.71848e-07	1.25951e-06	1.59292e-06	--	--	--	--	--	--	0.267668	-0.308095	normal	--	--	--	--
ONT.156.3	4.06194e-06	4.17436e-06	4.81048e-06	5.04735e-06	4.98917e-06	4.39647e-06	6.32627e-06	4.81618e-06	3.58351e-06	3.35757e-06	4.37567e-06	5.79078e-06	2.90648e-06	6.066e-06	5.2561e-06	3.3116e-06	6.2095e-06	6.06162e-06	7.38663e-06	5.19601e-06	4.0299e-06	5.96769e-06	6.0943e-06	4.70628e-06	1.80842e-05	2.23955e-05	2.41142e-05	2.155e-05	2.15097e-05	2.36915e-05	3.3025e-06	2.1381e-05	1.25427e-05	2.13557e-05	1.89892e-05	2.2452e-05	0.72172	0.125098	normal	0.00353493	2.18261	up	0.0097793	2.3077	up	0.726592	0.110575	normal	0.000206041
ONT.15608.2	1.46642e-05	1.28266e-05	1.36977e-05	1.85236e-05	2.25864e-05	1.76014e-05	3.28927e-05	1.97255e-05	2.04322e-05	2.68459e-05	1.84785e-05	2.75676e-05	1.17348e-05	8.94788e-06	1.10154e-05	1.06313e-05	1.09087e-05	1.06922e-05	1.33264e-05	1.3372e-05	1.05817e-05	1.09273e-05	1.15134e-05	1.24648e-05	2.3117e-05	2.03417e-05	2.30753e-05	3.6243e-05	3.02233e-05	2.79149e-05	3.34045e-05	3.22602e-05	2.7635e-05	3.44792e-05	3.45911e-05	3.69873e-05	0.041715	-0.377846	normal	0.000758526	1.0697	up	0.00324708	0.691851	normal	0.0284917	-0.865138	normal	0.0139765
ONT.15626.3	7.07442e-05	7.37245e-05	7.2455e-05	6.73139e-05	7.38452e-05	6.85701e-05	6.07046e-05	7.78693e-05	7.11598e-05	7.69924e-05	7.61619e-05	6.54365e-05	6.7008e-05	7.67756e-05	7.45153e-05	7.21718e-05	7.71186e-05	6.68278e-05	7.45588e-05	6.65806e-05	7.17017e-05	7.85321e-05	7.22392e-05	7.76802e-05	6.71437e-05	6.53017e-05	7.08249e-05	5.83407e-05	6.11382e-05	7.18498e-05	7.21195e-05	6.61246e-05	7.67479e-05	6.92476e-05	6.75171e-05	7.08783e-05	0.893409	0.00911698	normal	0.230682	-0.102906	normal	0.0883518	-0.093789	normal	0.588409	0.0432928	normal	0.185956
ONT.15641.1	0.000134126	0.000143847	0.000147853	0.000143928	0.000117184	0.000140085	0.000107131	0.000130699	0.000126885	0.000141927	0.000139316	0.000124036	0.000140253	0.000126996	0.000137832	0.000146449	0.000140882	0.000132669	0.000130024	0.000142943	0.000151454	0.000126925	0.000104012	0.000162403	0.000146553	0.000166408	0.000151112	0.00014879	0.000146688	0.000146886	0.000158466	0.000149362	0.000159994	0.000110739	0.000145642	0.000154987	0.296445	-0.0720534	normal	0.0614861	0.19614	normal	0.163481	0.124087	normal	0.548906	0.0660755	normal	0.200854
ONT.15662.2	9.56168e-06	9.14281e-06	8.16501e-06	1.15216e-05	6.79923e-06	1.18736e-05	8.93196e-06	1.00896e-05	1.22422e-05	1.07724e-05	1.25659e-05	1.06446e-05	7.3608e-06	7.76232e-06	7.26164e-06	6.1835e-06	6.22914e-06	8.363e-06	6.05839e-06	6.27219e-06	4.8462e-06	3.92375e-06	5.3982e-06	5.21835e-06	7.13759e-06	7.50657e-06	5.0014e-06	8.4767e-06	8.51372e-06	7.46012e-06	5.95144e-06	5.63746e-06	7.69871e-06	5.57013e-06	5.96151e-06	6.66809e-06	0.0549406	-0.263452	normal	0.362651	-0.188314	normal	0.0711793	-0.451766	normal	0.185639	-0.539391	normal	0.225984
ONT.15664.1	5.77095e-05	9.78411e-05	0.000104217	0.000165439	0.000138133	0.00011978	5.48491e-05	8.78977e-05	8.15523e-05	6.39378e-05	2.64857e-05	3.05067e-05	4.96384e-05	6.00218e-05	3.35798e-05	0.000104341	2.99326e-05	1.67298e-05	2.46147e-05	6.26275e-05	3.98878e-05	2.37544e-05	2.30152e-05	4.28659e-05	7.66834e-05	0.00015389	0.00013378	8.82839e-05	0.000103301	5.25097e-05	0.000120161	6.5065e-05	0.000126291	5.69306e-05	8.82372e-05	3.99712e-05	0.0984348	-0.858789	normal	0.073694	1.3469	normal	0.282849	0.488115	normal	0.0606045	-1.48728	normal	0.390165
ONT.15668.1	2.63933e-05	2.25005e-05	3.63224e-05	3.24596e-05	3.83964e-05	2.3013e-05	4.07912e-05	3.48756e-05	3.92314e-05	3.89386e-05	3.84375e-05	4.53319e-05	3.94245e-05	3.01884e-05	2.84154e-05	3.09227e-05	3.1992e-05	3.39162e-05	3.66601e-05	3.22247e-05	3.20268e-05	3.45571e-05	3.36864e-05	3.01876e-05	3.77225e-05	3.99663e-05	4.03335e-05	4.23513e-05	3.48657e-05	4.39655e-05	4.03196e-05	3.86376e-05	3.38437e-05	3.40647e-05	3.72674e-05	3.98747e-05	0.470549	0.20207	normal	0.184754	0.26779	normal	0.112092	0.46986	normal	0.847518	0.04482	normal	0.0903439
ONT.1569.1	1.02027e-06	0	0	0	1.16481e-06	0	0	1.4739e-06	0	1.56227e-06	0	0	4.44104e-06	3.22488e-06	4.56545e-06	2.82061e-06	4.07474e-06	2.39986e-06	3.1267e-06	3.7348e-06	3.41697e-06	2.44191e-06	5.87116e-07	4.1634e-06	2.31324e-06	1.40453e-06	2.97906e-06	2.19701e-06	1.49187e-06	1.85629e-06	1.07351e-06	1.25385e-06	2.12851e-06	1.5406e-06	2.71761e-06	2.5115e-06	--	--	--	0.0421906	-0.869037	normal	--	--	--	--	--	--	0.116682
ONT.15693.1	7.09418e-06	6.55527e-06	6.01882e-06	1.22501e-05	1.03682e-05	1.16295e-05	1.40576e-05	4.97513e-06	4.75017e-06	5.13041e-06	8.13241e-06	9.54863e-06	8.94282e-06	9.96338e-06	8.63186e-06	7.61586e-06	5.25882e-06	1.2325e-05	7.86311e-06	8.48608e-06	7.17505e-06	5.02344e-06	9.51235e-06	1.02818e-05	7.40845e-06	8.75739e-06	5.03878e-06	1.11305e-05	1.13983e-05	7.56733e-06	7.26567e-06	7.60611e-06	9.26953e-06	6.03606e-06	6.92856e-06	7.06614e-06	0.0078979	0.485557	normal	0.182544	-0.377049	normal	0.689344	0.108508	normal	0.281158	-0.442608	normal	0.544269
ONT.15715.1	6.6322e-06	6.74403e-06	7.81336e-06	4.33526e-06	5.03395e-06	4.53857e-06	3.68903e-06	7.46609e-06	6.79331e-06	8.55462e-06	7.69866e-06	7.39716e-06	0	0	0	0	0	0	0	0	0	0	0	0	2.17905e-05	2.20327e-05	2.53042e-05	1.03385e-05	1.6092e-05	1.94533e-05	2.49922e-05	2.29646e-05	2.01055e-05	1.96703e-05	1.86218e-05	2.18894e-05	--	--	--	--	--	--	0.00243199	1.7059	up	--	--	--	--
ONT.1572.3	6.79236e-05	7.12471e-05	7.55767e-05	7.16821e-05	8.32795e-05	7.71747e-05	0.000107205	7.52305e-05	7.53575e-05	8.0868e-05	8.15445e-05	7.90657e-05	0.000100879	7.02197e-05	7.2725e-05	8.43227e-05	7.47258e-05	7.78032e-05	8.56536e-05	9.17595e-05	8.55601e-05	9.63223e-05	9.54105e-05	9.26431e-05	9.60322e-05	8.60474e-05	7.96237e-05	0.000100681	8.98767e-05	9.11516e-05	8.50672e-05	9.4619e-05	8.43979e-05	9.19124e-05	9.14513e-05	8.735e-05	0.429461	0.183195	normal	0.624664	0.102096	normal	0.0635243	0.285291	normal	0.738568	0.029012	normal	0.0293764
ONT.15731.3	1.76998e-05	1.66172e-05	1.7752e-05	1.48905e-05	1.37832e-05	1.81701e-05	1.87788e-05	1.30628e-05	1.68383e-05	1.52235e-05	1.89706e-05	1.6216e-05	3.74603e-05	3.53444e-05	3.91237e-05	3.56504e-05	3.07675e-05	3.6241e-05	3.25907e-05	3.311e-05	3.27419e-05	3.07938e-05	2.89645e-05	2.85129e-05	2.31531e-05	2.39776e-05	2.49494e-05	2.2567e-05	1.94928e-05	2.45596e-05	2.27377e-05	2.08865e-05	2.04492e-05	2.31048e-05	2.08751e-05	2.17831e-05	0.00126989	1.10408	up	0.00201249	-0.634903	normal	0.000785157	0.469176	normal	0.00139573	1.13193	up	0.00663497
ONT.15733.4	0	0	0	0	5.57156e-07	2.30869e-07	0	0	0	0	3.16915e-07	0	0	8.10668e-07	6.05139e-06	5.12664e-06	2.29472e-06	1.32357e-06	7.33892e-06	9.7944e-07	8.97873e-07	1.46529e-07	8.44872e-07	9.60605e-07	2.705e-06	1.28772e-06	1.40484e-06	1.21247e-06	4.28192e-06	1.04959e-06	0	1.11776e-06	2.62919e-06	9.47197e-07	3.84382e-06	0	--	--	--	0.684035	-0.542601	normal	--	--	--	0.175079	2.29008	normal	0.66109
ONT.15753.1	3.84465e-05	3.84794e-05	3.88059e-05	3.92123e-05	3.50101e-05	3.74052e-05	2.88915e-05	2.67739e-05	2.90414e-05	2.96319e-05	3.45373e-05	2.73743e-05	4.37705e-05	4.01867e-05	4.40113e-05	4.12339e-05	3.62712e-05	4.01054e-05	3.48754e-05	4.08767e-05	3.43322e-05	3.00313e-05	3.20463e-05	3.99186e-05	3.14194e-05	3.23545e-05	3.43978e-05	3.42797e-05	3.17359e-05	3.32684e-05	3.20366e-05	2.98246e-05	3.47652e-05	2.87635e-05	3.30956e-05	3.5223e-05	0.079693	0.145002	normal	0.00399724	-0.382408	normal	0.0203715	-0.237406	normal	0.362837	0.0753237	normal	0.0372281
ONT.15781.1	3.61708e-06	5.30796e-06	5.56761e-06	5.39688e-06	5.33905e-06	5.14825e-06	1.49287e-06	5.47853e-06	5.53134e-06	2.5132e-06	2.96975e-06	1.99433e-06	1.28283e-05	1.2865e-05	1.45059e-05	1.05424e-05	1.29493e-05	1.18977e-05	1.14147e-05	1.68819e-05	1.16406e-05	1.00716e-05	7.41418e-06	8.42713e-06	1.02168e-05	9.07916e-06	1.02028e-05	1.23125e-05	9.73821e-06	9.66414e-06	8.06487e-06	8.47273e-06	9.87099e-06	7.01402e-06	7.57428e-06	8.79538e-06	0.000509655	1.47184	up	0.0084446	-0.446516	normal	0.00430245	1.02533	up	0.0106049	1.15573	normal	0.336431
ONT.15790.1	0.00215475	0.00202775	0.00194791	0.00174822	0.00147927	0.00163592	0.0013958	0.00195676	0.00179221	0.00194213	0.00171687	0.0016606	0.00172042	0.00174197	0.00173308	0.00171575	0.0017328	0.00170641	0.00180344	0.00178154	0.00183591	0.00173741	0.00163669	0.00176909	0.00219144	0.00193415	0.00188688	0.00168468	0.00190761	0.00189019	0.00202054	0.00206593	0.00207409	0.00198808	0.00222712	0.00208519	0.0341722	-0.238732	normal	0.101872	0.210705	normal	0.746621	-0.028027	normal	0.338667	0.0839911	normal	0.265981
ONT.15829.1	0.000209676	0.000200486	0.000206689	0.000167824	0.000129754	0.000182994	0.000176306	0.000170051	0.000192271	0.000181223	0.000180452	0.000216526	0.00013715	0.000178615	0.000179075	0.000137943	0.000143239	0.00016946	0.000136489	0.000142973	0.000133406	0.000120417	0.00015363	0.000131563	0.00018603	0.000208873	0.000170397	0.00015134	0.000167574	0.000168306	0.000162508	0.000167986	0.000173413	0.000145146	0.000156808	0.000143104	0.0945775	-0.317957	normal	0.261204	0.192052	normal	0.260921	-0.125905	normal	0.625414	-0.092772	normal	0.352342
ONT.15842.3	1.58737e-06	1.79054e-06	1.20741e-06	2.17394e-06	1.8818e-06	2.30652e-06	2.32557e-06	0	0	0	2.03489e-06	1.99949e-06	0	1.84838e-06	2.05162e-06	1.75518e-06	1.30439e-06	2.17778e-06	1.73401e-06	1.57176e-06	2.32837e-06	1.76104e-06	0	1.44922e-06	0	0	0	0	0	0	0	0	0	0	0	0	0.792062	0.0957553	normal	--	--	--	--	--	--	0.277104	-0.280703	normal	--
ONT.1586.2	0.000339998	0.000412243	0.000413548	0.000418408	0.000521728	0.000421572	0.000771897	0.000524928	0.000445469	0.000482547	0.000522872	0.000683667	0.000519633	0.000466633	0.000452407	0.00051146	0.000494543	0.000552285	0.00044985	0.000580086	0.000517746	0.000600967	0.000579381	0.000601153	0.000464736	0.000546677	0.00043383	0.000523669	0.000443603	0.000529048	0.000530129	0.000555647	0.000584669	0.000533076	0.000547387	0.000458521	0.0473418	0.303431	normal	0.95886	0.00657419	normal	0.0949458	0.310006	normal	0.184458	0.194545	normal	0.566093
ONT.15875.2	0	0	0	0	0	0	0	0	0	0	0	0	1.04305e-05	8.16087e-06	9.33799e-06	9.67896e-06	7.82457e-06	9.12379e-06	6.88779e-06	7.4848e-06	7.7414e-06	7.71357e-06	8.59353e-06	8.02476e-06	7.22285e-06	7.3724e-06	7.50928e-06	6.90635e-06	6.68128e-06	7.49823e-06	6.74569e-06	6.67489e-06	6.52833e-06	6.0911e-06	7.08478e-06	6.46625e-06	--	--	--	0.0952834	-0.337442	normal	--	--	--	--	--	--	0.0608028
ONT.15894.1	1.42849e-06	3.66096e-06	2.97915e-06	2.50312e-06	2.83835e-06	2.73052e-06	1.08292e-06	3.84508e-06	2.71597e-06	3.22141e-06	3.32757e-06	1.94441e-06	3.64901e-06	4.35016e-06	4.44302e-06	3.17962e-06	6.27459e-06	3.56705e-06	3.69455e-06	3.77613e-06	2.94084e-06	3.63639e-06	3.57292e-06	3.4469e-06	3.01366e-06	2.96687e-06	3.6632e-06	4.2068e-06	4.89716e-06	4.19686e-06	4.77483e-06	4.01777e-06	4.98602e-06	5.61515e-06	4.22072e-06	6.49386e-06	0.146366	0.624851	normal	0.0509376	-0.367576	normal	0.517226	0.257275	normal	0.23134	0.689872	normal	0.933521
ONT.15902.1	5.79411e-06	5.73592e-06	6.91742e-06	5.3426e-06	4.37139e-06	6.47222e-06	6.39418e-06	6.71444e-06	7.4817e-06	7.20363e-06	7.68592e-06	6.0239e-06	5.05585e-06	5.63247e-06	6.47656e-06	3.96625e-06	6.47167e-06	6.78828e-06	6.25966e-06	6.0209e-06	6.36573e-06	7.30965e-06	6.38678e-06	6.72362e-06	9.39268e-06	8.60259e-06	8.12087e-06	9.13256e-06	9.40587e-06	8.82984e-06	8.13968e-06	8.9958e-06	9.17801e-06	9.84891e-06	6.89426e-06	9.39657e-06	0.490801	-0.103961	normal	0.00595779	0.605482	normal	0.00876646	0.501521	normal	0.766225	0.0898399	normal	0.0587193
ONT.15917.2	4.6323e-05	4.62316e-05	5.22667e-05	4.5281e-05	5.55095e-05	4.59204e-05	4.49731e-05	4.93455e-05	4.9999e-05	5.35742e-05	6.09538e-05	4.88715e-05	4.95754e-05	4.22698e-05	4.99583e-05	4.7931e-05	4.9092e-05	5.13791e-05	5.06033e-05	4.58806e-05	4.25337e-05	5.22585e-05	4.5733e-05	4.64365e-05	4.76871e-05	3.91755e-05	4.77902e-05	4.27795e-05	3.84248e-05	4.89473e-05	4.30782e-05	4.54721e-05	4.25551e-05	5.42305e-05	4.59772e-05	4.85697e-05	0.769739	-0.0303806	normal	0.564627	-0.0746493	normal	0.391624	-0.10503	normal	0.883416	0.0165357	normal	0.175883
ONT.15926.2	0.000207276	0.000201292	0.000236784	0.000191172	0.000148855	0.000202069	0.000129136	0.00019293	0.000204561	0.000238403	0.00021646	0.000174692	0.000247799	0.000225676	0.000237045	0.000225433	0.000190896	0.000197745	0.000207692	0.000243611	0.000204063	0.000167092	0.000166169	0.000179735	0.000230458	0.000211859	0.000217426	0.000220972	0.000200165	0.000212847	0.000222248	0.000198752	0.000227622	0.000182768	0.000220278	0.000204846	0.179382	0.138789	normal	0.116801	-0.10697	normal	0.722488	0.0318199	normal	0.293186	0.179864	normal	0.621408
ONT.15927.1	0.000148312	0.000137083	0.000144919	0.00014009	0.000138184	0.00012259	0.00011163	0.000123347	0.000115945	0.000127892	0.000101841	0.0001146	0.000156807	0.000126046	0.00014262	0.000139568	0.000114299	0.000122949	0.000121747	0.000132684	0.000132224	0.000107497	0.000111373	0.000108043	0.000155431	0.000147687	0.000153424	0.000143925	0.000134225	0.000139664	0.000146629	0.000132543	0.000140539	0.000121116	0.000135257	0.00013716	0.877564	-0.0163216	normal	0.364555	0.101678	normal	0.105446	0.0853564	normal	0.439045	-0.089248	normal	0.198635
ONT.15929.1	1.57651e-05	1.72833e-05	1.6916e-05	1.40016e-05	1.18948e-05	1.32867e-05	8.88973e-06	1.18957e-05	1.47734e-05	1.27427e-05	1.47619e-05	9.11794e-06	1.43793e-05	1.64117e-05	1.39839e-05	1.56441e-05	1.29143e-05	1.36528e-05	1.02426e-05	1.48919e-05	1.3333e-05	1.02188e-05	1.14061e-05	1.29977e-05	8.44289e-06	1.12801e-05	1.12045e-05	1.05975e-05	9.4308e-06	8.2472e-06	1.00394e-05	8.23991e-06	1.17355e-05	8.3592e-06	9.29992e-06	9.18052e-06	0.135692	-0.158211	normal	0.0198616	-0.533803	normal	0.00965842	-0.692013	normal	0.383547	0.107395	normal	0.0127627
ONT.15940.1	1.15829e-06	1.73568e-06	5.41186e-07	2.97952e-06	1.14835e-06	3.60887e-06	1.40175e-05	5.35927e-06	5.57211e-06	5.33398e-06	4.98062e-06	8.46354e-06	6.53995e-06	5.66959e-06	9.97906e-06	7.51487e-06	1.19844e-06	1.53157e-05	6.57184e-06	5.41152e-06	3.86319e-06	1.77591e-06	5.5589e-06	6.79543e-06	1.75334e-07	5.16671e-06	2.65853e-07	2.31786e-06	2.78747e-06	0	0	0	4.82398e-06	0	5.96039e-06	2.54752e-07	0.0345006	2.69137	normal	0.0617405	-1.98429	normal	0.706141	0.707084	normal	0.313891	1.63498	normal	0.27998
ONT.15942.1	1.08851e-05	1.02922e-05	1.11664e-05	1.12638e-05	8.93786e-06	9.58493e-06	8.88972e-06	9.64917e-06	9.45943e-06	9.94356e-06	9.70236e-06	1.15544e-05	1.50736e-05	1.7538e-05	1.96703e-05	1.7001e-05	1.40531e-05	1.54549e-05	1.28196e-05	1.26498e-05	1.2932e-05	9.44723e-06	1.26228e-05	1.32301e-05	1.06179e-05	1.33932e-05	9.01992e-06	8.71184e-06	1.15636e-05	8.62648e-06	9.45318e-06	7.80803e-06	9.84172e-06	8.18586e-06	8.67545e-06	7.1639e-06	0.0336743	0.692829	normal	0.0253663	-0.662487	normal	0.875544	0.0303417	normal	0.00789095	0.64285	normal	0.0107148
ONT.15946.2	2.10127e-05	3.09673e-05	2.6718e-05	4.01912e-05	2.99396e-05	3.37477e-05	3.46793e-05	2.35616e-05	2.21174e-05	2.62283e-05	2.49708e-05	2.77321e-05	2.90327e-05	3.07073e-05	2.99836e-05	3.71336e-05	2.11903e-05	2.65547e-05	2.20157e-05	2.33358e-05	2.1431e-05	1.75929e-05	2.73947e-05	2.66645e-05	3.15341e-05	3.96952e-05	3.09041e-05	5.0712e-05	5.31787e-05	3.75406e-05	3.98077e-05	3.73536e-05	4.25831e-05	3.56538e-05	3.39695e-05	3.30234e-05	0.329917	0.189163	normal	0.279996	0.186894	normal	0.125411	0.376056	normal	0.328357	-0.291426	normal	0.0491492
ONT.15957.3	0	0	0	0	0	0	0	0	0	0	0	0	0	5.90346e-07	5.9835e-07	8.46002e-07	0	6.9186e-07	6.29874e-07	9.60195e-07	0	6.85543e-07	7.82443e-07	6.67533e-07	0	0	0	0	0	6.65693e-07	0	8.04238e-07	0	0	3.7918e-07	0	--	--	--	--	--	--	--	--	--	--	--	--	--
ONT.15959.1	1.16378e-06	1.54295e-06	1.62321e-06	0	1.81701e-06	1.77809e-06	3.04211e-06	2.14248e-06	3.13497e-06	0	0	3.02865e-06	2.36872e-06	1.82756e-06	1.99352e-06	2.66474e-06	1.82292e-06	1.99749e-06	2.0797e-06	2.95751e-06	2.56373e-06	2.19541e-06	2.2938e-06	2.31931e-06	1.12353e-06	1.85437e-06	1.24784e-06	1.71884e-06	1.05013e-06	1.10123e-06	1.68652e-06	0	0	1.26639e-06	0	1.07931e-06	0.044893	0.515545	normal	0.0843085	-0.550691	normal	0.90372	-0.0351463	normal	0.163562	0.497045	normal	0.0615848
ONT.15983.1	2.32321e-05	2.32006e-05	1.96219e-05	2.67888e-06	3.53651e-06	1.95013e-05	4.9108e-07	1.27157e-05	1.00868e-05	4.18195e-07	1.52712e-06	0	0	0	2.04091e-06	5.35317e-07	3.95913e-07	0	3.05776e-06	0	0	0	2.23358e-07	0	1.41761e-05	3.76051e-06	4.20675e-06	1.6734e-06	1.51137e-05	1.96453e-06	2.10044e-06	2.17114e-06	1.00016e-05	1.87136e-06	1.42845e-05	4.49422e-07	--	--	--	--	--	--	0.0380211	-1.57679	normal	0.28419	-3.73511	normal	0.333266
ONT.16009.1	0.000288619	0.000317298	0.000324025	0.000362862	0.000406589	0.000360882	0.000346464	0.000380372	0.000371543	0.000346265	0.000347725	0.000336341	0.000307069	0.000295905	0.000309507	0.000327395	0.000296101	0.000334492	0.000288315	0.000367187	0.000346107	0.000335735	0.000291187	0.000336286	0.000367051	0.000395561	0.000342188	0.000377391	0.000321806	0.000360229	0.000362391	0.000376031	0.000352341	0.0002931	0.000364051	0.000346747	0.656381	-0.0273467	normal	0.0450881	0.275919	normal	0.0422182	0.248572	normal	0.041832	-0.238667	normal	0.177174
ONT.16015.2	3.10431e-06	2.84815e-06	3.08083e-06	2.96977e-06	2.44318e-06	3.38144e-06	3.49551e-06	9.91337e-07	2.48558e-06	1.4579e-06	2.19645e-06	2.5683e-06	5.92859e-06	6.23284e-06	7.36152e-06	4.33331e-06	4.78515e-06	5.72643e-06	5.72346e-06	5.47689e-06	4.18575e-06	1.8016e-06	2.91455e-06	4.63929e-06	1.35158e-06	1.50758e-06	7.07535e-07	1.07768e-06	1.57821e-06	8.37977e-07	0	0	0	0	0	0	0.0128738	1.11185	normal	0.00142924	-2.45251	down	0.0111339	-1.34066	normal	0.0197862	0.755309	normal	0.00366132
ONT.16016.1	8.61459e-05	9.38044e-05	8.39258e-05	8.66854e-05	7.2381e-05	8.14125e-05	8.76247e-05	6.26986e-05	7.91168e-05	5.64133e-05	6.03645e-05	7.65013e-05	7.61871e-05	7.8846e-05	7.12829e-05	7.54264e-05	6.72806e-05	7.41193e-05	6.96958e-05	7.22885e-05	6.42001e-05	6.10452e-05	6.49469e-05	6.73289e-05	7.49542e-05	7.82351e-05	8.205e-05	8.30839e-05	8.4146e-05	8.17849e-05	8.77667e-05	7.7681e-05	8.42288e-05	8.34376e-05	7.72212e-05	8.05676e-05	0.0319863	-0.221522	normal	0.380499	0.0557912	normal	0.065883	-0.165731	normal	0.196624	-0.14937	normal	0.0431778
ONT.16018.2	8.43959e-05	7.64488e-05	7.65214e-05	5.86754e-05	5.43923e-05	5.10829e-05	4.70199e-05	5.16019e-05	5.28894e-05	4.38575e-05	3.70923e-05	4.34447e-05	4.12315e-05	4.00497e-05	4.13195e-05	3.7957e-05	3.51824e-05	3.99949e-05	3.88935e-05	4.99397e-05	3.2499e-05	3.37537e-05	3.69751e-05	2.91053e-05	4.70282e-05	4.4468e-05	3.63761e-05	3.55889e-05	3.87551e-05	4.17443e-05	4.14853e-05	3.83992e-05	4.05367e-05	3.44324e-05	4.20746e-05	3.76646e-05	0.00398346	-0.953146	normal	0.640055	0.0607367	normal	0.00109335	-0.892409	normal	0.00497076	-0.536983	normal	0.686636
ONT.16029.1	6.56449e-05	6.10571e-05	6.08988e-05	7.04089e-05	6.4293e-05	4.46145e-05	4.59588e-05	5.58363e-05	5.85221e-05	5.60244e-05	5.69064e-05	4.57895e-05	7.71144e-05	7.63389e-05	7.99368e-05	7.27415e-05	6.81274e-05	7.28798e-05	6.35283e-05	7.64128e-05	6.49742e-05	6.99939e-05	5.63567e-05	6.03632e-05	6.95229e-05	6.58499e-05	6.82651e-05	7.33255e-05	5.92747e-05	6.83636e-05	6.53318e-05	5.74635e-05	6.50974e-05	5.44845e-05	6.20356e-05	6.68959e-05	0.00204395	0.315078	normal	0.00295831	-0.196737	normal	0.0545289	0.11834	normal	0.276251	0.253409	normal	0.415043
ONT.16068.1	1.63617e-05	1.85308e-05	1.68085e-05	1.71652e-05	1.49755e-05	1.51738e-05	8.74061e-06	1.29784e-05	1.2299e-05	1.66886e-05	1.28612e-05	1.12809e-05	2.05711e-05	1.95787e-05	1.9522e-05	1.67127e-05	1.87897e-05	1.83506e-05	2.02982e-05	1.92001e-05	2.09021e-05	2.13012e-05	1.89227e-05	3.47489e-05	2.42485e-06	2.17306e-06	2.25438e-06	2.30681e-06	1.84236e-06	2.267e-06	2.41362e-06	2.33162e-06	2.28467e-06	1.76527e-06	1.69722e-06	2.2126e-06	0.0376712	0.206858	normal	0.000212235	-3.12239	down	0.00174581	-2.91553	down	0.0824747	0.186746	normal	0.000967172
ONT.16073.3	9.28393e-06	9.76435e-06	9.98198e-06	2.25935e-05	2.46781e-05	1.97393e-05	3.46587e-05	1.17372e-06	1.63379e-06	7.94766e-06	1.16335e-05	3.30555e-06	1.20708e-06	1.70193e-06	1.42989e-06	7.82882e-06	1.30734e-06	1.56035e-06	2.77202e-06	1.01708e-05	2.59095e-06	1.65365e-05	1.80913e-06	1.00067e-05	2.65606e-06	3.73578e-05	1.74943e-06	7.27585e-05	4.9186e-05	3.79031e-06	2.89203e-05	5.83937e-06	2.84523e-05	1.81735e-05	1.6602e-05	2.83078e-06	1.49884e-05	-2.74216	down	0.39869	3.26684	normal	0.751971	0.524679	normal	0.00308759	-2.64726	down	0.197447
ONT.16075.1	4.55424e-06	4.78918e-06	3.81789e-06	4.82382e-06	1.93373e-06	2.43101e-06	8.54661e-06	1.2969e-06	3.75049e-06	1.41882e-06	6.36478e-06	6.53213e-06	2.66396e-06	8.85951e-06	7.24761e-06	2.63175e-06	8.98265e-06	6.09165e-05	2.46167e-05	4.49051e-06	1.13699e-05	1.36036e-05	1.2329e-05	1.19211e-05	7.87372e-06	2.46482e-05	2.29785e-06	1.55423e-05	1.75643e-05	5.21286e-06	8.58894e-06	7.04332e-06	2.24576e-05	4.5446e-06	2.69201e-06	8.14978e-06	0.420184	0.512209	normal	0.513561	0.891396	normal	0.394889	1.40361	normal	0.371152	2.98069	normal	0.602451
ONT.16078.2	6.09164e-05	6.63944e-05	5.82657e-05	5.40184e-05	4.21878e-05	6.51529e-05	8.6688e-05	4.02911e-05	4.23696e-05	4.94037e-05	6.67361e-05	6.45336e-05	5.47926e-05	5.50286e-05	5.322e-05	5.63061e-05	6.12879e-05	8.01009e-05	5.76596e-05	7.6097e-05	5.62696e-05	4.69204e-05	4.93435e-05	6.06067e-05	5.78521e-05	8.80381e-05	3.39224e-05	6.30095e-05	6.37444e-05	6.48351e-05	5.22003e-05	7.16805e-05	6.75181e-05	6.46194e-05	6.529e-05	5.87165e-05	0.081114	-0.186778	normal	0.755269	0.141258	normal	0.914097	-0.0455196	normal	0.285497	0.293003	normal	0.805422
ONT.1608.2	6.79725e-05	8.06057e-05	8.50989e-05	7.86108e-05	7.83165e-05	7.26664e-05	7.00074e-05	8.50376e-05	7.26459e-05	8.45743e-05	7.0413e-05	7.56366e-05	6.94522e-05	5.82378e-05	5.72267e-05	6.30433e-05	5.30556e-05	4.8343e-05	5.94658e-05	6.45946e-05	6.04214e-05	5.27374e-05	5.54701e-05	5.96176e-05	5.22349e-05	5.22947e-05	5.23442e-05	4.85703e-05	5.33826e-05	5.25258e-05	6.47253e-05	5.81025e-05	6.48566e-05	5.52743e-05	5.4401e-05	6.47721e-05	0.0696946	-0.33764	normal	0.139733	-0.237272	normal	0.0378354	-0.574912	normal	0.0233029	-0.481506	normal	0.531133
ONT.16083.2	9.79709e-06	1.24132e-05	1.09076e-05	1.24237e-05	1.24462e-05	1.07265e-05	3.66851e-05	1.47058e-05	1.85898e-05	1.63374e-05	1.39368e-05	2.89294e-05	2.38252e-05	2.24168e-05	2.23298e-05	2.16973e-05	2.40876e-05	2.66744e-05	2.206e-05	2.95833e-05	1.59727e-05	1.6077e-05	1.73398e-05	1.62838e-05	1.47083e-05	1.56886e-05	1.41085e-05	1.63068e-05	1.21023e-05	1.92069e-05	1.52135e-05	1.89132e-05	1.67211e-05	1.31235e-05	1.41028e-05	1.43106e-05	0.000493462	1.05001	up	0.000280576	-0.623636	normal	0.0193057	0.426369	normal	0.00671659	1.02544	up	0.0355817
ONT.16087.1	5.04072e-05	5.13628e-05	5.55901e-05	6.38034e-05	8.22809e-05	5.457e-05	5.20802e-05	5.55791e-05	5.37333e-05	6.14102e-05	6.22052e-05	5.44087e-05	6.47414e-05	6.14209e-05	6.56793e-05	6.0386e-05	6.25235e-05	6.38745e-05	5.50398e-05	6.42282e-05	6.68339e-05	6.69117e-05	6.31544e-05	6.67931e-05	5.87034e-05	5.79794e-05	6.00936e-05	5.99963e-05	5.21347e-05	5.81186e-05	5.97536e-05	5.83105e-05	6.05277e-05	5.80348e-05	5.72257e-05	5.96765e-05	0.0056269	0.285846	normal	0.0420628	-0.11799	normal	0.0414319	0.167856	normal	0.628523	-0.103341	normal	0.13177
ONT.16098.2	9.43194e-05	9.7151e-05	9.82505e-05	8.55646e-05	6.56466e-05	6.18102e-05	4.99845e-05	6.74044e-05	6.982e-05	8.2826e-05	6.11735e-05	7.62682e-05	0.000106023	8.7452e-05	9.88795e-05	8.18358e-05	7.00704e-05	6.77898e-05	8.23313e-05	8.93692e-05	7.017e-05	6.49379e-05	5.62247e-05	7.16087e-05	9.25841e-05	9.24449e-05	8.84026e-05	8.96195e-05	7.33448e-05	8.55686e-05	9.9972e-05	8.78481e-05	9.34034e-05	7.9693e-05	8.15808e-05	8.77159e-05	0.887419	0.0130534	normal	0.364061	-0.096537	normal	0.0407515	-0.0834836	normal	0.810395	0.0445106	normal	0.216916
ONT.16102.1	1.90942e-05	1.80792e-05	2.08496e-05	1.43964e-05	2.26674e-05	1.598e-05	1.44149e-05	1.27748e-05	1.07166e-05	1.23476e-05	1.63117e-05	7.85428e-06	1.28834e-05	1.2524e-05	1.33175e-05	1.40174e-05	1.3925e-05	2.17515e-05	1.64834e-05	1.86025e-05	1.62312e-05	1.07544e-05	1.53256e-05	1.12356e-05	2.10291e-05	2.42185e-05	1.97777e-05	2.10129e-05	2.63916e-05	2.40555e-05	2.29303e-05	2.4746e-05	1.17167e-05	1.54037e-05	1.66791e-05	1.59782e-05	0.01079	-0.583363	normal	0.019489	0.747738	normal	0.220742	0.164374	normal	0.773516	-0.0941178	normal	0.088743
ONT.16116.2	9.2544e-06	8.81509e-06	7.56012e-06	9.86399e-06	1.27295e-05	9.26881e-06	1.59307e-05	5.24323e-06	5.50726e-06	4.87749e-06	5.69262e-06	1.2019e-05	5.32862e-06	6.12672e-06	7.2943e-06	5.29347e-06	7.30529e-06	9.12889e-06	9.69719e-06	6.28326e-06	6.73011e-06	7.50438e-06	1.0211e-05	8.6142e-06	7.2159e-06	5.12826e-06	6.90704e-06	9.67235e-06	7.50394e-06	9.7037e-06	7.77879e-06	7.47809e-06	6.86757e-06	7.49401e-06	5.9518e-06	8.52309e-06	0.0405468	-0.450948	normal	0.85638	0.0380856	normal	0.0651331	-0.412863	normal	0.09323	-0.552318	normal	0.274828
ONT.1616.1	8.11669e-06	1.4285e-05	1.39969e-05	1.69058e-05	1.9837e-05	1.31173e-05	1.61634e-05	1.1295e-05	1.39556e-05	1.19652e-05	1.48794e-05	1.42723e-05	1.53538e-05	1.63158e-05	1.45573e-05	1.72788e-05	1.55725e-05	1.63544e-05	1.05347e-05	1.53794e-05	1.71043e-05	1.62886e-05	1.71102e-05	1.74051e-05	1.41057e-05	1.4505e-05	1.77208e-05	1.61113e-05	1.60245e-05	1.6318e-05	1.9134e-05	1.64565e-05	1.6479e-05	1.88639e-05	1.31608e-05	1.76505e-05	0.240842	0.344853	normal	0.979676	0.00326059	normal	0.242907	0.348113	normal	0.92234	-0.0190617	normal	0.663791
ONT.16191.2	6.29729e-06	6.97181e-06	7.36716e-06	8.40827e-06	9.93221e-06	9.22359e-06	7.28003e-06	7.24024e-06	7.03975e-06	6.50056e-06	6.75646e-06	6.15798e-06	1.7422e-05	1.21513e-05	1.39406e-05	1.37198e-05	1.23844e-05	1.15847e-05	1.22468e-05	1.41274e-05	1.18044e-05	1.34873e-05	1.20499e-05	1.17635e-05	8.71231e-06	8.32085e-06	9.15103e-06	1.0151e-05	8.11333e-06	8.20135e-06	7.31105e-06	7.23056e-06	7.94297e-06	7.6522e-06	7.57517e-06	7.23447e-06	0.0344305	1.0763	normal	0.0616711	-0.732783	normal	0.0109019	0.343514	normal	0.0144998	0.451351	normal	0.0149095
ONT.16196.1	2.62641e-05	1.86114e-05	2.54259e-05	2.14501e-05	2.71035e-05	2.33465e-05	1.80588e-05	1.98605e-05	2.18261e-05	1.75396e-05	2.52518e-05	1.2347e-05	5.38918e-05	4.09608e-05	4.40531e-05	4.96427e-05	4.30924e-05	4.83524e-05	4.07801e-05	4.89818e-05	4.58238e-05	4.22474e-05	3.67816e-05	4.08689e-05	3.13866e-05	2.7677e-05	2.81809e-05	2.6414e-05	2.78419e-05	2.80462e-05	2.77518e-05	2.28303e-05	2.31101e-05	2.61325e-05	2.60342e-05	2.38464e-05	0.0119453	0.982481	normal	0.0384824	-0.67097	normal	0.130368	0.311511	normal	0.00104313	0.972523	normal	0.00725774
ONT.16218.1	4.62811e-05	6.2685e-05	6.38171e-05	7.35836e-05	8.27869e-05	5.82541e-05	5.46564e-05	7.02746e-05	6.52315e-05	6.71812e-05	7.56312e-05	7.28077e-05	4.50141e-05	5.41861e-05	5.56e-05	6.00794e-05	6.01522e-05	6.00727e-05	5.74911e-05	5.73365e-05	6.82036e-05	7.24394e-05	7.02845e-05	7.71712e-05	6.85338e-05	6.11531e-05	7.49152e-05	6.07596e-05	6.53127e-05	6.78201e-05	8.35589e-05	8.00684e-05	7.97322e-05	8.04526e-05	7.28003e-05	7.6693e-05	0.424265	-0.158556	normal	0.0342296	0.402414	normal	0.208251	0.243858	normal	0.250968	-0.251381	normal	0.15971
ONT.16234.2	0	1.18423e-06	0	0	6.66073e-07	0	0	9.04691e-07	0	0	0	9.54149e-07	2.17381e-06	2.18922e-06	1.43574e-06	3.03315e-06	1.68019e-06	1.86408e-06	1.02588e-06	2.28124e-06	1.74347e-06	0	0	1.56825e-06	0	1.78206e-06	1.66932e-06	1.48272e-06	1.86749e-06	8.5603e-07	9.3784e-07	1.83896e-06	1.87992e-06	0	1.31415e-06	1.68345e-06	--	--	--	0.266894	-0.381491	normal	--	--	--	--	--	--	0.208809
ONT.16253.1	3.39494e-06	3.07558e-06	3.47398e-06	4.76927e-06	4.85484e-06	5.53899e-06	2.53704e-06	1.73863e-06	2.79575e-06	2.00745e-06	2.204e-06	2.70442e-06	1.04604e-06	1.15133e-06	1.48317e-06	1.13063e-06	1.92792e-06	1.538e-06	2.00877e-06	1.41543e-06	1.07319e-06	9.24929e-07	1.61234e-06	2.14874e-06	3.82444e-06	2.57093e-06	3.93187e-06	4.23727e-06	2.59864e-06	3.41413e-06	3.48286e-06	3.00201e-06	3.58029e-06	3.23725e-06	3.1959e-06	3.78429e-06	0.000322212	-1.43398	down	0.0283815	1.48847	normal	0.801705	0.0544859	normal	0.000471131	-1.72194	down	0.0393923
ONT.16258.2	0.000151515	0.000166368	0.000159062	0.00017303	0.000198456	0.000191403	0.000166065	0.00014528	0.000155354	0.000149059	0.000155105	0.000141416	0.000188936	0.000178282	0.000194664	0.000197595	0.000176288	0.000170939	0.000193527	0.000163717	0.000171529	0.000188111	0.000189934	0.000182361	0.000185655	0.000152309	0.000167275	0.000167342	0.000168127	0.000157724	0.000160011	0.00015637	0.000166988	0.000159708	0.000171157	0.000151326	0.012034	0.236445	normal	0.179973	-0.153304	normal	0.442484	0.0831406	normal	0.617114	-0.0470631	normal	0.157296
ONT.16299.1	0	7.79422e-07	1.1004e-06	3.12534e-06	3.68698e-06	2.98482e-06	3.91438e-06	0	1.27957e-06	1.31782e-06	2.03348e-06	1.6484e-06	2.75669e-06	1.49058e-06	2.65079e-06	2.66113e-06	2.68873e-06	2.9135e-06	8.64235e-07	3.51693e-06	2.87231e-06	1.2519e-06	3.70428e-06	2.89822e-06	1.10476e-06	2.56365e-06	2.26298e-06	3.09686e-06	1.37622e-06	2.70209e-06	3.00331e-06	0	2.91901e-06	2.03766e-06	1.09826e-06	1.50142e-06	0.0737764	1.26021	normal	0.621005	-0.21782	normal	0.144133	1.04239	normal	0.127446	-0.245635	normal	0.559227
ONT.16305.1	0	0	0	0	0	0	0	0	0	0	0	0	5.19261e-06	4.66235e-06	5.68596e-06	5.52159e-06	4.49677e-06	4.29038e-06	3.52137e-06	4.48964e-06	4.86407e-06	9.60357e-06	1.42007e-05	1.39096e-05	0	0	0	0	0	0	0	0	0	0	0	0	--	--	--	--	--	--	--	--	--	--	--	--	--
ONT.16316.3	4.16339e-05	5.95681e-05	4.28899e-05	9.73751e-05	4.52108e-05	9.47429e-05	4.47093e-05	3.82696e-05	3.83945e-05	5.68103e-05	4.9444e-05	2.5237e-05	7.19112e-05	6.69595e-05	5.18755e-05	6.44346e-05	5.04013e-05	3.61986e-05	3.25356e-05	4.40305e-05	4.58421e-05	3.68573e-05	3.08528e-05	3.91784e-05	3.36381e-05	8.25097e-05	9.72247e-05	7.97592e-05	8.33751e-05	3.59046e-05	9.18834e-05	2.5718e-05	6.34871e-05	7.18525e-05	4.26635e-05	6.17248e-05	0.136121	0.404664	normal	0.738737	0.16172	normal	0.35308	0.566384	normal	0.227717	-0.65201	normal	0.422027
ONT.16368.1	8.03992e-06	6.31274e-06	6.50696e-06	1.05977e-05	9.77885e-06	1.12397e-05	1.31388e-05	5.268e-06	6.81005e-06	5.7853e-06	7.02197e-06	7.04937e-06	8.21381e-06	3.46418e-06	7.19498e-06	7.56594e-06	7.54146e-06	7.0106e-06	5.48258e-06	6.74746e-06	4.33423e-06	3.15295e-06	2.77639e-06	1.18225e-06	1.50508e-05	1.41164e-05	1.55722e-05	1.64497e-05	1.28482e-05	1.33481e-05	1.24729e-05	1.4622e-05	1.3055e-05	1.20122e-05	1.19493e-05	1.38389e-05	0.701384	-0.144391	normal	0.019992	1.24522	normal	0.000448328	1.10083	up	0.00863331	-0.515446	normal	0.0236611
ONT.16372.1	8.75128e-06	9.31336e-06	1.09739e-05	1.15006e-05	6.77776e-06	1.15784e-05	7.75895e-06	1.34222e-05	1.26169e-05	1.2723e-05	1.18414e-05	8.8412e-06	1.04523e-05	9.65282e-06	1.00841e-05	1.08099e-05	1.01237e-05	8.09374e-06	1.07297e-05	9.73482e-06	1.05743e-05	1.12035e-05	9.18579e-06	1.06653e-05	1.08368e-05	1.13493e-05	1.32335e-05	1.09316e-05	1.02915e-05	1.08396e-05	1.21714e-05	1.15179e-05	1.14557e-05	9.94009e-06	1.39421e-05	1.07407e-05	0.632052	0.0560635	normal	0.128832	0.230514	normal	0.0981998	0.286578	normal	0.886756	-0.0406467	normal	0.340013
ONT.16374.2	6.02866e-05	5.85819e-05	5.83484e-05	4.05051e-05	5.78276e-05	5.75063e-05	3.87217e-05	5.07279e-05	5.82312e-05	4.47185e-05	4.67182e-05	4.19532e-05	4.99613e-05	4.97083e-05	7.17977e-05	4.94023e-05	4.82725e-05	4.09102e-05	4.97651e-05	4.73198e-05	3.87481e-05	3.82857e-05	3.87758e-05	3.58836e-05	5.42563e-05	4.69525e-05	5.29429e-05	4.93499e-05	6.06627e-05	4.96958e-05	4.25721e-05	4.40621e-05	4.76523e-05	3.90511e-05	4.34677e-05	3.56674e-05	0.818303	-0.0475824	normal	0.518711	-0.153583	normal	0.0669964	-0.201165	normal	0.432991	-0.169285	normal	0.205433
ONT.16394.2	1.10512e-05	1.08307e-05	9.91323e-06	7.95797e-06	1.06828e-05	9.10777e-06	7.90312e-06	1.06913e-05	8.66328e-06	9.8887e-06	8.85801e-06	9.35143e-06	1.09904e-05	9.40411e-06	9.09389e-06	1.06618e-05	1.15486e-05	1.12601e-05	8.64843e-06	1.11024e-05	1.06088e-05	1.18124e-05	9.9258e-06	9.95177e-06	1.488e-05	1.30374e-05	1.21547e-05	1.18033e-05	1.21014e-05	1.19161e-05	1.2723e-05	1.34667e-05	1.25878e-05	1.1089e-05	1.34317e-05	1.24187e-05	0.336372	-0.108656	normal	0.0275949	0.442451	normal	0.0582216	0.333795	normal	0.126086	0.270477	normal	0.0832501
ONT.16395.1	4.46919e-05	6.33826e-05	6.99303e-05	6.90685e-05	4.84051e-05	6.19291e-05	5.99762e-05	7.28747e-05	8.3808e-05	7.02624e-05	9.37918e-05	3.52276e-05	4.44989e-05	4.3241e-05	4.50129e-05	4.71165e-05	4.69109e-05	3.94932e-05	4.91324e-05	4.66928e-05	4.59671e-05	4.29748e-05	3.40642e-05	4.69189e-05	7.03705e-05	6.8534e-05	6.63642e-05	6.47469e-05	6.46259e-05	7.63713e-05	7.83035e-05	7.14579e-05	7.56498e-05	6.95338e-05	7.42775e-05	5.43973e-05	0.183646	-0.423173	normal	0.000488008	0.628771	normal	0.352112	0.205598	normal	0.112877	-0.426138	normal	0.00995971
ONT.16398.3	2.10668e-06	2.01163e-06	2.29167e-06	2.68687e-06	1.22895e-06	1.95505e-06	1.16659e-06	2.403e-06	2.22045e-06	4.34111e-06	1.84384e-06	5.84927e-06	1.06129e-06	1.83379e-06	2.08398e-06	2.32326e-06	9.51808e-07	8.36683e-07	9.38223e-07	8.55178e-07	9.04658e-07	1.16647e-06	8.5919e-07	2.27632e-06	3.71941e-06	4.27622e-06	7.0302e-06	5.89866e-06	6.78092e-06	3.37227e-06	6.9239e-06	6.68116e-06	7.07964e-06	3.7238e-06	3.89106e-06	6.33058e-06	0.257973	-0.364447	normal	0.0715541	1.5935	normal	0.106071	1.22905	normal	0.40982	-0.513822	normal	0.0422782
ONT.16408.4	2.90469e-05	2.5242e-05	3.16387e-05	3.42231e-05	3.23684e-05	2.59291e-05	3.53443e-05	2.54252e-05	2.1305e-05	3.73728e-05	3.95353e-05	2.96159e-05	2.75884e-05	3.22539e-05	3.15808e-05	3.18439e-05	3.32116e-05	3.25967e-05	3.02972e-05	3.52069e-05	3.05856e-05	3.28279e-05	3.3927e-05	3.49065e-05	3.20632e-05	3.73789e-05	3.50537e-05	4.29833e-05	4.05438e-05	3.44425e-05	3.85929e-05	4.42239e-05	4.54227e-05	4.40024e-05	3.58089e-05	4.33188e-05	0.483315	0.0894388	normal	0.109018	0.192814	normal	0.0643464	0.282253	normal	0.567778	0.0778765	normal	0.113268
ONT.16410.1	7.71324e-07	1.04923e-06	0	0	0	0	0	1.39998e-06	0	0	0	0	0	0	0	0	7.92734e-07	0	0	0	0	0	4.55537e-07	0	6.42698e-06	0	3.09931e-07	5.77692e-06	5.39962e-06	0	6.83342e-06	0	6.99888e-06	6.09421e-06	0	6.51037e-06	--	--	--	--	--	--	0.486154	1.45578	normal	--	--	--	--
ONT.16412.2	0	0	0	0	0	0	0	0	0	0	0	0	1.97056e-07	0	0	0	0	0	0	0	0	0	0	2.83717e-07	6.09099e-07	5.52252e-07	6.31563e-07	8.88711e-07	6.72297e-07	1.08835e-06	0	8.62897e-07	0	8.26216e-07	8.64245e-07	7.33702e-07	--	--	--	--	--	--	--	--	--	--	--	--	--
ONT.16417.1	0.000362943	0.000407104	0.000359408	0.000428056	0.000375613	0.000458449	0.000576795	0.000349895	0.000530167	0.000343945	0.000359174	0.000335883	0.000436627	0.000439354	0.00068691	0.000449702	0.000434616	0.000438399	0.000419111	0.00037366	0.000443135	0.000404974	0.000388799	0.000398978	0.00044066	0.000413898	0.000438265	0.000449816	0.000409559	0.000421011	0.000438967	0.000413826	0.00040698	0.000412605	0.000383846	0.000385562	0.220956	0.468589	normal	0.391346	-0.273693	normal	0.050291	0.194897	normal	0.493159	0.0676592	normal	0.363148
ONT.16421.1	2.70756e-06	2.70728e-06	1.61122e-06	2.80372e-06	2.6272e-06	2.57341e-06	2.92198e-06	2.36605e-06	2.44468e-06	2.14651e-06	1.92733e-06	2.07441e-06	3.36877e-06	2.80832e-06	3.14289e-06	2.99869e-06	2.90838e-06	3.11677e-06	2.803e-06	3.41792e-06	3.46882e-06	3.14075e-06	2.67872e-06	3.43227e-06	1.44737e-05	1.65522e-05	1.56768e-05	1.75717e-05	1.76509e-05	1.78469e-05	1.85733e-05	1.85585e-05	1.87016e-05	1.736e-05	1.66307e-05	1.73453e-05	0.159709	0.40761	normal	0.00128093	2.32511	up	0.000182574	2.73272	up	0.0217499	0.172958	normal	4.82736e-08
ONT.16425.1	0.000178065	0.000170158	0.000165521	0.000153864	0.000125121	0.000155619	0.000174155	0.000145558	0.000154539	0.000154314	0.000156217	0.000169849	0.000163902	0.000157667	0.000165607	0.000154734	0.000167217	0.000174694	0.000142821	0.000149982	0.000173168	0.000145823	0.000135894	0.000148224	0.000178354	0.000173457	0.000158694	0.000160126	0.000176675	0.000177771	0.000163811	0.000169892	0.000172864	0.000172049	0.000169698	0.000179185	0.124464	-0.0766081	normal	0.320389	0.0674805	normal	0.885456	-0.00912762	normal	0.162456	0.192512	normal	0.504267
ONT.16426.3	6.59634e-06	5.06592e-06	6.82811e-06	5.67647e-06	5.47666e-06	6.03457e-06	7.77184e-06	6.09587e-06	4.92525e-06	8.27164e-06	7.91435e-06	8.06772e-06	7.98226e-06	7.86906e-07	7.28508e-07	9.15311e-06	5.55545e-06	5.07428e-06	5.17352e-06	6.16529e-06	7.33322e-06	4.9784e-06	4.89783e-06	6.24166e-06	1.0713e-05	1.23338e-05	1.20121e-05	8.60405e-06	9.17015e-06	1.03849e-05	1.28016e-05	1.03078e-05	1.0093e-05	9.95394e-06	1.03358e-05	1.0591e-05	0.33875	-0.961128	normal	0.065969	1.88413	normal	0.00182631	0.923005	normal	0.571637	0.202873	normal	0.150199
ONT.16457.2	8.54666e-05	7.24902e-05	8.82582e-05	6.64086e-05	5.0727e-05	8.16853e-05	4.12457e-05	4.95766e-05	5.76574e-05	7.29767e-05	7.04996e-05	3.22252e-05	7.67119e-05	5.4526e-05	7.64771e-05	7.80969e-05	5.88235e-05	5.74791e-05	8.36336e-05	6.6132e-05	4.98891e-05	4.02178e-05	3.48012e-05	5.87025e-05	5.68936e-05	4.01286e-05	3.94207e-05	3.69463e-05	5.73783e-05	3.24302e-05	4.21087e-05	3.64343e-05	4.20345e-05	3.0303e-05	4.86701e-05	3.9433e-05	0.229637	-0.245314	normal	0.0669978	-0.606307	normal	0.00869701	-0.85162	normal	0.901679	-0.0324456	normal	0.0920573
ONT.16494.1	2.01794e-05	1.75314e-05	2.01311e-05	1.71626e-05	1.42227e-05	1.32275e-05	1.57387e-05	1.27129e-05	1.58277e-05	1.56715e-05	1.55314e-05	1.63841e-05	1.92416e-05	1.50494e-05	1.63931e-05	1.74215e-05	1.20884e-05	1.32868e-05	1.45193e-05	1.47937e-05	1.38058e-05	1.09828e-05	1.17399e-05	1.18117e-05	1.32264e-05	1.1768e-05	1.43673e-05	1.14661e-05	1.18794e-05	1.39213e-05	1.4208e-05	1.27675e-05	1.36354e-05	1.23369e-05	1.19424e-05	1.19087e-05	0.197937	-0.190583	normal	0.0722769	-0.364741	normal	0.00630886	-0.555324	normal	0.778679	-0.0599541	normal	0.381469
ONT.16507.1	0.000263403	0.000237288	0.000219175	0.000191975	0.000167608	0.000203216	0.000232987	0.000244058	0.000247954	0.000223303	0.000236927	0.000291107	0.000244612	0.000297228	0.000242758	0.000207069	0.000275695	0.00028272	0.000333426	0.000226335	0.000277917	0.000278493	0.000307475	0.000236054	0.000265254	0.000254219	0.000275841	0.000234517	0.000273957	0.000277014	0.000226138	0.000263716	0.000227872	0.000262683	0.000238706	0.000258284	0.387266	0.124224	normal	0.864567	0.0195716	normal	0.179597	0.143796	normal	0.0908581	0.443752	normal	0.824778
ONT.16513.1	2.3257e-05	2.50978e-05	2.35503e-05	3.54546e-05	3.94262e-05	3.59119e-05	3.52302e-05	1.98334e-05	2.0402e-05	1.83572e-05	2.34495e-05	2.12603e-05	2.57011e-05	2.14797e-05	2.34301e-05	2.5811e-05	2.18264e-05	2.53167e-05	1.91274e-05	2.17713e-05	2.30515e-05	2.09005e-05	1.97674e-05	2.00775e-05	2.19579e-05	2.22274e-05	2.16784e-05	3.27411e-05	2.62807e-05	2.62709e-05	2.06693e-05	2.38786e-05	1.95984e-05	2.0531e-05	1.8854e-05	1.86815e-05	0.770858	-0.0262041	normal	0.323495	-0.100408	normal	0.0627277	-0.126612	normal	0.00206709	-0.6028	normal	0.1915
ONT.16518.1	0.000418723	0.000421896	0.000418592	0.000402113	0.000375875	0.000387239	0.000310081	0.000338046	0.000367799	0.000426113	0.000292816	0.000349655	0.000405509	0.000304763	0.000337719	0.000353627	0.000349497	0.000340898	0.000295648	0.000365064	0.000307206	0.000352089	0.000356092	0.00032421	0.000528504	0.000455716	0.000524336	0.000507198	0.000487328	0.000559016	0.000593595	0.00055005	0.000557328	0.000573145	0.000526558	0.000592363	0.140699	-0.264892	normal	0.0170631	0.525542	normal	0.0717137	0.260649	normal	0.0186194	-0.158459	normal	0.0133884
ONT.16518.7	2.60633e-05	2.34578e-05	2.73732e-05	2.51237e-05	2.18005e-05	2.33073e-05	1.33871e-05	2.50023e-05	2.43127e-05	2.8527e-05	2.16811e-05	1.65975e-05	3.46261e-05	3.04526e-05	3.40618e-05	3.11379e-05	3.31654e-05	2.24437e-05	2.93904e-05	2.48249e-05	2.57826e-05	2.37852e-05	2.5706e-05	2.71751e-05	4.01408e-05	2.86461e-05	4.20587e-05	3.51632e-05	3.44705e-05	3.99675e-05	4.3752e-05	3.87176e-05	4.23771e-05	5.99603e-05	3.43876e-05	4.82088e-05	0.0135309	0.366597	normal	0.454273	0.161005	normal	0.105052	0.527601	normal	0.231209	0.304695	normal	0.131886
ONT.16523.2	0.000227897	0.000245535	0.000234876	0.000319111	0.000369852	0.000300861	0.000259146	0.000217144	0.000202365	0.000199032	0.00020856	0.000217649	0.000228645	0.000247471	0.000252527	0.000278911	0.000218123	0.000275035	0.000210881	0.000208877	0.000291288	0.000227211	0.000233377	0.000262107	0.000318883	0.000306796	0.00033113	0.000275133	0.00028633	0.000269974	0.000313448	0.000278409	0.000286962	0.00024605	0.000266352	0.000237824	0.492851	0.0408369	normal	0.00167705	0.393018	normal	0.00103165	0.433855	normal	0.0636431	-0.358442	normal	0.421541
ONT.16526.2	7.16146e-05	6.1987e-05	0.000102999	4.03257e-05	7.0071e-05	4.52654e-05	1.85152e-05	8.55944e-05	6.85794e-05	3.82803e-05	5.78992e-05	3.06237e-05	4.79481e-05	6.93232e-05	6.58639e-05	7.43305e-05	8.5663e-05	5.31441e-05	6.29412e-05	3.65332e-05	5.22527e-05	3.88418e-05	4.34117e-05	3.04408e-05	8.58274e-05	8.40107e-05	0.000108133	5.32944e-05	6.75283e-05	8.77303e-05	7.5967e-05	7.10252e-05	8.11017e-05	8.03752e-05	8.50533e-05	8.00646e-05	0.292378	-0.369543	normal	0.0374429	0.602026	normal	0.408031	0.232483	normal	0.221762	0.453367	normal	0.917211
ONT.16530.1	5.84644e-05	4.44968e-05	5.33829e-05	3.74727e-05	3.42471e-05	3.75635e-05	7.2037e-05	5.65349e-05	7.78228e-05	5.74228e-05	6.54244e-05	8.74494e-05	4.15575e-05	5.27545e-05	4.85788e-05	3.14972e-05	2.91972e-05	5.69752e-05	2.60941e-05	4.31718e-05	1.78875e-05	1.98456e-05	2.35509e-05	2.61813e-05	3.49459e-05	6.16482e-05	1.87991e-05	4.58835e-05	4.42761e-05	3.82411e-05	1.44111e-05	2.23045e-05	2.3564e-05	1.30837e-05	1.7743e-05	1.59854e-05	0.441539	-0.129812	normal	0.54364	-0.308354	normal	0.391423	-0.438166	normal	0.783973	0.106669	normal	0.730875
ONT.16544.1	3.32877e-06	6.7305e-06	4.59483e-06	6.67625e-06	6.8263e-06	5.00176e-06	7.74053e-06	5.4866e-06	4.08383e-06	3.29592e-06	5.21658e-06	3.74755e-06	1.27826e-05	9.416e-06	9.52258e-06	1.32185e-05	1.0025e-05	1.04647e-05	7.88194e-06	1.35354e-05	8.4505e-06	8.05531e-06	1.11942e-05	1.27072e-05	4.96052e-07	5.60528e-06	3.96934e-06	4.75789e-06	4.01195e-06	5.53362e-06	0	2.0807e-06	4.02894e-06	4.02761e-06	4.84969e-06	3.75426e-06	0.0190088	1.11414	normal	0.0212634	-1.65529	normal	0.451612	-0.541144	normal	0.0189648	0.865238	normal	0.0122775
ONT.1657.1	0.000127069	0.000140198	0.000141675	0.000127028	0.000135183	0.000129114	0.000106399	0.000157953	0.000148871	0.000155745	0.000123872	0.000110746	0.000156204	0.000125157	0.000133375	0.000150375	0.000115949	0.000102406	0.000114555	0.000141883	0.000127463	9.98012e-05	0.000100314	0.000116786	0.000175146	0.000144002	0.000160978	0.000172248	0.000157303	0.000152208	0.000177285	0.000155724	0.00017855	0.000148658	0.000155487	0.000161546	0.864502	0.0203005	normal	0.167305	0.211221	normal	0.101173	0.231522	normal	0.652407	-0.0857995	normal	0.103112
ONT.16577.2	3.84487e-06	3.81619e-06	3.59452e-06	2.51776e-06	1.66703e-06	3.27139e-06	1.05701e-06	1.6172e-06	1.72145e-06	1.49578e-06	1.12571e-06	2.0819e-06	3.54406e-06	3.64153e-06	5.09053e-06	4.61837e-06	4.75688e-06	2.52473e-06	6.64742e-06	3.64293e-06	3.07791e-06	1.6784e-06	2.85594e-06	2.95351e-06	6.17072e-06	6.29883e-06	5.25733e-06	4.63723e-06	5.51983e-06	4.56657e-06	5.35544e-06	4.78845e-06	5.73256e-06	5.5724e-06	5.74569e-06	4.53452e-06	0.567946	0.125214	normal	0.0466133	0.530085	normal	0.0178285	0.655298	normal	0.17164	0.674451	normal	0.32489
ONT.16580.1	6.33479e-05	7.34171e-05	6.32211e-05	6.97728e-05	5.57206e-05	6.39624e-05	5.94307e-05	6.32825e-05	6.91847e-05	6.87737e-05	6.70647e-05	6.44236e-05	3.23032e-05	3.30312e-05	3.64529e-05	3.23796e-05	3.50425e-05	3.71346e-05	3.48561e-05	3.46707e-05	3.75567e-05	3.52244e-05	3.3163e-05	3.56053e-05	3.07005e-05	3.05351e-05	2.82418e-05	2.47156e-05	2.21512e-05	2.68072e-05	2.88553e-05	2.88906e-05	3.04697e-05	2.74012e-05	2.88288e-05	2.52163e-05	0.00517177	-0.974342	normal	0.0641396	-0.185963	normal	0.0060365	-1.16031	down	0.0129996	-0.857576	normal	0.00590382
ONT.16585.1	1.41287e-06	6.44868e-07	0	0	5.10571e-07	0	0	1.67639e-06	7.96686e-07	9.02155e-07	1.48574e-06	1.70702e-06	1.9845e-06	5.48708e-06	1.04364e-06	4.11334e-07	3.90263e-06	1.19603e-05	2.02695e-06	3.98914e-06	1.07208e-06	3.07223e-06	3.9322e-06	2.85361e-06	4.82973e-07	0	0	0	3.49405e-07	0	0	0	0	0	1.46002e-06	8.30903e-07	0.309753	1.47758	normal	--	--	--	--	--	--	--	--	--	--
ONT.16587.2	8.24135e-06	8.92456e-06	8.97756e-06	1.07864e-05	1.09864e-05	8.3753e-06	1.085e-05	8.33947e-06	9.10901e-06	9.21041e-06	8.98188e-06	8.86789e-06	1.11604e-05	1.17235e-05	6.24831e-06	1.15122e-05	1.14956e-05	1.0483e-05	7.00305e-06	1.03219e-05	1.0092e-05	9.24933e-06	6.69285e-06	6.32601e-06	6.38489e-06	7.63402e-06	6.12305e-06	1.15301e-05	6.95464e-06	1.07905e-05	1.04369e-05	1.0015e-05	9.90709e-06	0	3.86405e-06	6.86497e-06	0.625667	0.156165	normal	0.222133	-0.532412	normal	0.0320351	-0.376247	normal	0.316734	0.151698	normal	0.427811
ONT.1660.5	0.000665049	0.000721393	0.00055016	0.000620085	0.000463628	0.000704411	0.000384268	0.000547977	0.000555772	0.000578804	0.000501805	0.000455736	0.000545214	0.000598688	0.000523918	0.000487649	0.000421599	0.000466777	0.000403894	0.000424723	0.000490069	0.000363373	0.000360244	0.000486495	0.000505511	0.000588363	0.000436163	0.000548392	0.000578745	0.000418448	0.000360587	0.000336054	0.000370191	0.000375005	0.000453643	0.000379785	0.210381	-0.215564	normal	0.421084	-0.124397	normal	0.11399	-0.339961	normal	0.184306	-0.377941	normal	0.373829
ONT.16612.1	0.000320165	0.000323403	0.000313711	0.000245804	0.000233129	0.000296299	0.000262022	0.000312366	0.000308997	0.000276842	0.000277121	0.000278975	0.000243541	0.000309639	0.000313201	0.00022498	0.000291673	0.000311619	0.000344079	0.000268873	0.000244353	0.000282625	0.000281514	0.000257294	0.000275032	0.000271945	0.000234171	0.000248257	0.000296945	0.000305331	0.000199009	0.000277352	0.000246428	0.00027549	0.000298214	0.000255871	0.312222	-0.143938	normal	0.352608	-0.149405	normal	0.0412603	-0.293343	normal	0.618097	0.0954761	normal	0.827723
ONT.16651.1	4.83575e-05	3.26603e-05	1.54605e-05	1.30865e-05	1.21173e-05	2.04157e-05	1.31386e-05	1.17889e-05	1.16623e-05	1.4215e-05	1.5929e-05	1.5133e-05	1.95816e-05	2.43446e-05	2.61569e-05	1.73661e-05	2.12049e-05	2.50214e-05	3.19358e-05	2.08355e-05	2.40222e-05	1.65382e-05	2.21548e-05	1.93967e-05	2.01227e-05	1.21546e-05	1.04811e-05	1.35204e-05	1.93569e-05	1.41388e-05	1.47161e-05	1.52923e-05	1.50825e-05	1.72791e-05	1.62852e-05	1.74033e-05	0.4536	-0.461137	normal	0.0724011	-0.71286	normal	0.192902	-1.174	normal	0.157396	0.479204	normal	0.129935
ONT.16658.1	0.000222134	0.000222531	0.000215598	0.000262076	0.000329178	0.000269005	0.000217733	0.000244519	0.000242307	0.000218221	0.000229275	0.000238647	0.000257925	0.000244753	0.000272437	0.000256011	0.00026721	0.000258081	0.000252537	0.000254493	0.000266385	0.000270559	0.000264478	0.000240401	0.000280561	0.00025564	0.000285906	0.000275775	0.000248972	0.000270711	0.000280254	0.000257056	0.000256664	0.000261209	0.000252969	0.000266494	0.0330914	0.231369	normal	0.272767	0.084916	normal	0.0234599	0.316285	normal	0.341693	-0.138891	normal	0.637164
ONT.16664.1	2.54147e-06	3.72657e-06	4.03425e-06	5.56747e-06	6.42843e-06	4.14196e-06	3.75373e-06	5.58474e-06	5.47583e-06	5.0592e-06	2.40862e-06	2.20404e-06	3.10915e-06	3.65738e-06	2.5035e-06	3.51048e-06	2.94691e-06	1.85005e-06	2.86458e-06	3.49092e-06	3.98259e-06	2.92281e-06	3.4765e-06	3.92491e-06	4.32848e-06	5.6062e-06	5.61043e-06	6.16592e-06	5.17025e-06	4.91107e-06	5.12242e-06	6.36784e-06	5.2594e-06	5.10507e-06	4.90586e-06	5.02988e-06	0.577601	-0.152319	normal	0.0201194	0.745815	normal	0.0489573	0.593495	normal	0.0386157	-0.957975	normal	0.0145547
ONT.16665.2	0.000507233	0.000546453	0.000481858	0.00106536	0.00111388	0.000844179	0.000640658	0.000409506	0.000436259	0.000421125	0.000425285	0.000407999	0.00040843	0.000426602	0.000446432	0.000386716	0.000404849	0.000365877	0.000367648	0.000380334	0.000370536	0.000379571	0.000419228	0.000340272	0.000446352	0.000407801	0.000457888	0.000640457	0.000441047	0.000440789	0.000432076	0.000406409	0.000391074	0.000419147	0.00038807	0.000406537	0.0264192	-0.260956	normal	0.617367	0.0340191	normal	0.0389047	-0.226936	normal	0.0159652	-1.38524	normal	0.206319
ONT.16683.1	6.96495e-05	9.06767e-05	8.30076e-05	8.97667e-05	8.89173e-05	9.15827e-05	0.000120585	7.82333e-05	7.93038e-05	7.38122e-05	8.08625e-05	7.044e-05	8.49845e-05	7.55087e-05	8.2932e-05	8.59052e-05	7.60325e-05	8.14226e-05	6.56565e-05	7.32363e-05	7.72317e-05	7.02061e-05	6.86246e-05	6.90571e-05	0.000111216	7.9864e-05	7.68034e-05	8.74788e-05	0.000103566	0.000112718	7.86293e-05	7.85741e-05	0.000113668	7.24962e-05	6.83183e-05	7.06427e-05	0.996714	0.000541771	normal	0.539772	0.138125	normal	0.560346	0.138667	normal	0.0789005	-0.151289	normal	0.0976627
ONT.16701.2	3.48505e-05	3.23481e-05	3.75953e-05	4.90361e-05	4.97739e-05	5.1408e-05	4.74519e-05	4.25193e-05	4.11305e-05	4.27137e-05	4.59606e-05	3.45778e-05	5.2053e-05	4.95018e-05	5.32406e-05	5.31753e-05	5.2313e-05	5.0483e-05	4.63112e-05	5.39254e-05	5.13495e-05	4.85189e-05	4.92049e-05	5.07794e-05	6.20783e-05	6.14328e-05	6.12939e-05	6.6742e-05	5.11022e-05	5.80043e-05	5.46295e-05	5.42546e-05	5.39201e-05	4.95186e-05	4.97239e-05	4.77792e-05	0.0013232	0.562807	normal	0.00934477	0.255641	normal	0.0026359	0.818448	normal	0.145447	0.0542237	normal	0.279181
ONT.16715.1	3.44162e-06	3.81669e-06	2.72132e-06	2.02571e-06	1.97979e-06	3.84961e-06	7.54899e-07	1.13165e-06	2.6271e-06	5.25815e-06	5.48957e-06	3.12646e-06	5.80686e-06	5.35412e-06	5.22324e-06	5.25719e-06	7.33455e-06	7.55628e-06	5.22381e-06	6.64823e-06	6.27398e-06	6.61477e-06	7.43912e-06	3.71751e-06	5.40362e-06	3.45492e-06	5.16738e-06	5.6515e-06	3.53424e-06	4.18678e-06	6.34711e-06	7.0352e-06	5.6878e-06	7.51731e-06	6.40704e-06	6.79284e-06	0.00914347	0.715247	normal	0.328281	-0.224211	normal	0.146227	0.491036	normal	0.0136418	1.35894	normal	0.0805709
ONT.16732.1	0.000110673	0.000129283	0.000127444	0.000122332	0.000119552	0.000113271	0.000119045	0.000118135	0.000123332	0.000118012	0.000111003	0.000115893	0.000136524	0.000108583	0.000113058	0.00012414	0.000102127	0.000106669	0.000105486	0.000112649	0.000112419	9.61311e-05	9.62446e-05	0.000101578	0.000135014	0.000139016	0.000141274	0.000133602	0.000124764	0.000131676	0.000137175	0.00012275	0.000130318	0.000123627	0.000129828	0.000128153	0.785649	-0.0367316	normal	0.153956	0.213543	normal	0.10368	0.176812	normal	0.390447	-0.0932073	normal	0.089789
ONT.16733.1	8.34265e-06	8.7638e-06	9.37819e-06	1.16388e-05	1.00761e-05	9.64876e-06	7.08909e-06	6.8552e-06	6.9884e-06	6.07202e-06	7.464e-06	7.2618e-06	9.54022e-06	9.12499e-06	1.04371e-05	9.88877e-06	8.68067e-06	1.05112e-05	8.83323e-06	1.04696e-05	7.86149e-06	7.87098e-06	7.37061e-06	8.87391e-06	9.74435e-06	9.87883e-06	1.01713e-05	1.1252e-05	9.10277e-06	9.86925e-06	9.42913e-06	8.51797e-06	8.11217e-06	6.96993e-06	8.96105e-06	8.0898e-06	0.154077	0.135977	normal	0.619167	0.0339129	normal	0.0507742	0.16989	normal	0.400872	-0.10903	normal	0.669478
ONT.16735.1	1.04081e-06	1.02491e-06	7.14969e-07	1.02257e-06	1.02629e-06	1.0021e-06	7.35019e-07	0	3.89786e-07	6.40443e-07	6.27284e-07	7.53315e-07	7.30331e-07	9.00958e-07	1.02672e-06	5.61496e-07	8.9553e-07	7.48802e-07	7.15e-07	8.15633e-07	7.60476e-07	5.00956e-07	0	7.44085e-07	7.94454e-07	7.95739e-07	7.49226e-07	9.87974e-07	8.68569e-07	7.8408e-07	9.87047e-07	1.07647e-06	6.46138e-07	9.59715e-07	5.61566e-07	6.19919e-07	0.779994	-0.0650952	normal	0.341276	-0.184195	normal	0.298956	-0.249291	normal	0.0994526	-0.467944	normal	0.283141
ONT.16748.2	2.1122e-06	1.75051e-06	1.61775e-06	2.37336e-06	1.73052e-06	2.9827e-06	7.36116e-06	1.83004e-06	1.81873e-06	1.94285e-06	2.2787e-06	3.32331e-06	1.84178e-06	1.50112e-06	2.14039e-06	1.78034e-06	1.99779e-06	1.77268e-06	1.83077e-06	2.10041e-06	1.86275e-06	1.49867e-06	1.86022e-06	1.86491e-06	3.05536e-06	3.44521e-06	2.47988e-06	2.84207e-06	3.01525e-06	2.59386e-06	1.72172e-06	1.81155e-06	3.15875e-06	1.56401e-06	1.60113e-06	1.82503e-06	0.997017	0.000744968	normal	0.0321837	0.711748	normal	0.0341289	0.712493	normal	0.290785	-0.352394	normal	0.0049049
ONT.16771.1	7.88071e-05	7.0026e-05	6.20413e-05	5.7275e-05	4.21173e-05	6.27037e-05	6.82428e-05	4.97658e-05	5.18692e-05	6.81772e-05	5.93639e-05	6.66475e-05	7.5724e-05	6.05228e-05	6.39079e-05	6.77912e-05	4.98163e-05	5.55453e-05	4.89405e-05	5.94074e-05	5.78141e-05	3.827e-05	4.98205e-05	5.58056e-05	6.25116e-05	7.25366e-05	6.50649e-05	7.23773e-05	7.36358e-05	6.92585e-05	8.15282e-05	7.2156e-05	7.89767e-05	7.15529e-05	7.02846e-05	7.90598e-05	0.621317	-0.0752686	normal	0.998132	-0.000299232	normal	0.569536	-0.0755678	normal	0.674198	0.0951982	normal	0.110501
ONT.16780.1	4.82858e-05	6.3535e-05	6.43654e-05	5.00339e-05	5.27465e-05	4.55593e-05	5.83595e-05	6.4828e-05	6.08964e-05	6.32633e-05	4.9283e-05	5.65838e-05	7.22702e-05	5.93396e-05	5.84955e-05	6.51004e-05	5.63879e-05	5.52221e-05	4.83367e-05	6.22102e-05	5.43475e-05	6.09353e-05	4.95462e-05	5.78029e-05	5.66877e-05	6.00648e-05	4.87421e-05	5.10924e-05	4.64209e-05	4.94713e-05	5.12576e-05	5.24205e-05	5.0343e-05	4.24212e-05	5.07768e-05	4.99267e-05	0.53732	0.109698	normal	0.220681	-0.200014	normal	0.601836	-0.0903161	normal	0.0743411	0.252482	normal	0.0690299
ONT.16788.1	9.6483e-05	7.07786e-05	6.85953e-05	8.95688e-05	8.45117e-05	8.62554e-05	8.88284e-05	5.83112e-05	6.4372e-05	7.99861e-05	7.20378e-05	6.7871e-05	8.05843e-05	0.000100274	6.71672e-05	6.72928e-05	8.18973e-05	7.14196e-05	9.98174e-05	8.17408e-05	7.96918e-05	9.50968e-05	9.23375e-05	8.29385e-05	6.24635e-05	6.06102e-05	8.03111e-05	7.63411e-05	8.2278e-05	6.42879e-05	5.13639e-05	7.15468e-05	5.38791e-05	6.98403e-05	7.23346e-05	6.10395e-05	0.773002	0.0725787	normal	0.275071	-0.286279	normal	0.384363	-0.2137	normal	0.0802899	-0.238879	normal	0.916548
ONT.16798.9	1.09417e-06	1.31978e-06	0	0	0	0	0	0	9.10465e-07	1.57638e-06	1.1306e-06	0	1.86931e-06	7.95876e-07	8.73847e-07	1.5436e-06	1.42524e-06	1.43343e-06	1.04561e-06	2.39953e-06	1.80009e-06	1.06936e-06	1.921e-06	2.23983e-06	1.02508e-06	1.52309e-06	1.31409e-06	1.03933e-06	2.0286e-06	1.28197e-06	2.5154e-06	2.56819e-06	2.09336e-06	2.22045e-06	2.77321e-06	2.31944e-06	0.916749	0.0519157	normal	0.794384	0.126089	normal	0.442932	0.178005	normal	--	--	--	0.95875
ONT.16800.1	7.51938e-06	8.01127e-06	8.22849e-06	1.15628e-05	1.01461e-05	1.3367e-05	1.57181e-05	7.70764e-06	7.21403e-06	9.00423e-06	9.14905e-06	1.01521e-05	6.28301e-06	6.98791e-06	6.71204e-06	7.40436e-06	5.95091e-06	6.39297e-06	6.51855e-06	5.94753e-06	6.98153e-06	5.29621e-06	6.11629e-06	5.55115e-06	1.10438e-05	9.67172e-06	1.27914e-05	1.19065e-05	1.05458e-05	9.09096e-06	1.11606e-05	1.08495e-05	9.04376e-06	8.41153e-06	9.25725e-06	8.65002e-06	0.0127523	-0.249713	normal	0.0325215	0.745686	normal	0.0625354	0.495974	normal	0.0180992	-0.828754	normal	0.0229072
ONT.16843.2	0.00114665	0.00125234	0.00112415	0.00140927	0.00147879	0.00132966	0.0013868	0.00117861	0.00118976	0.00118459	0.00125245	0.00129679	0.00116728	0.00118228	0.00123675	0.0012877	0.00122001	0.00135965	0.00112682	0.00118933	0.00131545	0.00124544	0.00122489	0.00126191	0.00132031	0.00133945	0.00132128	0.00145278	0.00133575	0.0013826	0.001446	0.00139122	0.00140202	0.00132105	0.00132336	0.00133057	0.669916	0.0256339	normal	0.0181715	0.150647	normal	0.0577279	0.176281	normal	0.11921	-0.125114	normal	0.129339
ONT.16847.1	5.3024e-05	6.00875e-05	5.94251e-05	8.49968e-05	8.32973e-05	7.00106e-05	6.45875e-05	6.44874e-05	6.06997e-05	5.60061e-05	6.34911e-05	6.16706e-05	8.08056e-05	7.88691e-05	8.55869e-05	8.37861e-05	7.47318e-05	8.0158e-05	7.28622e-05	9.39319e-05	8.8871e-05	8.7817e-05	8.27524e-05	8.77695e-05	6.76462e-05	7.63077e-05	7.27073e-05	8.03877e-05	6.97818e-05	7.58628e-05	8.25927e-05	7.38729e-05	8.15326e-05	6.84662e-05	7.19029e-05	7.53182e-05	0.00137008	0.507419	normal	0.043757	-0.17888	normal	0.0123859	0.328538	normal	0.983157	0.00224631	normal	0.35758
ONT.16862.1	8.79989e-05	8.67602e-05	7.41843e-05	8.45414e-05	8.35636e-05	7.45427e-05	6.49951e-05	5.68908e-05	5.27525e-05	5.43123e-05	4.14764e-05	5.35322e-05	7.34581e-05	6.25644e-05	7.13391e-05	7.06948e-05	6.04028e-05	6.52629e-05	5.8547e-05	6.49952e-05	7.12925e-05	5.79407e-05	5.66901e-05	5.92758e-05	7.95838e-05	6.92648e-05	6.12293e-05	7.29803e-05	5.88488e-05	6.56606e-05	6.83181e-05	6.63206e-05	5.8983e-05	5.25518e-05	5.65359e-05	6.33749e-05	0.0709853	-0.263669	normal	0.893441	0.0187751	normal	0.136306	-0.244894	normal	0.0241331	-0.305359	normal	0.944456
ONT.16864.2	3.36264e-05	3.81736e-05	3.69696e-05	4.08646e-05	3.92174e-05	3.46164e-05	2.22257e-05	2.86406e-05	2.57086e-05	3.00907e-05	3.29602e-05	1.92584e-05	2.85368e-05	2.98906e-05	3.13635e-05	3.03811e-05	2.88289e-05	2.28576e-05	2.31283e-05	2.66267e-05	3.30413e-05	2.35885e-05	2.4416e-05	2.63719e-05	2.9782e-05	3.39056e-05	3.90284e-05	3.70006e-05	3.72709e-05	3.32949e-05	4.49754e-05	3.80472e-05	4.19518e-05	3.88656e-05	3.54102e-05	3.79888e-05	0.0239547	-0.276635	normal	0.244055	0.194022	normal	0.54987	-0.0826132	normal	0.0228078	-0.482961	normal	0.0450432
ONT.16894.1	0.0010764	0.000974062	0.000896484	0.000774712	0.000612248	0.000831	0.000795918	0.000793685	0.000765469	0.000986562	0.000761044	0.000849379	0.00109001	0.000970901	0.000999958	0.00105543	0.00076334	0.000954413	0.00101298	0.00102819	0.000962842	0.000732376	0.000982862	0.000984667	0.000974732	0.00107376	0.000967123	0.000898239	0.00104955	0.000958387	0.0013042	0.00111356	0.00116551	0.00112335	0.0011984	0.00113625	0.584422	0.054725	normal	0.776408	-0.0214933	normal	0.735057	0.0332318	normal	0.166202	0.322307	normal	0.67663
ONT.16896.1	2.94389e-06	2.51036e-06	2.43863e-06	1.72734e-06	1.86117e-06	3.63392e-06	2.84939e-06	2.41836e-06	2.62911e-06	0	0	3.69498e-06	2.55875e-06	3.3289e-06	3.22106e-06	0	3.03685e-06	3.52723e-06	3.07759e-06	0	2.87265e-06	1.83108e-06	2.38162e-06	0	2.39758e-06	2.48038e-06	1.84629e-06	2.16317e-06	2.19443e-06	2.47031e-06	2.37981e-06	2.8197e-06	2.06255e-06	2.49193e-06	2.0475e-06	2.40016e-06	0.242591	0.206694	normal	0.0658444	-0.437874	normal	0.203502	-0.23118	normal	0.914063	0.0666796	normal	0.782001
ONT.16897.1	2.70711e-05	2.42409e-05	2.96043e-05	2.06461e-05	1.91962e-05	1.76713e-05	1.83533e-05	2.38155e-05	1.84313e-05	1.88975e-05	2.37544e-05	2.46622e-05	8.09035e-06	8.66576e-06	8.4046e-06	8.63695e-06	7.98114e-06	9.49617e-06	7.23717e-06	8.16374e-06	1.05451e-05	9.46386e-06	9.01551e-06	1.24473e-05	0	0	0	0	0	0	0	0	0	0	0	0	0.0063913	-1.68526	down	--	--	--	--	--	--	0.00173255	-1.13906	down	--
ONT.16921.1	4.47483e-05	5.1944e-05	4.93659e-05	5.54008e-05	5.76724e-05	4.45799e-05	4.75943e-05	4.39884e-05	4.54241e-05	3.86959e-05	4.31589e-05	4.44002e-05	3.77154e-05	3.87065e-05	4.04231e-05	3.93595e-05	3.80553e-05	4.02291e-05	3.90597e-05	4.14445e-05	4.2009e-05	4.10322e-05	4.10102e-05	4.09372e-05	5.18635e-05	5.713e-05	5.4842e-05	5.4485e-05	4.91198e-05	5.80865e-05	4.93155e-05	4.98505e-05	5.07785e-05	5.11864e-05	4.7504e-05	4.50216e-05	0.0313039	-0.321947	normal	0.00277275	0.487653	normal	0.0912506	0.165705	normal	0.0774076	-0.422327	normal	0.024732
ONT.16929.1	6.51595e-07	2.15703e-06	1.8273e-06	2.08421e-06	2.72524e-06	2.72614e-06	1.44876e-06	4.09792e-06	2.63439e-06	3.38418e-06	3.70239e-06	3.13885e-06	4.31288e-06	1.35898e-06	1.64425e-06	4.49594e-06	1.79985e-06	2.2638e-06	2.34432e-06	3.66711e-06	1.69904e-06	4.10139e-06	2.58639e-06	3.19022e-06	4.21134e-06	2.18367e-06	2.34309e-06	4.71173e-06	3.77695e-06	3.61532e-06	4.19029e-06	3.96201e-06	4.17449e-06	3.17837e-06	2.48396e-06	3.5905e-06	0.457829	0.658218	normal	0.702362	0.256243	normal	0.168882	0.914462	normal	0.725566	0.183825	normal	0.291035
ONT.16937.1	6.47543e-07	3.10764e-06	1.55966e-06	3.78406e-06	3.62644e-06	2.68153e-06	3.91222e-06	6.53647e-07	1.63796e-06	2.29129e-06	2.52539e-06	3.7981e-06	7.04471e-06	2.56659e-06	3.17273e-06	2.33967e-06	1.93569e-06	5.91492e-06	1.16705e-06	2.26376e-06	6.78657e-06	1.90924e-06	2.99179e-06	3.64047e-06	1.37554e-05	1.15972e-05	3.5963e-06	6.44592e-06	2.66937e-06	5.96629e-06	3.63939e-06	5.01951e-06	3.36763e-06	2.85654e-06	4.7422e-06	4.48503e-06	0.212803	1.26624	normal	0.217226	1.17917	normal	0.1189	2.44541	normal	0.982069	0.0139774	normal	0.400592
ONT.16945.3	0.00104361	0.00107372	0.00103711	0.0009733	0.000899234	0.00110398	0.000993883	0.00118421	0.00108287	0.00109124	0.00112964	0.00107013	0.00121572	0.00131566	0.00140219	0.00126143	0.00142986	0.00134642	0.0014082	0.00118619	0.00144342	0.00143227	0.00130048	0.00137072	0.00145089	0.00133848	0.00147172	0.0011479	0.00129734	0.0013333	0.00147054	0.00128395	0.00138174	0.00138643	0.00140892	0.00143204	0.0357019	0.318453	normal	0.188009	0.115382	normal	0.00856739	0.433834	normal	0.0111537	0.439914	normal	0.313493
ONT.16948.2	0.000201253	0.000170033	0.000208738	0.000147122	0.000146697	0.000146453	0.000153512	0.000198035	0.000190291	0.000199393	0.000166281	0.000172531	0.000263472	0.000229723	0.000234824	0.000224765	0.000254289	0.000245637	0.000208401	0.000266361	0.000223797	0.000253185	0.000205823	0.000214956	0.000230156	0.00024028	0.000202422	0.000215516	0.00018264	0.000230234	0.000193188	0.000206358	0.000192467	0.000178716	0.000192535	0.000182776	0.0364023	0.327865	normal	0.299853	-0.113676	normal	0.132158	0.214189	normal	0.00840999	0.71897	normal	0.138549
ONT.16964.1	8.3799e-07	1.11643e-06	1.39976e-06	1.06746e-06	8.53189e-07	9.77482e-07	6.52031e-07	7.78627e-07	0	6.2286e-07	1.0966e-06	7.52363e-07	1.0889e-06	1.03159e-06	1.32556e-06	8.69814e-07	8.80435e-07	1.08745e-06	8.25033e-07	1.54175e-06	1.08504e-06	8.90773e-07	5.41725e-07	9.48856e-07	9.12694e-07	1.18121e-06	1.02373e-06	8.47247e-07	5.56315e-07	1.15398e-06	1.01286e-06	9.09519e-07	6.92062e-07	4.95076e-07	7.35815e-07	9.77062e-07	0.87895	0.0389854	normal	0.410676	-0.144497	normal	0.692003	-0.105512	normal	0.841305	-0.0304058	normal	0.655126
ONT.16966.1	4.30803e-06	4.36632e-06	4.42044e-06	5.46541e-06	3.62256e-06	5.47577e-06	4.47672e-06	2.34481e-06	3.87282e-06	2.17094e-06	3.88504e-06	3.73837e-06	6.6778e-06	5.55772e-06	7.39552e-06	7.55876e-06	4.953e-06	6.2719e-06	5.30806e-06	5.36003e-06	6.27741e-06	5.53146e-06	5.96649e-06	5.48372e-06	7.86958e-06	1.25195e-05	1.02136e-05	8.61397e-06	8.22579e-06	8.95761e-06	1.11629e-05	9.57149e-06	8.57111e-06	8.09511e-06	8.66467e-06	6.59836e-06	0.0547971	0.584143	normal	0.0975228	0.640522	normal	0.0489686	1.22467	normal	0.224169	0.367098	normal	0.0803112
ONT.16972.16	0.000460642	0.000538926	0.000506944	0.000548935	0.000615715	0.000596192	0.000499738	0.000586646	0.000552734	0.000576393	0.000578249	0.000512812	0.000515618	0.000587016	0.00059062	0.000496461	0.00064278	0.000546164	0.000614959	0.000532708	0.000569987	0.000566958	0.000560167	0.000591445	0.000528002	0.000539784	0.000541831	0.000587617	0.000570257	0.000581758	0.000645157	0.000657068	0.000572516	0.000665106	0.000610488	0.000647368	0.135829	0.168586	normal	0.371855	-0.0730819	normal	0.267612	0.0955042	normal	0.634129	-0.0631704	normal	0.715654
ONT.16974.3	3.72017e-05	3.71124e-05	3.32767e-05	5.6875e-05	8.41547e-05	5.95406e-05	5.43906e-05	3.06649e-05	3.55276e-05	3.55564e-05	3.21239e-05	3.12818e-05	4.14605e-05	2.74406e-05	4.02592e-05	3.08237e-05	3.55038e-05	3.31155e-05	2.34629e-05	3.83722e-05	3.05893e-05	2.95813e-05	2.88033e-05	3.00996e-05	1.87456e-05	2.25943e-05	2.67896e-05	3.05315e-05	2.36307e-05	2.53336e-05	2.35314e-05	2.68812e-05	1.94902e-05	2.00715e-05	1.92652e-05	2.04984e-05	0.919712	0.0208935	normal	0.0733323	-0.680096	normal	0.0143045	-0.659202	normal	0.0572469	-1.01217	normal	0.0645829
ONT.16975.1	0.000323822	0.000377486	0.00036907	0.000446764	0.000452142	0.000410262	0.000438435	0.000404513	0.000392287	0.000430354	0.000461137	0.000419603	0.00038586	0.000405725	0.000391663	0.000434996	0.000413551	0.000432136	0.00039739	0.000428804	0.000466577	0.000489891	0.000460904	0.000503797	0.000471092	0.000492057	0.000513106	0.000448216	0.00045415	0.000465888	0.000551782	0.000518447	0.000513727	0.000525602	0.000491334	0.000484818	0.141364	0.144633	normal	0.0061084	0.319188	normal	0.00380027	0.463821	normal	0.566491	-0.0317359	normal	0.029088
ONT.16998.2	0.000416478	0.000432713	0.000651208	0.000810445	0.00066483	0.00066421	0.000601276	0.000665962	0.000661066	0.000785338	0.000664091	0.000472941	0.000417487	0.000502151	0.000394656	0.000814182	0.00041067	0.000287881	0.000382179	0.000840494	0.000550851	0.000757702	0.000870776	0.000860267	0.00116841	0.00119567	0.00149871	0.0014777	0.00115454	0.00139032	0.00146954	0.0013022	0.00153927	0.00157847	0.00135284	0.00118542	0.511506	-0.191059	normal	0.00992874	1.55536	up	0.00515596	1.3643	up	0.31845	-0.500106	normal	0.0167137
ONT.1701.1	2.91419e-05	1.97789e-05	2.88801e-05	3.05043e-05	2.87218e-05	1.6081e-05	2.93112e-05	2.42508e-05	1.96823e-05	1.64923e-05	1.93984e-05	1.65866e-05	3.44911e-05	2.61023e-05	3.16725e-05	3.16881e-05	2.63572e-05	2.8124e-05	2.88051e-05	2.91772e-05	2.75274e-05	2.37427e-05	1.70124e-05	2.36454e-05	2.41427e-05	2.0112e-05	2.67855e-05	2.24793e-05	2.43978e-05	2.17718e-05	2.1846e-05	1.98897e-05	2.10519e-05	2.12818e-05	1.73791e-05	2.09406e-05	0.291516	0.246011	normal	0.0907941	-0.377162	normal	0.575054	-0.131151	normal	0.516245	0.194387	normal	0.0459682
ONT.17024.3	2.7392e-06	5.57207e-06	2.94792e-06	4.17662e-06	5.22913e-06	5.38033e-06	3.45963e-06	4.57468e-06	2.18912e-06	4.36952e-06	4.55671e-06	3.03309e-06	2.61048e-07	3.94802e-07	2.24314e-07	2.57263e-06	0	4.70813e-07	0	4.5908e-07	3.48845e-07	0	3.98651e-07	1.84199e-06	2.41957e-06	2.5358e-06	4.08707e-06	2.08903e-06	3.24765e-06	2.11688e-06	3.32158e-06	1.67236e-06	3.71859e-06	2.78093e-06	3.27347e-06	1.55282e-06	0.0624826	-3.67719	normal	0.0358249	3.36087	normal	0.531807	-0.316317	normal	0.0135012	-1.87058	normal	0.213031
ONT.17027.2	1.1383e-05	1.20048e-05	1.07197e-05	1.16213e-05	8.75172e-06	9.57369e-06	7.88493e-06	7.33093e-06	6.1489e-06	5.94123e-06	9.34682e-06	1.21231e-05	1.08983e-05	1.13322e-05	1.02983e-05	5.7652e-06	7.68737e-06	9.49008e-06	5.73958e-06	8.73616e-06	9.80028e-06	6.9619e-06	6.14608e-06	6.81155e-06	6.82273e-06	7.23984e-06	7.1848e-06	5.14494e-06	5.55466e-06	6.38448e-06	6.82275e-06	6.23305e-06	7.54676e-06	5.27345e-06	6.19228e-06	5.60981e-06	0.33439	-0.0683676	normal	0.00214528	-0.614434	normal	0.00365778	-0.682801	normal	0.167912	-0.384365	normal	0.203927
ONT.17031.1	0.00318171	0.00318681	0.003216	0.00263899	0.00294604	0.00247645	0.00250847	0.00333661	0.00315523	0.00340722	0.00328697	0.00358815	0.00281805	0.00281587	0.0026058	0.00291741	0.00283243	0.0029298	0.00266655	0.00269185	0.00286206	0.00310099	0.00280334	0.00297848	0.0031588	0.00308829	0.00301576	0.00273598	0.00294878	0.0032953	0.00279532	0.0032655	0.0031629	0.00341933	0.00341276	0.00356574	0.0217435	-0.218111	normal	0.0215594	0.16886	normal	0.113808	-0.0492509	normal	0.270797	0.106591	normal	0.603759
ONT.17036.1	1.29134e-05	1.47461e-05	1.2132e-05	8.6019e-06	8.32921e-06	9.64381e-06	8.62891e-06	1.39973e-05	1.0614e-05	1.28035e-05	1.27479e-05	1.63006e-05	1.31378e-05	1.61161e-05	1.29673e-05	1.30332e-05	1.45657e-05	1.64365e-05	1.44138e-05	1.35439e-05	1.33849e-05	1.48174e-05	1.62762e-05	1.48969e-05	8.3163e-06	8.73851e-06	7.69517e-06	5.36983e-06	8.31419e-06	9.27628e-06	7.80117e-06	9.29409e-06	8.59207e-06	8.81067e-06	1.06645e-05	1.00824e-05	0.564422	0.0855083	normal	0.0221523	-0.770537	normal	0.0136478	-0.685029	normal	0.016494	0.728598	normal	0.0109071
ONT.17039.1	0	7.71903e-07	0	6.44433e-07	1.42524e-06	6.26084e-07	7.57993e-07	1.1692e-06	8.22583e-07	0	1.00524e-06	5.48295e-07	4.34544e-07	0	7.02484e-07	5.22947e-07	3.77491e-07	6.21494e-07	4.4729e-07	4.85689e-07	4.8667e-07	1.0433e-06	4.37062e-07	4.42386e-07	3.60451e-07	5.14708e-07	1.29741e-06	2.01384e-06	1.67688e-06	1.32876e-06	1.54832e-06	1.73632e-06	1.43763e-06	1.91585e-06	1.54569e-06	2.0644e-06	--	--	--	0.973741	0.0237981	normal	--	--	--	0.272897	-0.824785	normal	0.018284
ONT.17046.1	1.70631e-06	2.08711e-06	2.51979e-06	2.89263e-06	4.98838e-06	8.59347e-07	1.09576e-06	3.23264e-06	9.33229e-07	5.11652e-06	4.63454e-06	5.09775e-06	4.59651e-07	8.28778e-07	0	0	0	9.57199e-07	0	1.68364e-06	5.86299e-07	8.96896e-07	2.60172e-06	1.17478e-06	1.28586e-06	1.88074e-06	1.20729e-06	1.42559e-06	1.6526e-06	9.12485e-07	7.06819e-07	8.91143e-07	1.98579e-06	2.32729e-06	1.11547e-06	1.39944e-06	0.0124341	-1.46402	normal	0.0637542	0.93456	normal	0.111646	-0.529456	normal	--	--	--	--
ONT.17059.1	1.38164e-05	2.0505e-05	1.8249e-05	1.82216e-05	1.19761e-05	1.76601e-05	1.49664e-05	1.94268e-05	1.88941e-05	2.0194e-05	2.11594e-05	1.41168e-05	1.81626e-05	1.71717e-05	1.93651e-05	1.88871e-05	1.84859e-05	1.22248e-05	1.59056e-05	1.95589e-05	1.80329e-05	1.98648e-05	1.77903e-05	2.12091e-05	2.21849e-05	2.20427e-05	2.33408e-05	1.78326e-05	2.13883e-05	2.3924e-05	2.45752e-05	2.30572e-05	2.35906e-05	2.18156e-05	2.27987e-05	2.22168e-05	0.758734	0.0572754	normal	0.00747595	0.304824	normal	0.120382	0.362099	normal	0.853194	0.0515199	normal	0.183379
ONT.17081.1	7.48243e-05	0.000100597	0.000100776	9.50983e-05	0.000138357	9.94884e-05	0.000124185	0.000129344	0.000106343	0.000126027	9.06971e-05	0.000143091	0.000220689	0.000125949	0.000202878	0.000219134	0.000202237	0.000199298	0.000156903	0.000206728	0.000191086	0.000195139	0.000199529	0.000206998	0.000119765	0.00014057	0.000126336	0.000137586	0.000135393	0.000155312	0.000123979	0.000147267	0.000134887	0.000151702	0.000121673	0.000144369	0.0781796	0.992461	normal	0.198785	-0.507053	normal	0.0298601	0.485408	normal	0.00986791	0.898545	normal	0.00191211
ONT.17086.1	0.00013728	0.000145425	0.000126456	0.000128393	0.000117204	0.000128886	0.000122654	0.000125797	0.000132066	0.000120612	0.000120015	0.000118197	0.000135343	0.000137491	0.000144407	0.000115939	0.000132467	0.000132734	0.000129931	0.000130354	0.000123451	0.000119248	0.000121045	0.000117493	0.000122845	0.000115068	0.000116547	0.000110141	0.000106524	0.00011783	0.000102809	0.000111587	0.000111787	0.000111867	0.000111853	0.000113269	0.691087	0.0282096	normal	0.00474334	-0.235255	normal	0.0629629	-0.207045	normal	0.760397	0.0254263	normal	0.0886142
ONT.17099.1	0.000473588	0.000516929	0.000452521	0.000500215	0.000457868	0.000505161	0.000479144	0.000446014	0.000467632	0.000445039	0.000462627	0.00048616	0.000568643	0.000535817	0.000567991	0.000478363	0.000542051	0.000565057	0.000517218	0.000534765	0.000525571	0.000519082	0.000468752	0.000488435	0.000456606	0.000432385	0.000407102	0.000447418	0.000412552	0.00043896	0.000397579	0.000411793	0.000418712	0.000390362	0.000394591	0.000418141	0.0359516	0.212855	normal	0.00284476	-0.367795	normal	0.113365	-0.154941	normal	0.261612	0.115743	normal	0.0509716
ONT.17101.7	6.48052e-06	5.94095e-06	5.91392e-06	4.44135e-06	7.55236e-06	6.72037e-06	5.49875e-06	5.56628e-06	3.59066e-06	4.87706e-06	4.08235e-06	5.67642e-06	4.86738e-06	4.66942e-06	4.64478e-06	1.49893e-06	3.43863e-06	5.31671e-06	3.73918e-06	1.062e-06	3.44093e-06	3.81614e-06	1.76731e-06	3.00749e-06	5.38611e-06	5.39506e-06	5.42252e-06	6.57343e-06	5.35953e-06	5.53916e-06	4.53566e-06	2.45249e-06	4.48204e-06	2.27173e-06	4.7429e-06	5.59233e-06	0.00968626	-0.370613	normal	0.00943237	0.192305	normal	0.0608166	-0.178308	normal	0.124184	-0.867899	normal	0.150413
ONT.17115.1	6.68798e-06	8.63004e-06	1.18938e-05	9.37559e-06	1.00533e-05	7.50153e-06	9.78638e-06	1.1686e-05	1.14277e-05	1.39651e-05	1.20814e-05	7.79637e-06	1.13432e-05	1.271e-05	1.294e-05	1.17841e-05	1.28863e-05	9.92175e-06	7.75775e-06	1.02233e-05	1.17307e-05	1.20459e-05	1.16297e-05	1.22851e-05	1.4322e-05	1.88923e-05	2.20208e-05	1.11893e-05	1.2847e-05	1.5148e-05	2.23428e-05	1.29723e-05	1.59426e-05	1.44348e-05	1.29065e-05	1.22916e-05	0.155375	0.443025	normal	0.106408	0.578326	normal	0.0317041	1.02135	normal	0.0922897	0.361209	normal	0.351121
ONT.17118.1	0.000244321	0.000279547	0.000220844	0.000191427	0.000144809	0.000187706	0.000123062	0.00011143	0.000118889	0.000127443	0.000112149	0.000127945	0.000434494	0.00034435	0.000407354	0.00037548	0.000329647	0.000358907	0.000358608	0.000356856	0.000329898	0.000222485	0.000273194	0.000318426	0.000462359	0.000521781	0.00045852	0.000451047	0.000462039	0.000505506	0.000513765	0.000573422	0.000491509	0.000445651	0.000498635	0.00052849	0.0142014	0.671588	normal	0.0680724	0.282388	normal	0.00109546	0.953976	normal	0.000904908	1.02206	up	0.00592429
ONT.17121.1	9.24958e-05	7.98196e-05	0.00011468	0.000116313	0.000145421	0.000110899	0.000108726	0.000109374	8.41495e-05	0.000123969	0.000120695	0.000122009	7.65858e-05	5.97921e-05	5.55878e-05	8.83556e-05	7.11238e-05	8.05907e-05	5.77708e-05	8.29875e-05	8.01011e-05	8.11026e-05	7.48665e-05	7.51949e-05	9.3157e-05	8.53972e-05	9.64068e-05	0.000118767	0.000120053	0.000107833	0.000115812	0.000104993	0.000132003	0.000122111	0.000126433	0.000125383	0.0693146	-0.58018	normal	0.0316048	0.518379	normal	0.738206	-0.0618013	normal	0.0369674	-0.634299	normal	0.0058335
ONT.17134.8	6.95043e-05	9.59414e-05	6.70516e-05	6.96198e-05	5.68839e-05	7.78689e-05	7.02592e-05	9.1437e-05	6.43705e-05	8.7338e-05	8.12041e-05	7.81165e-05	8.87228e-05	7.27904e-05	7.90162e-05	9.33895e-05	7.81028e-05	7.75776e-05	6.037e-05	5.86668e-05	6.68013e-05	6.33288e-05	7.5624e-05	6.86715e-05	7.00907e-05	7.6624e-05	8.37081e-05	7.5531e-05	8.9056e-05	9.40177e-05	9.34273e-05	0.000108248	9.80953e-05	9.89273e-05	9.29336e-05	0.000104	0.812815	0.0489994	normal	0.609704	-0.0619301	normal	0.949913	-0.0129307	normal	0.13822	0.285349	normal	0.696493
ONT.17197.4	1.69362e-05	1.80535e-05	1.56568e-05	1.8023e-05	1.82085e-05	1.75195e-05	1.90401e-05	1.59222e-05	1.59351e-05	1.52942e-05	1.52477e-05	1.72522e-05	2.75318e-05	2.93635e-05	2.89521e-05	2.57562e-05	2.82823e-05	2.91588e-05	2.98903e-05	2.57133e-05	3.09689e-05	2.84065e-05	2.83377e-05	2.78835e-05	1.69755e-05	1.58065e-05	1.65098e-05	1.83615e-05	1.65179e-05	1.67996e-05	1.5834e-05	1.59927e-05	1.66264e-05	1.7404e-05	1.59696e-05	1.76375e-05	0.00024943	0.761312	normal	0.000177099	-0.800429	normal	0.6005	-0.0391168	normal	0.0085419	0.630246	normal	0.00240065
ONT.17205.1	0	7.06389e-07	0	0	5.10087e-07	7.32033e-06	6.88481e-07	0	0	6.37008e-07	0	4.04866e-07	2.33195e-05	1.673e-05	1.92965e-05	2.41767e-05	1.8693e-05	1.80623e-05	1.85244e-05	2.7418e-05	1.85244e-05	2.6971e-05	1.93523e-05	1.9433e-05	3.26295e-06	2.9998e-06	3.16672e-06	3.45875e-06	3.01581e-06	2.78795e-06	3.13096e-06	2.97654e-06	2.93571e-06	3.03324e-06	2.99635e-06	3.46262e-06	--	--	--	0.0129171	-2.6539	normal	--	--	--	0.00424506	2.78665	up	0.0118242
ONT.17225.3	0.00010158	5.38307e-05	7.62317e-05	0.000170823	0.000157084	0.000132023	0.000283573	9.94283e-05	0.000159072	0.000115551	0.00013732	0.000249797	0.000127837	0.000230641	0.000216037	0.000181437	0.000189654	0.000233347	0.000327771	0.000236675	0.000255485	0.000332013	0.000323901	0.000330916	0.00016612	0.000127231	0.000123242	0.000185959	0.000137894	0.000251557	0.00020361	0.000139818	0.000172999	0.000162455	0.000180279	0.000177794	0.0539606	1.31045	normal	0.238231	-0.463709	normal	0.0337337	0.846737	normal	0.0780854	0.394183	normal	0.809482
ONT.1723.1	0	0	0	0	0	0	0	0	5.29258e-07	0	0	0	1.49376e-05	2.14667e-05	1.94627e-05	1.01931e-05	2.15099e-05	1.96353e-05	2.55425e-05	2.30229e-05	1.21523e-05	1.17685e-05	1.07409e-05	1.37559e-05	9.05454e-06	1.33281e-05	1.01951e-05	1.50836e-05	1.27919e-05	8.72338e-06	8.01329e-06	9.54306e-06	1.08071e-05	6.8231e-06	7.17181e-06	8.29257e-06	--	--	--	0.0353656	-0.77811	normal	--	--	--	--	--	--	0.302242
ONT.1724.2	0.0231094	0.0132543	0.0157716	0.0118183	0.00710028	0.0123769	0.0192891	0.0150848	0.0171175	0.0193847	0.0156089	0.0165477	0.0108228	0.0179396	0.00967157	0.0106105	0.0161192	0.0116151	0.0264058	0.0141437	0.0154252	0.0183987	0.020012	0.0154273	0.0131959	0.011656	0.0171868	0.0152079	0.0222748	0.0137497	0.00889519	0.0179095	0.0132781	0.0199588	0.019432	0.0167115	0.310586	-0.439877	normal	0.718477	0.129334	normal	0.39049	-0.310543	normal	0.379599	0.293076	normal	0.253202
ONT.17240.2	5.00512e-05	5.45316e-05	6.27157e-05	7.19457e-05	8.70619e-05	6.73844e-05	8.87592e-05	5.96906e-05	5.95772e-05	5.88284e-05	6.23264e-05	6.69797e-05	7.50144e-05	6.59529e-05	6.99766e-05	7.61611e-05	7.17489e-05	7.91803e-05	6.893e-05	7.77627e-05	6.71593e-05	7.1839e-05	6.15887e-05	7.47497e-05	7.08656e-05	6.81961e-05	6.48584e-05	8.47032e-05	7.23845e-05	7.12377e-05	7.35326e-05	7.92418e-05	6.97152e-05	6.17246e-05	6.73999e-05	7.16374e-05	0.0380612	0.334435	normal	0.503788	-0.0488553	normal	0.0627655	0.285579	normal	0.97336	0.00444396	normal	0.937415
ONT.17260.1	1.4718e-05	1.9731e-05	1.65123e-05	2.18861e-05	1.85009e-05	1.93234e-05	2.70023e-05	1.3793e-05	1.43268e-05	1.91938e-05	1.79968e-05	2.12698e-05	1.21966e-05	1.543e-05	1.13191e-05	1.62023e-05	1.10159e-05	1.16314e-05	1.23057e-05	1.24903e-05	1.22212e-05	8.61957e-06	1.22244e-05	1.03715e-05	2.30315e-05	1.96679e-05	2.32634e-05	2.5158e-05	3.07939e-05	2.84926e-05	3.13878e-05	2.61028e-05	3.22768e-05	2.52263e-05	2.18971e-05	2.45233e-05	0.107939	-0.387938	normal	0.00627367	0.760189	normal	0.0587114	0.37225	normal	0.0304806	-0.620087	normal	0.00277868
ONT.17266.4	0.000157184	0.000163061	0.000177048	0.00015489	0.000116103	0.000140136	0.000123186	0.000121235	0.000100624	0.000132438	0.000195448	0.000139567	0.000194374	0.000163016	0.000180437	0.000184165	0.000148413	0.000175337	0.0001391	0.00016371	0.000144687	0.000116993	0.000128844	0.000129731	0.000199084	0.000203937	0.000199274	0.000158718	0.000142751	0.000170764	0.000174175	0.000179521	0.000157516	0.000155409	0.000145949	0.00015672	0.290009	0.113046	normal	0.137498	0.163327	normal	0.0211585	0.276373	normal	0.107646	0.304997	normal	0.430595
ONT.17272.1	0.000125316	2.19043e-05	3.18628e-05	2.85402e-05	2.49757e-05	8.08355e-05	3.57561e-05	2.2113e-05	3.07259e-05	2.45476e-05	3.54518e-05	2.33341e-05	2.71932e-05	2.35614e-05	2.63529e-05	2.57778e-05	2.83251e-05	3.18837e-05	2.66366e-05	2.65481e-05	2.77677e-05	2.81479e-05	2.79691e-05	3.05754e-05	1.21773e-05	1.3151e-05	5.31905e-05	2.25101e-05	2.10094e-05	7.49112e-05	2.46744e-05	2.30713e-05	2.24981e-05	2.64456e-05	2.30613e-05	2.49436e-05	0.410521	-1.21568	normal	0.975434	0.0261657	normal	0.423947	-1.18952	normal	0.466427	-0.643827	normal	0.60441
ONT.17294.1	5.66606e-05	4.92397e-05	4.67317e-05	4.08577e-05	3.66007e-05	4.07906e-05	4.97438e-05	5.78037e-05	5.21302e-05	5.21414e-05	5.6013e-05	5.95521e-05	4.2819e-05	4.93958e-05	4.2492e-05	3.76872e-05	4.76128e-05	5.12097e-05	4.98515e-05	4.34838e-05	4.41279e-05	4.59048e-05	4.42755e-05	4.55304e-05	6.60122e-05	6.92003e-05	6.09913e-05	5.53195e-05	5.61523e-05	6.34952e-05	6.22532e-05	7.08911e-05	6.82699e-05	7.24958e-05	7.03575e-05	6.94156e-05	0.19012	-0.180236	normal	0.0033873	0.542531	normal	0.0207602	0.362295	normal	0.267989	0.207175	normal	0.0661977
ONT.1730.2	3.93608e-05	4.30562e-05	4.16549e-05	4.73791e-05	5.28534e-05	5.293e-05	7.83642e-05	3.36807e-05	2.58411e-05	2.67561e-05	3.54731e-05	4.73887e-05	2.48979e-05	2.47574e-05	2.56233e-05	2.82458e-05	2.06432e-05	2.52658e-05	1.74685e-05	2.31494e-05	2.06774e-05	3.95533e-05	2.8071e-05	2.476e-05	2.08232e-05	2.30981e-05	1.60222e-05	1.94695e-05	2.03122e-05	1.89221e-05	1.45013e-05	1.62672e-05	1.99608e-05	1.54389e-05	1.58082e-05	1.59748e-05	0.00282	-0.720865	normal	0.13162	-0.328636	normal	0.00281276	-1.0495	down	0.000919779	-1.04645	down	0.141144
ONT.1731.1	7.3361e-05	6.78919e-05	7.54091e-05	7.01427e-05	7.79929e-05	6.66732e-05	8.08919e-05	7.26648e-05	7.1966e-05	8.26348e-05	8.72335e-05	7.71744e-05	9.19316e-05	8.31097e-05	8.61421e-05	9.71809e-05	9.26261e-05	8.81014e-05	7.87033e-05	9.41125e-05	8.89592e-05	8.76297e-05	8.13632e-05	8.27323e-05	8.67617e-05	8.56526e-05	8.6431e-05	7.85886e-05	8.28937e-05	8.60786e-05	8.63916e-05	8.39558e-05	8.76475e-05	8.77473e-05	9.05348e-05	8.86886e-05	0.0128686	0.269617	normal	0.792512	-0.0129734	normal	0.0225864	0.256644	normal	0.00898265	0.371556	normal	0.0428387
ONT.17343.2	2.28145e-05	3.17666e-05	2.23882e-05	2.59083e-05	2.75611e-05	3.06403e-05	4.49994e-05	2.14507e-05	2.67581e-05	3.08149e-05	3.70564e-05	4.1055e-05	3.37925e-06	3.83535e-06	5.51661e-06	4.3486e-06	5.40336e-06	4.79356e-06	4.12355e-06	5.32734e-06	3.39792e-06	3.73881e-06	5.03085e-06	3.49709e-06	4.51581e-06	5.17476e-06	3.90028e-06	4.654e-06	4.77663e-06	6.11648e-06	4.88632e-06	5.48004e-06	5.11957e-06	5.08479e-06	3.45248e-06	5.13802e-06	0.0164009	-2.59591	normal	0.725576	0.0942654	normal	0.0191046	-2.50165	normal	0.00247312	-2.5317	down	0.587589
ONT.17381.2	1.01799e-06	3.83401e-06	1.16126e-06	1.17732e-06	1.57417e-06	1.06207e-06	2.20873e-06	2.94037e-06	4.8258e-06	6.22514e-06	5.88936e-06	4.96248e-06	4.26979e-06	4.65372e-06	4.03476e-06	7.5653e-06	1.76151e-06	4.61896e-06	4.44629e-06	4.66592e-06	5.96067e-06	3.07975e-06	2.17595e-06	5.15105e-06	7.39636e-06	1.09687e-05	1.04562e-05	6.59484e-06	6.58539e-06	8.41865e-06	9.08265e-06	9.97147e-06	8.67558e-06	9.76251e-06	8.59005e-06	7.56523e-06	0.122314	1.10765	normal	0.0387186	1.15326	normal	0.00689043	2.26092	up	0.180375	1.87062	normal	0.263953
ONT.17392.4	0.000476484	0.000587327	0.000517641	0.000547181	0.000441023	0.000694904	0.00039944	0.000437632	0.000456372	0.00041864	0.00047376	0.000323166	0.000760347	0.000662383	0.000813934	0.000697453	0.000777406	0.000706996	0.00087582	0.000790944	0.000625185	0.000678269	0.000681166	0.000665475	0.000828558	0.000569492	0.000640738	0.000805027	0.00082347	0.000658027	0.000634674	0.000675055	0.000652457	0.000705647	0.000797889	0.000757645	0.0195505	0.500099	normal	0.509874	-0.133637	normal	0.177206	0.366462	normal	0.14173	0.374427	normal	0.592117
ONT.1741.2	9.13932e-05	9.77825e-05	0.000110304	0.000145615	0.000172069	0.000147482	0.00010399	0.000102387	0.000103762	0.000123701	0.000119782	0.00010236	0.00013451	0.000128912	0.000143174	0.000138924	0.000140096	0.000132708	0.000119818	0.0001367	0.000131639	0.000128811	0.000117924	0.000150765	0.000174489	0.000163931	0.000181012	0.000184348	0.000162301	0.000168683	0.000166811	0.000154375	0.000167721	0.000149521	0.000157898	0.00017307	0.00829338	0.441139	normal	0.00483054	0.353339	normal	0.000636383	0.794478	normal	0.164791	-0.176056	normal	0.0240737
ONT.17420.2	4.28434e-06	4.52101e-06	7.88304e-06	6.88447e-06	7.47935e-06	2.07311e-06	0	2.15439e-06	1.96115e-06	0	0	1.90652e-06	0	1.16153e-06	1.38112e-06	0	1.19179e-06	0	2.32238e-06	0	2.8025e-06	0	2.38918e-06	0	5.59053e-06	3.41668e-06	4.16506e-06	4.17447e-06	4.04104e-06	3.54662e-06	4.9346e-06	5.48145e-06	4.15874e-06	3.21222e-06	3.73045e-06	4.20989e-06	0.0624506	-2.23594	normal	0.034015	1.8946	normal	0.439719	-0.341341	normal	--	--	--	--
ONT.17421.1	1.34597e-06	1.58047e-06	1.67494e-06	1.88019e-06	2.47787e-06	0	2.01657e-06	1.23572e-06	1.42016e-06	0	1.35756e-06	0	8.91972e-07	0	0	0	0	0	0	0	0	0	0	0	0	0	1.15147e-06	1.18128e-06	0	1.44516e-06	1.33944e-06	1.40181e-06	0	0	0	0	--	--	--	--	--	--	--	--	--	--	--	--	--
ONT.17422.2	0.00121169	0.00122829	0.00108208	0.00103208	0.000869691	0.00112215	0.00106889	0.000799976	0.000832532	0.000992377	0.000973386	0.00100714	0.00110764	0.00109457	0.00105099	0.000924244	0.000912265	0.00107538	0.00100578	0.000995521	0.00100897	0.000742569	0.000966244	0.000927291	0.000895722	0.000905581	0.000802967	0.000838002	0.000871473	0.000798423	0.000868097	0.000871685	0.00089227	0.000863744	0.00086238	0.000909637	0.183086	-0.114555	normal	0.00970666	-0.320984	normal	0.00763172	-0.435539	normal	0.703542	-0.0544664	normal	0.109727
ONT.17429.2	9.75686e-05	0.000113051	9.83937e-05	0.000126532	0.000115679	0.000130625	0.000130891	0.000137823	0.000141788	0.000161052	0.000166812	0.000144836	0.000105533	9.82429e-05	0.000113976	0.000103743	0.000118917	0.00010592	0.000114137	0.000104867	0.000112778	0.000113458	0.000122339	0.000117411	0.00010701	0.00010587	0.000113877	0.000119648	0.000126258	0.000125775	0.000137996	0.00013041	0.000128633	0.000165457	0.000139433	0.000139924	0.689748	0.0402338	normal	0.602155	0.040316	normal	0.371226	0.0805498	normal	0.0862091	-0.182294	normal	0.0761552
ONT.17436.3	1.16829e-05	1.15773e-05	1.35427e-05	1.23393e-05	8.20511e-06	9.77804e-06	1.41108e-05	1.18604e-05	1.29415e-05	1.24945e-05	1.17476e-05	1.18991e-05	1.71966e-05	1.39406e-05	1.48436e-05	1.61886e-05	1.17022e-05	1.63938e-05	1.17967e-05	1.57225e-05	1.43724e-05	1.15723e-05	1.136e-05	1.53849e-05	1.48608e-05	1.67364e-05	1.6687e-05	1.71239e-05	1.34211e-05	1.76688e-05	2.23079e-05	1.86062e-05	1.70398e-05	1.78705e-05	1.77878e-05	2.02225e-05	0.0673452	0.321211	normal	0.54705	0.0705196	normal	0.0125716	0.391731	normal	0.0788031	0.546422	normal	0.554709
ONT.17453.1	1.19624e-05	1.09316e-05	1.15163e-05	6.8562e-06	7.44014e-06	9.29515e-06	2.90656e-06	1.17766e-05	1.3767e-05	1.27513e-06	7.0391e-06	1.56107e-06	7.02021e-06	1.58484e-05	2.32714e-05	1.53505e-05	2.15228e-05	1.22923e-05	2.26082e-05	5.60064e-06	9.6275e-06	3.63588e-06	7.75295e-06	3.03533e-06	1.76067e-05	1.67978e-05	1.54109e-05	1.38105e-05	1.938e-05	1.72825e-05	1.3373e-05	1.66916e-05	1.74962e-05	1.88743e-05	2.18321e-05	1.19617e-05	0.492905	0.423176	normal	0.819468	0.110574	normal	0.00655454	0.53375	normal	0.079259	1.05938	normal	0.898482
ONT.17484.1	2.88506e-06	4.02586e-06	3.27576e-06	5.24544e-06	5.5001e-06	5.19485e-06	3.29787e-06	4.0933e-06	3.31148e-06	3.56731e-06	3.24548e-06	2.86418e-06	1.97551e-06	1.31063e-06	0	2.70319e-06	0	1.33131e-06	9.001e-07	1.7227e-06	2.23463e-06	2.3205e-06	1.36841e-06	1.63884e-06	0	1.3858e-06	1.61054e-06	1.36735e-06	1.5093e-06	0	1.20335e-06	1.9807e-06	1.07632e-06	1.24493e-06	5.41475e-07	1.12624e-06	0.0117749	-1.24894	normal	0.792156	-0.100997	normal	0.0116736	-1.34993	normal	0.0173926	-1.66277	normal	0.5415
ONT.17488.1	2.36061e-05	1.35327e-05	1.81847e-05	6.99305e-06	7.26225e-06	6.14173e-06	4.24743e-06	2.41074e-05	2.01553e-05	1.80823e-05	2.4232e-05	1.94645e-05	3.0496e-05	6.89823e-05	2.79491e-05	2.5722e-05	5.93061e-05	8.03889e-05	3.09639e-05	4.59784e-05	2.42178e-05	3.86672e-05	4.85808e-05	3.17684e-05	2.54772e-05	2.55267e-05	1.81725e-05	2.48341e-05	4.27061e-05	5.10346e-05	1.29872e-05	2.71218e-05	3.54467e-05	4.06238e-05	6.08822e-05	4.75727e-05	0.207843	1.20371	normal	0.279394	-0.881324	normal	0.292999	0.322389	normal	0.0934106	3.01968	normal	0.444711
ONT.17501.4	0.000114789	0.000166146	0.000161411	0.000156103	0.000201613	0.000172801	0.000110201	0.000137892	0.000147009	8.78834e-05	0.000133508	8.87028e-05	9.44997e-05	0.000186599	0.000140427	0.000143436	0.000114524	0.000109109	0.00010499	8.85979e-05	0.000105589	9.33318e-05	9.80593e-05	9.81193e-05	0.000171605	0.000145744	0.000152018	0.000145125	0.000147717	0.000129173	0.000144156	0.000140039	0.000167597	0.000136944	0.000157201	0.000112643	0.837103	-0.0695518	normal	0.615435	0.155095	normal	0.655224	0.0855429	normal	0.0351867	-0.531346	normal	0.225676
ONT.17530.1	0.000336306	0.000365913	0.00031466	0.000710087	0.000592342	0.000725695	0.000865549	0.000298892	0.00035447	0.000308539	0.000356979	0.000440802	0.000328415	0.000419015	0.000332988	0.000338622	0.000248178	0.000366987	0.000260293	0.000350435	0.000275848	0.000250273	0.000392055	0.000350779	0.000260544	0.000374798	0.000215169	0.00057038	0.000470589	0.000391876	0.000274069	0.00034376	0.000351454	0.00027646	0.000261969	0.000241515	0.567305	0.0874425	normal	0.255159	-0.345188	normal	0.364589	-0.257745	normal	0.00319011	-1.08841	down	0.0715159
ONT.17532.1	5.99332e-07	0	1.98376e-07	0	2.53812e-07	4.25002e-07	3.35532e-07	0	1.77879e-07	3.12434e-07	0	0	9.24345e-07	5.13657e-07	0	4.67163e-07	4.01976e-07	2.93097e-07	0	2.47193e-07	4.93001e-07	0	5.9609e-07	0	1.62068e-06	1.88218e-06	2.50142e-06	1.57267e-06	2.87634e-06	1.99655e-06	3.55938e-06	2.65924e-06	2.06757e-06	1.43583e-06	2.01946e-06	4.47129e-07	0.489513	0.439541	normal	0.025811	1.30029	normal	0.0163409	1.73983	normal	0.527953	-0.530539	normal	0.0422842
ONT.17542.1	0.000588793	0.000619096	0.000628892	0.000671394	0.000745507	0.000652577	0.000784454	0.000769665	0.00075043	0.000779081	0.000769683	0.000824185	0.000876486	0.000847699	0.000831539	0.000810859	0.000836922	0.000930815	0.000767755	0.000924923	0.000781014	0.000907621	0.000841116	0.000843478	0.000540248	0.00060929	0.000507807	0.000578918	0.000544787	0.000625407	0.00054842	0.000603649	0.000577124	0.000580315	0.000586498	0.000583786	0.0001859	0.476553	normal	0.0038945	-0.624858	normal	0.173479	-0.148306	normal	0.0235588	0.31732	normal	0.00522976
ONT.17549.2	2.15725e-06	1.88703e-06	1.96279e-06	2.58577e-06	2.15446e-06	2.38656e-06	2.09546e-06	2.27356e-06	2.29217e-06	2.25315e-06	2.2868e-06	1.936e-06	1.80123e-06	1.64528e-06	2.2195e-06	1.5628e-06	1.57925e-06	1.51239e-06	1.60068e-06	1.91791e-06	1.97749e-06	1.94981e-06	1.58415e-06	1.47793e-06	1.69382e-06	1.38661e-06	1.56635e-06	1.82204e-06	1.64039e-06	1.36525e-06	1.32644e-06	1.58923e-06	1.80188e-06	1.71024e-06	1.18975e-06	1.51372e-06	0.592799	-0.0843275	normal	0.176695	-0.286099	normal	0.0198653	-0.370427	normal	0.0199166	-0.614643	normal	0.707484
ONT.17563.2	7.6905e-05	8.03824e-05	8.08705e-05	7.07025e-05	8.11797e-05	7.84826e-05	7.43667e-05	8.54238e-05	9.02498e-05	0.000100779	0.000103658	8.4188e-05	9.22016e-05	9.07918e-05	8.242e-05	9.38368e-05	8.93606e-05	8.76182e-05	9.35738e-05	8.77761e-05	9.2236e-05	9.25194e-05	0.000100714	9.16565e-05	8.2043e-05	7.80689e-05	8.31231e-05	7.03208e-05	7.24882e-05	7.91081e-05	8.9309e-05	8.39967e-05	9.3634e-05	9.0748e-05	9.13419e-05	9.13572e-05	0.0809291	0.156323	normal	0.120684	-0.125891	normal	0.442738	0.0304324	normal	0.0301044	0.233391	normal	0.00963132
ONT.17573.4	2.78275e-06	4.4794e-06	4.32475e-06	1.16309e-05	1.22004e-05	9.35892e-06	1.00625e-05	5.41846e-06	6.66348e-06	1.96802e-06	2.99208e-06	3.4831e-06	2.08125e-06	3.14898e-06	3.5413e-06	5.58864e-06	4.82284e-06	3.12877e-06	4.16335e-06	2.93841e-06	2.3343e-06	3.05977e-06	2.20185e-06	2.60605e-06	3.80283e-06	6.34386e-06	7.16434e-06	5.12655e-06	5.60881e-06	3.56869e-06	5.22425e-06	4.81869e-06	2.4347e-06	2.38551e-06	2.93229e-06	2.716e-06	0.25152	-0.401594	normal	0.0901129	0.980792	normal	0.193242	0.579198	normal	0.00486649	-1.29351	down	0.802785
ONT.17578.2	8.88751e-06	6.95284e-06	8.35609e-06	6.63259e-06	7.03169e-06	6.28497e-06	7.6747e-06	8.55462e-06	7.07458e-06	7.19123e-06	0	1.0473e-05	3.09739e-06	2.91541e-06	4.01856e-06	2.91e-06	5.13434e-06	4.597e-06	3.50144e-06	4.13756e-06	3.80837e-06	5.31207e-06	4.27034e-06	4.62375e-06	1.50979e-05	1.62887e-05	1.27864e-05	1.42518e-05	1.08547e-05	1.35866e-05	1.31486e-05	1.43341e-05	1.27527e-05	1.28793e-05	1.36554e-05	1.29546e-05	0.00451602	-1.27028	down	0.00435606	2.13864	up	0.00965128	0.868369	normal	0.0566622	-0.658186	normal	0.00382159
ONT.1759.5	6.71726e-06	6.95862e-06	8.28843e-06	6.51701e-06	7.46802e-06	6.11663e-06	6.6908e-06	6.9497e-06	7.25488e-06	6.76401e-06	6.74911e-06	8.44772e-06	1.23755e-05	1.38115e-05	1.31037e-05	1.36348e-05	1.34698e-05	1.19487e-05	1.22041e-05	1.38589e-05	1.42496e-05	1.16886e-05	1.20482e-05	1.02718e-05	4.02774e-06	4.12271e-06	4.28208e-06	3.43047e-06	4.07606e-06	4.27595e-06	3.87305e-06	3.33674e-06	3.13631e-06	3.67667e-06	3.98246e-06	4.39223e-06	0.000945654	0.839027	normal	0.00162496	-1.66007	down	0.0208324	-0.82104	normal	0.00101409	0.958129	normal	0.000785023
ONT.17592.22	0.00010404	0.000120818	0.00011968	9.09226e-05	7.77628e-05	6.65294e-05	3.96454e-05	7.69493e-05	6.89408e-05	7.20955e-05	7.51682e-05	5.235e-05	6.05236e-05	5.7822e-05	5.57402e-05	5.16527e-05	5.66736e-05	4.81425e-05	4.63106e-05	5.19171e-05	5.33931e-05	5.1703e-05	5.57826e-05	4.50971e-05	5.94574e-05	5.54518e-05	5.2797e-05	4.83932e-05	5.07097e-05	5.28312e-05	5.45182e-05	5.12377e-05	7.94856e-05	7.80861e-05	5.25742e-05	5.59614e-05	0.00621259	-0.984866	normal	0.426985	-0.053863	normal	0.00415525	-1.03873	down	0.0523631	-0.588103	normal	0.625327
ONT.1760.1	4.09378e-06	4.2644e-06	3.90239e-06	7.6482e-06	7.01865e-06	5.56968e-06	0	3.64252e-06	5.14357e-06	4.49804e-06	4.92046e-06	3.50931e-06	4.88581e-06	3.59247e-06	4.56786e-06	4.6916e-06	5.49922e-06	5.09206e-06	4.56192e-06	4.91589e-06	4.62432e-06	5.13738e-06	4.59734e-06	5.30898e-06	4.48361e-06	4.19574e-06	4.45195e-06	7.05282e-06	5.1465e-06	5.95231e-06	4.32594e-06	5.05596e-06	5.10824e-06	4.52378e-06	4.15659e-06	4.83471e-06	0.574973	0.0895977	normal	0.949262	0.00938715	normal	0.105828	0.0989848	normal	0.101362	-0.405046	normal	0.219293
ONT.17618.1	0.000127727	0.000127452	0.000128242	0.000105491	0.00011644	0.000119334	9.57707e-05	0.000114751	0.000107292	0.000126163	0.000119088	0.000111037	0.000137164	0.00013212	0.000140963	0.000133216	0.000136885	0.000142637	0.000136946	0.000135397	0.000143025	0.00014007	0.000132969	0.000137178	0.000135051	0.000123858	0.000121962	0.000103344	0.000111832	0.000113077	0.000113352	0.000115758	0.000113352	0.000115171	0.000124206	0.000124417	0.0719979	0.0975606	normal	0.125275	-0.107189	normal	0.854497	-0.00962801	normal	0.0130516	0.274334	normal	0.00247246
ONT.17668.1	1.87317e-05	2.02549e-05	2.05505e-05	2.06962e-05	1.52574e-05	1.61103e-05	1.68716e-05	1.41137e-05	1.52574e-05	1.50157e-05	1.79274e-05	1.60394e-05	1.17535e-05	1.25885e-05	1.11441e-05	1.29699e-05	9.87876e-06	1.31947e-05	1.2994e-05	1.19238e-05	1.33941e-05	1.25641e-05	1.32294e-05	1.20985e-05	1.26198e-05	1.76193e-05	1.57267e-05	1.24578e-05	1.26689e-05	1.57999e-05	1.62798e-05	1.53687e-05	1.5034e-05	1.52664e-05	1.46119e-05	1.42507e-05	0.000516101	-0.746534	normal	0.129773	0.373308	normal	0.0750351	-0.373226	normal	0.0665334	-0.530547	normal	0.344719
ONT.17670.1	0	0	0	0	0	6.94501e-07	0	9.94617e-07	1.08203e-06	0	9.13452e-07	5.73616e-07	0	0	1.1096e-06	1.39601e-06	1.28772e-06	1.58178e-06	1.54612e-06	1.27914e-06	1.44932e-06	1.61931e-06	1.70478e-06	9.85842e-07	3.06497e-06	2.84635e-06	3.78804e-06	3.10689e-06	2.72438e-06	2.80122e-06	2.49013e-06	2.67005e-06	2.86651e-06	2.51014e-06	2.67344e-06	2.54337e-06	--	--	--	--	--	--	--	--	--	--	--	--	0.000841558
ONT.17674.1	1.02438e-05	7.4851e-06	8.1051e-06	8.53102e-06	7.54364e-06	9.28123e-06	6.09942e-06	1.19792e-05	1.18045e-05	9.99556e-06	8.62055e-06	1.01066e-05	1.11971e-05	8.99209e-06	8.63489e-06	7.33311e-06	9.50625e-06	7.54657e-06	9.49238e-06	8.01398e-06	9.51386e-06	6.99939e-06	6.0185e-06	6.31377e-06	8.06929e-06	6.16406e-06	7.46245e-06	8.61741e-06	9.28466e-06	8.73517e-06	9.16972e-06	7.52377e-06	7.51497e-06	8.45135e-06	8.22196e-06	9.81962e-06	0.437895	0.158004	normal	0.0795417	-0.409859	normal	0.25199	-0.251855	normal	0.726314	-0.0562722	normal	0.39326
ONT.17681.1	0	0	0	0	3.99361e-07	0	3.46095e-07	3.14651e-07	0	3.33575e-07	0	0	3.02518e-07	0	0	1.87889e-07	4.22725e-07	3.39044e-07	0	2.73449e-07	2.16295e-07	0	2.40727e-07	0	3.08782e-07	2.32529e-07	3.48848e-07	4.85166e-07	5.734e-07	3.794e-07	4.28412e-07	7.55128e-07	7.82066e-07	5.54013e-07	4.02454e-07	0	--	--	--	--	--	--	--	--	--	--	--	--	0.14326
ONT.17685.1	8.66408e-05	9.11994e-05	7.70157e-05	0.000123316	0.000138559	0.000120435	9.87739e-05	8.53824e-05	9.30906e-05	9.72051e-05	0.000102693	6.63974e-05	0.000105259	9.53256e-05	0.000101246	9.38531e-05	0.000102474	9.93247e-05	8.06365e-05	9.56223e-05	9.81359e-05	9.60463e-05	8.60653e-05	9.77555e-05	0.000100993	9.48872e-05	0.000107466	0.000115959	9.1754e-05	9.40977e-05	0.00010543	9.50905e-05	9.16058e-05	9.20746e-05	8.68842e-05	9.1695e-05	0.0431543	0.244055	normal	0.91871	0.0072311	normal	0.0443326	0.251286	normal	0.0218379	-0.370843	normal	0.820047
ONT.17696.2	0.000116154	0.000126573	0.000117565	0.000104382	0.000106371	0.000113965	0.000109043	0.000130342	0.000118158	0.000134346	0.00014082	0.000139168	0.000199256	0.000158863	0.000184881	0.000171423	0.00017276	0.00018313	0.000147029	0.000185031	0.000166625	0.000156277	0.000137796	0.000151851	0.000117992	0.000129024	9.12178e-05	0.000105356	9.71156e-05	0.00012658	0.000102289	0.000118778	0.000118766	0.000108635	0.000120868	0.00013245	0.0284882	0.591785	normal	0.0139152	-0.682932	normal	0.585363	-0.0911468	normal	0.000191783	0.699467	normal	0.00866892
ONT.17700.1	0	4.63377e-06	0	0	0	0	4.47141e-06	6.2652e-06	5.00839e-06	6.32162e-06	6.16777e-06	5.20325e-06	0	3.29703e-06	2.96312e-06	0	3.99631e-06	0	2.33223e-06	0	2.97521e-06	0	2.04848e-06	0	0	0	2.49463e-06	0	0	2.78956e-06	0	2.39035e-06	2.52622e-06	0	3.25349e-06	2.91029e-06	--	--	--	--	--	--	--	--	--	--	--	--	--
ONT.17710.1	8.55479e-06	8.36229e-06	6.78255e-06	8.36678e-06	4.66631e-06	6.47292e-06	6.31615e-06	5.37987e-06	6.20914e-06	8.03247e-06	7.38528e-06	7.59337e-06	9.11459e-06	7.09173e-06	9.34056e-06	9.4077e-06	7.21339e-06	1.00362e-05	7.93107e-06	8.29821e-06	8.75955e-06	6.26501e-06	4.82232e-06	9.45026e-06	9.18929e-06	9.50436e-06	9.45345e-06	7.13378e-06	8.61136e-06	1.05184e-05	9.49428e-06	9.53599e-06	8.96239e-06	8.40551e-06	1.15117e-05	8.26104e-06	0.537281	0.108282	normal	0.348853	0.139839	normal	0.11443	0.248122	normal	0.159959	0.450613	normal	0.924563
ONT.17737.1	2.61809e-05	3.40504e-05	3.08107e-05	3.47405e-05	3.70056e-05	3.06427e-05	3.80878e-05	3.65106e-05	3.37233e-05	4.03494e-05	3.86603e-05	4.41829e-05	3.40982e-05	3.35203e-05	3.15234e-05	4.39069e-05	3.96848e-05	3.90779e-05	3.87183e-05	2.6779e-05	5.94579e-05	4.95497e-05	4.9929e-05	6.44592e-05	5.34087e-05	6.20781e-05	6.38696e-05	4.38515e-05	5.26566e-05	5.61543e-05	7.14403e-05	7.18735e-05	7.38397e-05	6.90966e-05	6.48591e-05	6.41066e-05	0.360436	0.122962	normal	0.0108462	0.855263	normal	0.00261184	0.978225	normal	0.0503866	0.26072	normal	0.0963649
ONT.17773.1	2.5963e-05	1.67936e-05	2.01464e-05	7.5281e-06	8.19083e-06	7.7334e-06	4.88397e-06	2.09935e-05	1.8562e-05	1.72267e-05	2.47049e-05	1.99564e-05	0	0	0	0	0	0	0	0	0	0	0	0	0	0	0	0	0	0	0	0	0	0	0	0	--	--	--	--	--	--	--	--	--	--	--	--	--
ONT.17790.4	0.000254363	0.000310551	0.000288607	0.000365815	0.000389537	0.000339422	0.000331784	0.000318382	0.000308428	0.000327538	0.000337711	0.000323396	0.000339401	0.000317305	0.00032471	0.000355808	0.000320812	0.000329698	0.000322694	0.00033593	0.000364946	0.000357675	0.00034365	0.00035415	0.00038305	0.000394252	0.000412401	0.0003916	0.000387163	0.000397126	0.000447468	0.000438999	0.000425852	0.000430014	0.000410096	0.000437171	0.106468	0.201439	normal	0.00373485	0.277665	normal	0.00880488	0.479104	normal	0.181343	-0.121546	normal	0.0259983
ONT.178.1	4.44097e-05	5.71226e-05	4.61848e-05	5.62079e-05	5.04251e-05	5.28452e-05	4.02718e-05	3.71422e-05	3.46838e-05	5.36127e-05	5.12936e-05	4.00775e-05	3.70984e-05	4.35234e-05	4.56154e-05	4.30571e-05	4.61066e-05	4.56021e-05	4.40644e-05	5.21208e-05	4.03175e-05	5.2038e-05	3.69852e-05	3.91763e-05	3.38753e-05	3.16612e-05	1.69558e-05	3.28038e-05	2.64091e-05	4.33477e-05	3.33741e-05	2.95392e-05	2.32531e-05	2.53563e-05	3.39564e-05	4.16742e-05	0.216332	-0.226699	normal	0.093216	-0.613806	normal	0.0341851	-0.840505	normal	0.0211829	-0.242905	normal	0.157574
ONT.17803.1	6.59461e-06	7.78889e-06	6.50422e-06	6.73509e-06	5.92474e-06	7.56134e-06	6.87783e-06	8.62816e-06	7.43306e-06	8.84042e-06	8.43378e-06	6.66226e-06	9.43908e-06	9.13631e-06	9.14771e-06	8.65871e-06	1.02204e-05	9.17887e-06	8.26823e-06	8.53774e-06	8.29546e-06	8.51213e-06	8.51344e-06	8.48975e-06	1.00665e-05	8.83333e-06	1.04031e-05	1.17536e-05	1.23359e-05	1.25127e-05	1.19442e-05	1.33868e-05	1.30497e-05	1.49593e-05	1.27628e-05	1.39546e-05	0.0261246	0.408433	normal	0.385134	0.0799557	normal	0.0118455	0.488389	normal	0.0166308	0.472545	normal	0.0121759
ONT.17822.1	1.13456e-06	1.26775e-06	0	0	0	0	0	0	0	0	0	0	8.78408e-06	1.01834e-05	1.14519e-05	1.04549e-05	1.00707e-05	1.08265e-05	9.6977e-06	8.72232e-06	1.24463e-05	9.43334e-06	8.54512e-06	9.68012e-06	0	0	0	0	0	0	0	0	0	0	0	0	0.00679884	3.1604	up	--	--	--	--	--	--	--	--	--	--
ONT.17823.2	0.00023252	0.000222708	0.000228427	0.000241623	0.000237525	0.000237462	0.00026824	0.000227085	0.000229785	0.000224074	0.000230703	0.000243329	0.000310596	0.000304291	0.000301482	0.000303645	0.000274988	0.000332486	0.000265713	0.000293716	0.000309458	0.000293404	0.000292795	0.000304584	0.000260183	0.00025229	0.000264331	0.000234516	0.000210865	0.000218314	0.000231919	0.000209905	0.000219367	0.000213838	0.000230266	0.000216533	3.93021e-05	0.422661	normal	0.000662094	-0.238377	normal	0.00279492	0.184284	normal	0.0587925	0.346452	normal	0.0247394
ONT.17855.3	0.000220159	0.000218361	0.000189194	0.000220229	0.000200796	0.000221142	0.000172136	0.000186753	0.000190756	0.000197033	0.000188482	0.000167461	0.00018995	0.000179316	0.000191394	0.000173895	0.000202413	0.000176672	0.000165064	0.000169526	0.00018112	0.00018008	0.000156165	0.000163226	0.000223271	0.000203058	0.000238017	0.000240854	0.000249316	0.000253859	0.000246695	0.000231871	0.000240027	0.000240275	0.0002234	0.000255544	0.143999	-0.162982	normal	0.061894	0.244808	normal	0.440156	0.0818257	normal	0.0628281	-0.215722	normal	0.0104457
ONT.17858.1	3.49476e-05	3.59369e-05	2.97967e-05	2.3774e-05	1.81386e-05	3.80707e-05	2.95427e-05	2.93699e-05	2.46197e-05	2.7403e-05	2.99316e-05	3.13721e-05	3.27112e-05	3.18174e-05	2.44864e-05	2.65227e-05	2.56915e-05	2.72261e-05	2.39179e-05	2.23893e-05	3.12875e-05	1.99429e-05	1.99813e-05	2.6933e-05	3.51762e-05	3.60203e-05	3.40176e-05	2.88947e-05	3.8068e-05	2.94284e-05	3.75002e-05	3.18269e-05	4.09996e-05	2.85159e-05	3.03992e-05	3.33909e-05	0.300196	-0.177676	normal	0.168816	0.241208	normal	0.51602	0.0635321	normal	0.978464	-0.00982733	normal	0.195452
ONT.17891.1	6.69026e-05	7.95504e-05	7.49728e-05	7.89289e-05	7.58359e-05	7.8256e-05	8.32847e-05	7.04593e-05	6.85211e-05	7.63622e-05	9.05343e-05	8.31097e-05	8.68028e-05	7.66718e-05	7.75761e-05	9.25679e-05	8.30434e-05	9.06004e-05	7.33209e-05	8.71034e-05	8.6354e-05	8.57512e-05	8.07475e-05	9.08115e-05	8.54278e-05	8.28439e-05	6.42161e-05	6.86875e-05	6.81626e-05	7.6766e-05	8.09271e-05	7.7632e-05	8.45804e-05	7.45845e-05	8.11533e-05	8.10924e-05	0.255058	0.122514	normal	0.727182	-0.0521821	normal	0.66106	0.0703318	normal	0.0512161	0.192115	normal	0.0121234
ONT.17932.1	4.77065e-05	4.00212e-05	4.45878e-05	4.57289e-05	6.06501e-05	4.48624e-05	3.79615e-05	3.92383e-05	3.45144e-05	3.39236e-05	4.69734e-05	3.24827e-05	6.82112e-05	7.58839e-05	7.39299e-05	6.75908e-05	7.07975e-05	7.63954e-05	6.34645e-05	5.69765e-05	6.9076e-05	5.57772e-05	5.10765e-05	6.02577e-05	6.85326e-05	6.8227e-05	6.37983e-05	6.31448e-05	5.62973e-05	5.99228e-05	5.86639e-05	5.41206e-05	5.12316e-05	4.81835e-05	4.63515e-05	5.06908e-05	0.000880658	0.720511	normal	0.113253	-0.120475	normal	0.0018406	0.600037	normal	0.0354483	0.506031	normal	0.0245548
ONT.17935.1	9.64735e-05	0.000100443	9.59405e-05	0.000107171	0.00010251	0.000126572	8.24996e-05	0.000114551	0.000122222	0.000119611	0.00010825	8.48958e-05	0.00011871	0.000126174	0.000122507	0.000106875	0.000109694	0.000110993	0.000109145	0.000104896	0.00011923	0.000107429	0.000108509	0.000101001	0.000121353	0.000125162	0.000129082	0.000114778	0.000113851	0.000110007	0.000118606	0.000114889	0.00011379	0.00012016	0.000102553	0.000114449	0.00128071	0.327122	normal	0.427801	0.0318634	normal	0.00107785	0.358986	normal	0.733759	-0.0377756	normal	0.126344
ONT.17948.2	0.000382545	0.000412267	0.000405333	0.000431582	0.000407685	0.000443802	0.000344616	0.000424751	0.000423342	0.000424073	0.000460828	0.000374217	0.00085283	0.000818223	0.000913001	0.000790347	0.000956742	0.00080035	0.000819168	0.000861754	0.000779011	0.000817441	0.000705957	0.000879286	0.000584761	0.000522947	0.000584395	0.000584385	0.000534629	0.00059866	0.000595386	0.000572282	0.000542378	0.000564641	0.000603318	0.000632085	0.00168435	1.10643	up	0.00141564	-0.610819	normal	0.00714748	0.495609	normal	0.0133524	0.989448	normal	0.0251792
ONT.17954.1	1.05711e-06	1.56059e-06	1.42155e-06	1.95117e-06	2.03649e-06	1.09736e-06	0	7.48957e-07	0	8.76872e-07	8.22939e-07	0	1.21982e-06	0	1.44071e-06	1.15325e-06	6.29821e-07	8.17081e-07	1.8315e-07	7.25689e-07	9.7285e-07	3.80598e-07	7.5899e-07	9.34163e-07	3.7146e-06	4.99946e-06	4.1635e-06	1.21921e-05	8.31965e-06	7.621e-06	5.03343e-06	7.50771e-06	4.29303e-06	4.72018e-06	3.46257e-06	5.43169e-06	0.556962	-0.142037	normal	0.00886162	1.81473	up	0.00834426	1.6727	up	0.0915137	-0.967659	normal	0.0256559
ONT.17960.2	0.000112318	0.000105828	0.000109604	0.000104047	0.00010335	9.41257e-05	0.00010277	0.000112003	0.000101164	0.00011587	0.000105422	0.000113881	0.000132202	0.000106016	0.000125634	0.000120955	9.81326e-05	0.000104619	0.000115762	0.000109846	0.000122648	9.31437e-05	8.11962e-05	9.41663e-05	9.87332e-05	0.000122991	8.7385e-05	0.000102155	0.000126293	0.000106406	0.000108639	8.27503e-05	0.000114669	8.22187e-05	0.000110054	8.20162e-05	0.26283	0.150758	normal	0.24195	-0.235237	normal	0.616059	-0.0844785	normal	0.400676	0.102419	normal	0.731037
ONT.17970.2	0.00156881	0.00156685	0.00153931	0.00165814	0.00183669	0.00153999	0.00166608	0.00147397	0.00150465	0.00156985	0.00161368	0.0015463	0.0016653	0.00165578	0.00166311	0.00182888	0.00167908	0.00166081	0.00168945	0.00153676	0.00192367	0.00187087	0.00161865	0.00180244	0.0018223	0.00174853	0.0021576	0.00169777	0.00154607	0.00174576	0.00191821	0.00169673	0.00173751	0.00193734	0.00173013	0.00181938	0.0050608	0.0923994	normal	0.187466	0.200784	normal	0.107235	0.293183	normal	0.686576	0.0378805	normal	0.499179
ONT.17988.1	5.79483e-05	4.86661e-05	4.66497e-05	5.54743e-05	4.53281e-05	6.19631e-05	5.20349e-05	4.61879e-05	5.47065e-05	4.99359e-05	6.08905e-05	4.9987e-05	8.62379e-05	7.3935e-05	8.92062e-05	8.40217e-05	8.46993e-05	8.31908e-05	7.58871e-05	7.24092e-05	8.37336e-05	7.6919e-05	6.98695e-05	7.58724e-05	7.84947e-05	6.23974e-05	8.40282e-05	8.41255e-05	8.07007e-05	7.905e-05	8.45846e-05	7.75858e-05	7.83035e-05	7.43977e-05	7.08788e-05	7.8152e-05	0.00670076	0.702319	normal	0.370913	-0.148926	normal	0.0463102	0.553393	normal	0.0247451	0.630123	normal	0.209091
ONT.17989.1	3.82832e-05	6.70962e-05	3.97754e-05	3.99569e-05	3.65312e-05	4.08818e-05	3.51189e-05	2.95402e-05	3.3069e-05	3.48876e-05	3.76264e-05	3.51136e-05	3.02751e-05	3.14321e-05	3.39089e-05	3.1598e-05	3.03432e-05	3.02279e-05	3.29584e-05	3.27338e-05	3.3036e-05	3.06261e-05	2.84753e-05	2.87447e-05	3.80983e-05	3.52733e-05	3.6115e-05	3.57527e-05	3.99592e-05	3.43103e-05	3.96257e-05	3.48676e-05	3.55832e-05	3.84882e-05	4.98277e-05	3.60275e-05	0.218711	-0.602267	normal	0.0298181	0.195429	normal	0.331764	-0.406838	normal	0.0162197	-0.348705	normal	0.0642375
ONT.17995.1	8.34073e-05	9.29447e-05	9.22145e-05	9.34105e-05	7.59169e-05	9.2051e-05	4.95601e-05	7.94773e-05	8.25391e-05	7.91242e-05	8.15382e-05	5.73822e-05	7.05269e-05	6.61918e-05	6.67322e-05	7.09022e-05	5.64626e-05	5.53158e-05	4.90464e-05	5.34491e-05	6.40845e-05	4.54521e-05	4.43758e-05	5.20106e-05	7.61796e-05	7.38469e-05	7.7962e-05	7.23311e-05	7.24799e-05	7.1948e-05	8.0164e-05	7.03963e-05	7.77007e-05	5.23442e-05	6.7209e-05	6.89136e-05	0.00958982	-0.400598	normal	0.0111388	0.16428	normal	0.0343088	-0.236318	normal	0.0258021	-0.516817	normal	0.151633
ONT.18018.2	9.9248e-06	8.95045e-06	7.75567e-06	1.38494e-05	1.43466e-05	1.27069e-05	1.56596e-05	9.55611e-06	1.0003e-05	9.2595e-06	1.01889e-05	1.38807e-05	1.23533e-05	1.12761e-05	1.27088e-05	1.09762e-05	9.93239e-06	1.57013e-05	1.22096e-05	1.15812e-05	1.43892e-05	1.33527e-05	1.16301e-05	1.13862e-05	1.23106e-05	1.24808e-05	1.34054e-05	1.51641e-05	1.34955e-05	1.47664e-05	1.36381e-05	1.28586e-05	1.24084e-05	1.1837e-05	1.16113e-05	1.17863e-05	0.016966	0.448383	normal	0.325192	0.0719684	normal	0.0115837	0.520351	normal	0.508801	-0.159973	normal	0.328275
ONT.18031.1	1.52708e-06	1.60042e-06	1.42774e-06	2.29808e-06	2.84132e-06	1.6789e-06	7.40079e-07	1.14632e-06	1.0733e-06	0	1.07642e-06	1.8113e-07	7.95658e-07	1.02925e-06	1.76143e-06	1.57844e-06	1.29242e-06	9.56117e-07	1.54385e-06	0	8.24738e-07	0	0	4.601e-07	1.5178e-06	1.52333e-06	1.57897e-06	1.45967e-06	1.51738e-06	1.33446e-06	1.198e-06	1.11691e-06	1.21908e-06	1.15942e-06	1.09377e-06	5.36308e-07	0.382624	-0.345014	normal	0.357831	0.365413	normal	0.718088	0.0203997	normal	0.0775594	-0.833209	normal	0.468234
ONT.18034.1	5.03654e-05	9.21879e-05	5.20217e-05	3.48432e-05	3.74078e-05	5.45837e-05	3.24746e-05	4.06775e-05	3.54782e-05	7.77859e-05	4.33272e-05	7.7984e-05	2.78292e-05	2.6525e-05	2.23484e-05	3.01165e-05	1.95325e-05	2.57735e-05	2.03983e-05	2.46315e-05	2.71634e-05	1.59331e-05	2.76941e-05	2.65846e-05	5.01664e-05	7.0408e-05	7.83866e-05	6.01245e-05	6.33534e-05	5.09398e-05	7.80415e-05	6.57847e-05	6.78398e-05	6.36637e-05	9.00581e-05	5.94382e-05	0.100698	-1.34298	normal	0.0357235	1.37514	normal	0.932628	0.0321592	normal	0.0915718	-0.749882	normal	0.00271048
ONT.18041.1	6.91164e-05	7.27049e-05	7.55917e-05	9.73717e-05	0.000118473	0.000102515	9.80349e-05	9.35361e-05	9.83307e-05	8.0388e-05	9.33947e-05	6.71047e-05	9.50952e-05	9.21282e-05	0.000101949	9.56641e-05	9.25153e-05	0.00010707	9.28929e-05	8.61929e-05	9.49332e-05	8.77827e-05	8.88292e-05	7.83912e-05	9.28321e-05	0.000100033	0.000100035	8.94526e-05	8.02429e-05	8.96889e-05	8.53365e-05	8.64574e-05	8.73833e-05	8.485e-05	8.13241e-05	7.51697e-05	0.00402352	0.41149	normal	0.758845	0.01848	normal	0.00149395	0.42997	normal	0.382168	-0.108725	normal	0.0991791
ONT.18089.4	8.94331e-05	0.000106414	0.000104673	0.000118289	9.82547e-05	0.000144886	0.000165359	7.73231e-05	8.59633e-05	8.9625e-05	0.000109161	0.000146613	8.52051e-05	9.28853e-05	8.17769e-05	8.80939e-05	5.33834e-05	0.00011324	6.84628e-05	7.95033e-05	7.02734e-05	4.96167e-05	7.78945e-05	9.08506e-05	8.09464e-05	0.0001127	6.1785e-05	0.000123361	0.000112588	7.85666e-05	8.28646e-05	8.14939e-05	0.000106054	7.1532e-05	7.54272e-05	8.54379e-05	0.112852	-0.209688	normal	0.930699	-0.0248382	normal	0.423483	-0.234526	normal	0.185304	-0.504818	normal	0.418752
ONT.18105.2	3.75055e-05	3.96691e-05	4.36761e-05	3.73313e-05	3.13218e-05	3.5288e-05	3.9463e-05	3.01695e-05	3.40164e-05	3.05099e-05	3.54598e-05	3.88331e-05	5.40189e-05	5.75145e-05	5.66214e-05	5.76879e-05	4.56526e-05	6.52074e-05	5.5615e-05	5.7838e-05	5.23842e-05	4.60404e-05	4.84199e-05	5.14166e-05	3.80536e-05	3.58341e-05	3.49467e-05	3.56012e-05	3.15007e-05	3.3597e-05	3.50065e-05	2.94613e-05	3.809e-05	2.79087e-05	3.2641e-05	3.24485e-05	0.00380562	0.476565	normal	0.000159931	-0.627655	normal	0.143687	-0.15109	normal	0.0527825	0.697391	normal	0.0526413
ONT.18144.3	8.76694e-06	9.01382e-06	9.09611e-06	8.82049e-06	1.03485e-05	1.06179e-05	1.61923e-05	1.09776e-05	1.11779e-05	1.23847e-05	1.12778e-05	1.04052e-05	1.09598e-05	1.07254e-05	1.03471e-05	1.17508e-05	1.00046e-05	1.0267e-05	9.71865e-06	1.1015e-05	1.03276e-05	9.27579e-06	1.15178e-05	1.12862e-05	1.36608e-05	1.41387e-05	1.25923e-05	1.27899e-05	1.36207e-05	1.37998e-05	1.41017e-05	1.47248e-05	1.43791e-05	1.44216e-05	1.52297e-05	1.63688e-05	0.00301688	0.25316	normal	0.015831	0.334534	normal	0.00786606	0.587694	normal	0.393679	0.104404	normal	0.0197574
ONT.18146.1	9.46452e-06	9.07109e-06	8.94455e-06	1.10882e-05	9.32757e-06	1.14009e-05	1.01218e-05	7.18573e-06	8.23491e-06	7.86357e-06	9.18559e-06	9.35061e-06	1.12414e-05	9.77332e-06	1.10832e-05	1.10544e-05	8.0953e-06	9.6156e-06	9.33259e-06	8.31955e-06	1.04764e-05	9.82434e-06	9.04477e-06	1.04571e-05	1.12951e-05	1.15687e-05	1.2377e-05	1.27887e-05	1.2184e-05	9.76324e-06	1.18987e-05	9.84203e-06	9.72916e-06	9.8507e-06	1.0514e-05	1.10736e-05	0.0680726	0.22409	normal	0.147021	0.134766	normal	0.00636765	0.358855	normal	0.399643	-0.145453	normal	0.18943
ONT.18160.1	3.38885e-05	2.06168e-05	2.93242e-05	1.09257e-05	1.66654e-05	1.2504e-05	1.27325e-05	2.84827e-05	2.59073e-05	2.52381e-05	2.31513e-05	2.31826e-05	3.76218e-05	3.35973e-05	2.85726e-05	3.30652e-05	3.36658e-05	3.57755e-05	3.29953e-05	3.02698e-05	3.4256e-05	4.52883e-05	4.26497e-05	3.07465e-05	2.81191e-05	2.23179e-05	4.53447e-05	1.36445e-05	1.89826e-05	2.2479e-05	2.67557e-05	2.69329e-05	2.93674e-05	3.36692e-05	2.31229e-05	3.26047e-05	0.32834	0.251461	normal	0.869867	-0.0591685	normal	0.648598	0.192292	normal	0.00196739	1.35422	up	0.0178495
ONT.18170.1	4.87823e-06	3.64308e-06	5.40638e-06	1.45831e-05	2.15896e-05	1.02958e-05	1.83862e-05	6.91797e-06	4.04128e-06	7.06713e-06	1.75202e-06	1.42916e-05	4.4443e-06	4.98917e-06	4.1109e-06	6.17868e-06	5.15295e-06	4.05913e-06	2.82645e-06	4.26963e-06	4.998e-06	4.42767e-06	4.50329e-06	5.48201e-06	8.45518e-06	1.01734e-05	1.10868e-05	1.91702e-05	1.49224e-05	1.33856e-05	1.53605e-05	1.59865e-05	9.99218e-06	1.54811e-05	1.10874e-05	1.40873e-05	0.840682	-0.0402628	normal	0.0129686	1.13352	normal	0.00706615	1.09326	up	0.0832009	-1.59419	normal	0.0164867
ONT.18193.1	4.32242e-05	2.48781e-05	4.08795e-05	1.85025e-05	2.52777e-05	1.96222e-05	2.53687e-05	2.3473e-05	2.1399e-05	3.08732e-05	2.41667e-05	3.14071e-05	1.74334e-05	7.29674e-06	1.15747e-05	8.35722e-06	1.24874e-05	1.37053e-05	9.56564e-06	1.1382e-05	1.17743e-05	1.6426e-05	7.31645e-06	1.21485e-05	2.47401e-05	1.96976e-05	2.89267e-05	2.16459e-05	2.13513e-05	1.86634e-05	2.12823e-05	1.90161e-05	1.90249e-05	2.11507e-05	1.45021e-05	1.82993e-05	0.0337572	-1.58585	normal	0.0362284	1.01492	normal	0.164262	-0.570934	normal	0.0246298	-0.875856	normal	0.0143575
ONT.18197.1	2.30177e-05	2.35863e-05	2.39609e-05	2.08536e-05	1.8943e-05	1.99135e-05	3.53659e-06	1.94327e-05	1.57327e-05	1.78757e-05	1.48115e-05	8.96941e-06	2.29347e-05	2.51813e-05	2.13792e-05	1.95867e-05	1.69398e-05	1.56261e-05	1.77859e-05	1.58129e-05	2.32975e-05	1.69372e-05	2.18768e-05	1.73024e-05	1.69944e-05	1.57644e-05	1.79347e-05	1.20595e-05	1.18759e-05	1.13043e-05	1.61007e-05	1.27112e-05	1.12107e-05	1.08021e-05	1.1634e-05	1.20039e-05	0.780621	-0.0220372	normal	0.0139588	-0.455114	normal	0.00342312	-0.477151	normal	0.150264	-0.195236	normal	0.0359578
ONT.18208.1	1.59361e-06	1.02637e-06	6.73214e-07	1.10584e-06	1.99764e-06	0	0	0	0	0	1.60854e-06	0	0	0	0	1.58842e-06	0	0	0	0	0	0	0	1.19819e-06	0	0	0	0	0	0	0	1.39354e-06	0	1.315e-06	0	0	--	--	--	--	--	--	--	--	--	--	--	--	--
ONT.18232.1	0.000666953	0.000510744	0.000765864	0.000296576	0.000318929	0.000335187	0.000518412	0.000609993	0.000856456	0.000590147	0.000536095	0.000573513	0.000353783	0.000361851	0.000412776	0.000290302	0.000413918	0.000384995	0.000294025	0.000393704	0.00022361	0.000346095	0.000306268	0.000274077	0.000322568	0.000462695	0.000271015	0.000353249	0.000305554	0.000452023	0.000183943	0.000289371	0.000221914	0.000209808	0.000250707	0.000229299	0.0597362	-0.784411	normal	0.722137	-0.0953033	normal	0.0375015	-0.879714	normal	0.341766	0.19624	normal	0.905717
ONT.18248.2	2.18217e-05	3.23447e-05	2.51476e-05	2.084e-05	2.0782e-05	2.41665e-05	2.15078e-05	2.90006e-05	2.62909e-05	2.39255e-05	2.87922e-05	2.09361e-05	7.17463e-06	6.3825e-06	6.76274e-06	5.43252e-06	9.36519e-06	1.01555e-05	7.81828e-06	1.03574e-05	8.64531e-06	7.32034e-06	5.97902e-06	4.95082e-06	1.34237e-05	1.53263e-05	8.51508e-06	1.22087e-05	1.15914e-05	1.37827e-05	1.51145e-05	1.47602e-05	1.92294e-05	1.4407e-05	1.82741e-05	1.80366e-05	0.0235354	-1.96468	normal	0.106648	0.87493	normal	0.0254774	-1.08975	normal	0.00229333	-1.39861	down	0.0850713
ONT.18251.1	3.81895e-06	3.6786e-06	4.49237e-06	6.0961e-06	4.28443e-06	3.87837e-06	5.82982e-06	8.05026e-06	7.25747e-06	1.39195e-05	1.05025e-05	7.83702e-06	6.19814e-06	5.81074e-06	4.55842e-06	4.8345e-06	4.45372e-06	6.1104e-06	5.99961e-06	5.84537e-06	1.14628e-05	8.782e-06	1.27194e-05	1.3946e-05	1.0162e-05	1.02814e-05	2.57099e-05	1.02445e-05	1.28671e-05	6.49586e-06	4.26305e-05	1.54952e-05	2.20624e-05	3.23316e-05	2.86049e-05	2.73016e-05	0.0716575	0.466517	normal	0.195302	1.4781	normal	0.157863	1.94461	normal	0.678598	0.110938	normal	0.115986
ONT.18341.1	5.21754e-05	6.11198e-05	4.93492e-05	5.83522e-05	7.31247e-05	7.1938e-05	6.41843e-05	4.76339e-05	5.02538e-05	4.39108e-05	5.32467e-05	4.63479e-05	4.82577e-05	4.98466e-05	5.35876e-05	5.93569e-05	5.47706e-05	5.38389e-05	5.43674e-05	5.47451e-05	5.60358e-05	5.86941e-05	5.76153e-05	5.81168e-05	5.647e-05	6.16318e-05	5.45969e-05	6.7218e-05	7.09274e-05	6.03679e-05	6.62186e-05	6.08899e-05	6.42175e-05	5.68023e-05	6.75155e-05	5.36056e-05	0.421863	-0.100577	normal	0.0608655	0.187113	normal	0.471711	0.0865357	normal	0.117619	-0.276253	normal	0.0606214
ONT.18343.1	7.45821e-06	9.46181e-06	8.5958e-06	9.79087e-06	1.06786e-05	9.6866e-06	8.21277e-06	9.37622e-06	8.1445e-06	8.5563e-06	8.38173e-06	8.70708e-06	4.8943e-06	5.32878e-06	5.92568e-06	4.95041e-06	5.04348e-06	5.29027e-06	4.90083e-06	5.20533e-06	5.99984e-06	5.82005e-06	6.31262e-06	5.17605e-06	5.47476e-06	5.13997e-06	4.73458e-06	4.61228e-06	5.06959e-06	5.05524e-06	5.41191e-06	5.36195e-06	4.77235e-06	5.76814e-06	4.59114e-06	4.58078e-06	0.0174676	-0.659969	normal	0.512581	-0.0732505	normal	0.0183092	-0.733219	normal	0.00194305	-0.980411	normal	0.378359
ONT.18348.2	1.88282e-06	3.24638e-06	2.7889e-06	3.71063e-06	3.50158e-06	5.19881e-06	1.75586e-06	2.77268e-06	2.47005e-06	1.40926e-06	1.56909e-06	1.25194e-06	4.20527e-06	3.58174e-06	4.80653e-06	5.40888e-06	2.50889e-06	3.72548e-06	1.81786e-06	3.67741e-06	3.99161e-06	2.95337e-06	2.84214e-06	4.01769e-06	5.19637e-06	6.76412e-06	6.65463e-06	7.7428e-06	5.48599e-06	5.25368e-06	5.49805e-06	4.92925e-06	5.22348e-06	2.01808e-06	2.40647e-06	2.65824e-06	0.0442161	0.669457	normal	0.0367079	0.563792	normal	0.00605752	1.23325	up	0.812078	-0.0921268	normal	0.120186
ONT.18361.1	1.68093e-05	1.50488e-05	1.32376e-05	1.80072e-05	2.06748e-05	1.56766e-05	2.12419e-05	1.49658e-05	1.5035e-05	1.57315e-05	1.5553e-05	1.76894e-05	1.36392e-05	1.00885e-05	1.11596e-05	1.16106e-05	1.58401e-05	1.44056e-05	1.2474e-05	1.32496e-05	1.16533e-05	1.55055e-05	1.34153e-05	1.16275e-05	1.2382e-05	1.2462e-05	1.22073e-05	1.67077e-05	1.50619e-05	1.54951e-05	1.23762e-05	1.52889e-05	1.30983e-05	1.62799e-05	1.38303e-05	1.62267e-05	0.0820049	-0.370289	normal	0.563862	0.0868177	normal	0.120735	-0.283471	normal	0.0954057	-0.377061	normal	0.282162
ONT.18362.1	2.14148e-06	1.53948e-06	1.1602e-06	1.07737e-06	4.49739e-06	3.25176e-06	1.33031e-06	1.27936e-06	3.98722e-06	1.36107e-06	1.67154e-06	1.57733e-06	4.17957e-06	3.65411e-06	3.38036e-06	1.43733e-06	3.90325e-06	3.19448e-06	3.4448e-06	1.44834e-06	2.73758e-06	4.90225e-06	3.32129e-06	4.89893e-06	1.10024e-06	3.01457e-06	1.32338e-06	1.25965e-06	3.73633e-06	3.66353e-06	1.32801e-06	3.40436e-06	3.49932e-06	1.44596e-06	3.40021e-06	2.40018e-06	0.00508781	1.21188	up	0.0709758	-1.04411	normal	0.786295	0.167772	normal	0.941605	-0.0484419	normal	0.971621
ONT.18371.1	3.41104e-06	3.78008e-06	3.52436e-06	3.97394e-06	4.43382e-06	3.31015e-06	2.36624e-06	2.12152e-06	2.31656e-06	2.60354e-06	2.82102e-06	1.77735e-06	3.96115e-06	3.76686e-06	4.00152e-06	3.80795e-06	3.50692e-06	3.69538e-06	3.73928e-06	3.52959e-06	3.51935e-06	2.99195e-06	3.68547e-06	3.9582e-06	3.5021e-06	3.43172e-06	4.18686e-06	3.52787e-06	3.00546e-06	3.6368e-06	3.50232e-06	3.93782e-06	3.26977e-06	3.29787e-06	2.97801e-06	2.96967e-06	0.0704882	0.130449	normal	0.492998	-0.0769006	normal	0.647162	0.0535481	normal	0.549149	-0.0898664	normal	0.287823
[truncated: 7,596 more rows]
[truncated: 82 more columns]
