# Supplementary material for: Integrated Transcriptomic and Proteomic Analysis Reveals Molecular Mechanisms of the Cold Stress Response during the Overwintering Period in Blueberries (Vaccinium spp.)
Source: Plants (Basel). 2024 Jul 11;13(14):1911. doi: 10.3390/plants13141911 (PMC11280072; doi:10.3390/plants13141911)
Supplement: Supplementary file 1 [file plants-13-01911-s001.zip › Supplementary Table S5.xlsx]

## Sheet: Supplemental Table 5
Table S5 Gene family summary in blueberry
#Gene_ID	Family	Type
augustus_masked-VaccDscaff29-processed-gene-11.5	AP2/ERF-ERF	TF
maker-VaccDscaff11-augustus-gene-251.20	GRAS	TF
maker-VaccDscaff29-snap-gene-16.29	GNAT	TR
maker-VaccDscaff29-snap-gene-38.30	Others	TR
maker-VaccDscaff29-augustus-gene-52.32	MYB-related	TF
augustus_masked-VaccDscaff29-processed-gene-53.5	GRAS	TF
augustus_masked-VaccDscaff29-processed-gene-70.6	AP2/ERF-ERF	TF
ONT.10069	AP2/ERF-ERF	TF
augustus_masked-VaccDscaff29-processed-gene-95.6	AP2/ERF-ERF	TF
augustus_masked-VaccDscaff29-processed-gene-194.8	Trihelix	TF
maker-VaccDscaff29-augustus-gene-207.25	MYB	TF
maker-VaccDscaff29-augustus-gene-231.26	Trihelix	TF
augustus_masked-VaccDscaff29-processed-gene-235.2	HSF	TF
maker-VaccDscaff29-snap-gene-260.35	NF-YA	TF
maker-VaccDscaff11-augustus-gene-274.23	mTERF	TR
snap_masked-VaccDscaff29-processed-gene-310.14	Others	TR
maker-VaccDscaff3-augustus-gene-7.23	GARP-G2-like	TF
augustus_masked-VaccDscaff3-processed-gene-10.6	C2H2	TF
augustus_masked-VaccDscaff3-processed-gene-51.0	AUX/IAA	TR
maker-VaccDscaff11-snap-gene-288.35	C2H2	TF
maker-VaccDscaff3-snap-gene-120.33	WRKY	TF
maker-VaccDscaff3-augustus-gene-158.19	NAC	TF
augustus_masked-VaccDscaff3-processed-gene-222.8	AP2/ERF-ERF	TF
augustus_masked-VaccDscaff3-processed-gene-226.1	mTERF	TR
augustus_masked-VaccDscaff3-processed-gene-233.6	GRAS	TF
maker-VaccDscaff3-snap-gene-239.36	TRAF	TR
maker-VaccDscaff3-augustus-gene-244.22	NAC	TF
ONT.10639	FAR1	TF
maker-VaccDscaff3-augustus-gene-277.27	DBB	TF
snap_masked-VaccDscaff3-processed-gene-365.11	Tify	TF
augustus_masked-VaccDscaff3-processed-gene-377.3	GRAS	TF
maker-VaccDscaff3-augustus-gene-391.29	IWS1	TR
maker-VaccDscaff3-augustus-gene-408.30	SWI/SNF-BAF60b	TR
maker-VaccDscaff3-augustus-gene-412.31	BES1	TF
augustus_masked-VaccDscaff3-processed-gene-423.7	C3H	TF
maker-VaccDscaff30-augustus-gene-5.33	Tify	TF
maker-VaccDscaff30-snap-gene-17.57	MYB	TF
maker-VaccDscaff30-augustus-gene-27.38	WRKY	TF
maker-VaccDscaff30-augustus-gene-31.29	TRAF	TR
maker-VaccDscaff30-augustus-gene-62.27	C3H	TF
maker-VaccDscaff30-snap-gene-92.33	bZIP	TF
maker-VaccDscaff30-snap-gene-109.10	Others	TR
maker-VaccDscaff30-augustus-gene-111.28	BBR-BPC	TF
maker-VaccDscaff30-snap-gene-117.34	PHD	TR
maker-VaccDscaff30-augustus-gene-164.15	C2H2	TF
maker-VaccDscaff30-augustus-gene-172.16	MADS-MIKC	TF
maker-VaccDscaff30-snap-gene-182.28	NF-YB	TF
maker-VaccDscaff30-augustus-gene-220.32	BES1	TF
maker-VaccDscaff30-augustus-gene-254.23	LOB	TF
ONT.11069	NAC	TF
maker-VaccDscaff30-snap-gene-265.42	bZIP	TF
maker-VaccDscaff30-augustus-gene-269.43	C2H2	TF
maker-VaccDscaff30-snap-gene-281.36	MYB-related	TF
maker-VaccDscaff30-augustus-gene-285.30	B3-ARF	TF
maker-VaccDscaff30-snap-gene-290.42	HMG	TR
augustus_masked-VaccDscaff30-processed-gene-322.0	TCP	TF
maker-VaccDscaff30-augustus-gene-326.23	C2C2-Dof	TF
maker-VaccDscaff11-augustus-gene-326.34	MYB-related	TF
maker-VaccDscaff11-snap-gene-327.45	C2H2	TF
snap_masked-VaccDscaff300-processed-gene-0.30	GRAS	TF
snap_masked-VaccDscaff31-processed-gene-58.9	TRAF	TR
augustus_masked-VaccDscaff31-processed-gene-75.6	MYB	TF
maker-VaccDscaff31-augustus-gene-135.42	DBP	TF
maker-VaccDscaff31-augustus-gene-144.20	GNAT	TR
augustus_masked-VaccDscaff31-processed-gene-145.4	GNAT	TR
maker-VaccDscaff31-snap-gene-168.18	GARP-ARR-B	TF
maker-VaccDscaff11-snap-gene-334.37	GRAS	TF
maker-VaccDscaff31-augustus-gene-190.22	bZIP	TF
augustus_masked-VaccDscaff11-processed-gene-334.5	GRAS	TF
snap_masked-VaccDscaff11-processed-gene-335.13	GRAS	TF
augustus_masked-VaccDscaff11-processed-gene-335.2	GRAS	TF
maker-VaccDscaff11-augustus-gene-337.48	GARP-G2-like	TF
maker-VaccDscaff31-snap-gene-291.27	C2C2-GATA	TF
maker-VaccDscaff31-augustus-gene-301.42	LIM	TF
augustus_masked-VaccDscaff31-processed-gene-303.5	C2H2	TF
augustus_masked-VaccDscaff31-processed-gene-304.2	bZIP	TF
augustus_masked-VaccDscaff31-processed-gene-335.2	AP2/ERF-ERF	TF
maker-VaccDscaff32-augustus-gene-18.24	C3H	TF
maker-VaccDscaff32-snap-gene-77.27	GNAT	TR
augustus_masked-VaccDscaff32-processed-gene-90.3	bZIP	TF
maker-VaccDscaff32-augustus-gene-144.17	C2C2-Dof	TF
maker-VaccDscaff32-augustus-gene-157.16	C2H2	TF
maker-VaccDscaff32-augustus-gene-162.27	NF-YB	TF
maker-VaccDscaff32-snap-gene-164.19	NF-YB	TF
maker-VaccDscaff32-augustus-gene-212.35	BES1	TF
maker-VaccDscaff32-snap-gene-236.33	SWI/SNF-BAF60b	TR
maker-VaccDscaff32-augustus-gene-245.19	HSF	TF
augustus_masked-VaccDscaff32-processed-gene-250.4	AP2/ERF-ERF	TF
maker-VaccDscaff32-augustus-gene-258.34	LOB	TF
ONT.1197	FAR1	TF
maker-VaccDscaff32-snap-gene-261.39	GNAT	TR
maker-VaccDscaff32-augustus-gene-275.23	bHLH	TF
augustus_masked-VaccDscaff32-processed-gene-279.5	TCP	TF
maker-VaccDscaff32-augustus-gene-286.30	C2C2-Dof	TF
augustus_masked-VaccDscaff32-processed-gene-286.8	zf-HD	TF
maker-VaccDscaff32-snap-gene-308.43	mTERF	TR
maker-VaccDscaff32-augustus-gene-311.42	C2H2	TF
maker-VaccDscaff32-augustus-gene-311.41	C2H2	TF
maker-VaccDscaff32-augustus-gene-331.25	HMG	TR
augustus_masked-VaccDscaff33-processed-gene-22.5	C3H	TF
maker-VaccDscaff33-snap-gene-43.39	C2H2	TF
maker-VaccDscaff33-augustus-gene-45.33	HSF	TF
maker-VaccDscaff33-snap-gene-74.37	NF-YA	TF
maker-VaccDscaff33-augustus-gene-107.22	HSF	TF
maker-VaccDscaff33-snap-gene-111.42	Trihelix	TF
augustus_masked-VaccDscaff33-processed-gene-241.9	AP2/ERF-ERF	TF
augustus_masked-VaccDscaff33-processed-gene-241.6	AP2/ERF-ERF	TF
maker-VaccDscaff33-snap-gene-264.39	MADS-MIKC	TF
augustus_masked-VaccDscaff33-processed-gene-267.4	AP2/ERF-ERF	TF
maker-VaccDscaff33-snap-gene-267.37	AP2/ERF-ERF	TF
maker-VaccDscaff33-snap-gene-267.38	AP2/ERF-ERF	TF
maker-VaccDscaff33-augustus-gene-271.38	HSF	TF
maker-VaccDscaff33-augustus-gene-278.37	C2H2	TF
maker-VaccDscaff33-augustus-gene-283.30	MYB-related	TF
maker-VaccDscaff33-augustus-gene-290.26	Others	TR
maker-VaccDscaff33-snap-gene-292.45	NAC	TF
augustus_masked-VaccDscaff33-processed-gene-304.4	AP2/ERF-ERF	TF
maker-VaccDscaff33-augustus-gene-309.25	NF-YA	TF
augustus_masked-VaccDscaff33-processed-gene-327.2	C3H	TF
maker-VaccDscaff338-augustus-gene-0.27	NAC	TF
maker-VaccDscaff34-snap-gene-0.29	AP2/ERF-ERF	TF
snap_masked-VaccDscaff11-processed-gene-368.26	AP2/ERF-ERF	TF
augustus_masked-VaccDscaff34-processed-gene-7.4	C2C2-GATA	TF
maker-VaccDscaff11-augustus-gene-371.31	AUX/IAA	TR
maker-VaccDscaff34-augustus-gene-23.27	MED6	TR
maker-VaccDscaff34-snap-gene-34.29	AUX/IAA	TR
maker-VaccDscaff34-snap-gene-64.35	AUX/IAA	TR
maker-VaccDscaff34-augustus-gene-118.19	MYB-related	TF
maker-VaccDscaff34-augustus-gene-124.33	HB-HD-ZIP	TF
augustus_masked-VaccDscaff11-processed-gene-379.7	bHLH	TF
maker-VaccDscaff34-augustus-gene-143.22	SWI/SNF-BAF60b	TR
maker-VaccDscaff34-augustus-gene-227.23	TUB	TF
maker-VaccDscaff34-augustus-gene-250.32	HB-BELL	TF
augustus_masked-VaccDscaff347-processed-gene-0.0	MBF1	TR
maker-VaccDscaff35-augustus-gene-23.29	bHLH	TF
maker-VaccDscaff35-augustus-gene-29.25	AUX/IAA	TR
maker-VaccDscaff35-augustus-gene-29.28	bHLH	TF
maker-VaccDscaff35-augustus-gene-42.32	SNF2	TR
maker-VaccDscaff35-augustus-gene-50.32	DBB	TF
ONT.13045	FAR1	TF
augustus_masked-VaccDscaff35-processed-gene-69.5	GRAS	TF
augustus_masked-VaccDscaff35-processed-gene-110.3	AP2/ERF-ERF	TF
maker-VaccDscaff35-snap-gene-112.23	VOZ	TF
augustus_masked-VaccDscaff35-processed-gene-128.6	BES1	TF
snap_masked-VaccDscaff35-processed-gene-154.16	AP2/ERF-ERF	TF
maker-VaccDscaff35-augustus-gene-157.23	Others	TR
maker-VaccDscaff35-augustus-gene-218.16	MYB-related	TF
maker-VaccDscaff35-snap-gene-223.37	Whirly	TF
maker-VaccDscaff11-augustus-gene-398.29	SBP	TF
maker-VaccDscaff35-augustus-gene-242.35	LOB	TF
maker-VaccDscaff35-augustus-gene-253.36	C2C2-Dof	TF
maker-VaccDscaff35-snap-gene-263.43	Pseudo ARR-B	TR
maker-VaccDscaff35-augustus-gene-274.32	TAZ	TR
maker-VaccDscaff35-augustus-gene-275.27	C3H	TF
maker-VaccDscaff35-augustus-gene-276.41	GNAT	TR
snap_masked-VaccDscaff35-processed-gene-278.18	mTERF	TR
augustus_masked-VaccDscaff35-processed-gene-278.4	mTERF	TR
augustus_masked-VaccDscaff35-processed-gene-278.7	SWI/SNF-BAF60b	TR
maker-VaccDscaff35-snap-gene-301.39	AUX/IAA	TR
maker-VaccDscaff35-augustus-gene-307.25	AUX/IAA	TR
maker-VaccDscaff35-snap-gene-317.30	MYB-related	TF
maker-VaccDscaff35-augustus-gene-317.22	MYB	TF
maker-VaccDscaff36-snap-gene-2.36	HB-HD-ZIP	TF
snap_masked-VaccDscaff36-processed-gene-48.28	SWI/SNF-BAF60b	TR
maker-VaccDscaff36-augustus-gene-51.35	C3H	TF
maker-VaccDscaff36-augustus-gene-73.37	LIM	TF
maker-VaccDscaff36-snap-gene-78.41	HB-HD-ZIP	TF
maker-VaccDscaff36-augustus-gene-108.31	LOB	TF
maker-VaccDscaff36-augustus-gene-211.32	DBB	TF
ONT.13743	FAR1	TF
maker-VaccDscaff36-augustus-gene-241.22	C2C2-GATA	TF
maker-VaccDscaff118-augustus-gene-3.69	Others	TR
augustus_masked-VaccDscaff36-processed-gene-265.0	SNF2	TR
maker-VaccDscaff36-augustus-gene-278.29	bHLH	TF
maker-VaccDscaff36-augustus-gene-284.30	bHLH	TF
maker-VaccDscaff37-snap-gene-1.32	mTERF	TR
maker-VaccDscaff37-augustus-gene-1.27	GNAT	TR
maker-VaccDscaff37-augustus-gene-20.21	WRKY	TF
maker-VaccDscaff37-snap-gene-30.39	C3H	TF
maker-VaccDscaff37-augustus-gene-37.18	Others	TR
augustus_masked-VaccDscaff37-processed-gene-57.8	AP2/ERF-ERF	TF
maker-VaccDscaff1-augustus-gene-267.30	bZIP	TF
maker-VaccDscaff37-augustus-gene-77.33	HSF	TF
maker-VaccDscaff37-augustus-gene-128.20	TRAF	TR
maker-VaccDscaff37-augustus-gene-164.35	DDT	TR
maker-VaccDscaff37-augustus-gene-172.29	NAC	TF
maker-VaccDscaff37-augustus-gene-207.30	WRKY	TF
maker-VaccDscaff37-augustus-gene-238.15	HB-HD-ZIP	TF
maker-VaccDscaff37-augustus-gene-297.17	C2C2-CO-like	TF
snap_masked-VaccDscaff37-processed-gene-298.34	SWI/SNF-BAF60b	TR
maker-VaccDscaff12-augustus-gene-10.32	HMG	TR
maker-VaccDscaff38-augustus-gene-11.37	C2C2-CO-like	TF
maker-VaccDscaff38-snap-gene-29.27	HB-KNOX	TF
maker-VaccDscaff1-snap-gene-277.30	bZIP	TF
maker-VaccDscaff38-augustus-gene-74.25	HB-HD-ZIP	TF
maker-VaccDscaff38-augustus-gene-112.30	Trihelix	TF
maker-VaccDscaff12-snap-gene-18.58	bZIP	TF
maker-VaccDscaff38-augustus-gene-136.22	NAC	TF
maker-VaccDscaff38-augustus-gene-144.40	DDT	TR
augustus_masked-VaccDscaff38-processed-gene-149.4	EIL	TF
maker-VaccDscaff38-augustus-gene-202.22	HSF	TF
maker-VaccDscaff12-snap-gene-29.31	bZIP	TF
augustus_masked-VaccDscaff38-processed-gene-234.1	Others	TR
maker-VaccDscaff38-snap-gene-234.29	C3H	TF
maker-VaccDscaff38-augustus-gene-243.28	Others	TR
maker-VaccDscaff38-augustus-gene-262.23	C3H	TF
maker-VaccDscaff38-snap-gene-276.36	GNAT	TR
snap_masked-VaccDscaff38-processed-gene-280.11	NF-YB	TF
maker-VaccDscaff38-augustus-gene-282.40	SET	TR
snap_masked-VaccDscaff38-processed-gene-283.17	C2C2-CO-like	TF
maker-VaccDscaff38-snap-gene-295.67	STAT	TF
maker-VaccDscaff39-augustus-gene-4.25	DBB	TF
maker-VaccDscaff39-augustus-gene-82.12	HB-HD-ZIP	TF
maker-VaccDscaff39-augustus-gene-85.33	C2H2	TF
augustus_masked-VaccDscaff39-processed-gene-91.3	AP2/ERF-ERF	TF
maker-VaccDscaff39-augustus-gene-110.27	AP2/ERF-ERF	TF
maker-VaccDscaff39-augustus-gene-142.20	NAC	TF
maker-VaccDscaff39-augustus-gene-151.26	DDT	TR
maker-VaccDscaff39-snap-gene-168.25	MYB	TF
maker-VaccDscaff39-augustus-gene-174.30	HB-HD-ZIP	TF
maker-VaccDscaff39-augustus-gene-241.31	bHLH	TF
augustus_masked-VaccDscaff39-processed-gene-249.7	AP2/ERF-ERF	TF
maker-VaccDscaff39-augustus-gene-275.34	HMG	TR
maker-VaccDscaff39-augustus-gene-276.24	HMG	TR
maker-VaccDscaff39-augustus-gene-278.17	WRKY	TF
maker-VaccDscaff4-augustus-gene-58.29	bHLH	TF
maker-VaccDscaff4-augustus-gene-59.29	AUX/IAA	TR
maker-VaccDscaff4-augustus-gene-99.25	SNF2	TR
snap_masked-VaccDscaff4-processed-gene-101.9	NF-YC	TF
augustus_masked-VaccDscaff4-processed-gene-133.0	E2F-DP	TF
ONT.15008	FAR1	TF
ONT.15015	DBB	TF
maker-VaccDscaff4-augustus-gene-160.19	GRAS	TF
maker-VaccDscaff4-augustus-gene-170.28	HMG	TR
maker-VaccDscaff4-snap-gene-174.23	MYB-related	TF
augustus_masked-VaccDscaff12-processed-gene-63.8	AP2/ERF-ERF	TF
maker-VaccDscaff4-augustus-gene-188.18	SNF2	TR
maker-VaccDscaff4-augustus-gene-219.27	Trihelix	TF
maker-VaccDscaff4-augustus-gene-231.19	VOZ	TF
augustus_masked-VaccDscaff4-processed-gene-233.3	AP2/ERF-ERF	TF
maker-VaccDscaff12-snap-gene-67.65	C2H2	TF
augustus_masked-VaccDscaff4-processed-gene-248.11	TCP	TF
maker-VaccDscaff4-augustus-gene-255.24	Others	TR
snap_masked-VaccDscaff4-processed-gene-334.14	LOB	TF
maker-VaccDscaff4-augustus-gene-345.25	C2C2-Dof	TF
maker-VaccDscaff4-snap-gene-355.37	Pseudo ARR-B	TR
augustus_masked-VaccDscaff12-processed-gene-81.3	C2C2-Dof	TF
maker-VaccDscaff4-snap-gene-362.43	HB-HD-ZIP	TF
maker-VaccDscaff4-augustus-gene-364.35	MYB-related	TF
maker-VaccDscaff4-snap-gene-378.41	C3H	TF
maker-VaccDscaff4-augustus-gene-379.47	GNAT	TR
augustus_masked-VaccDscaff4-processed-gene-381.10	SWI/SNF-BAF60b	TR
maker-VaccDscaff4-augustus-gene-398.15	WRKY	TF
maker-VaccDscaff4-augustus-gene-410.23	MYB	TF
augustus_masked-VaccDscaff12-processed-gene-98.1	AP2/ERF-ERF	TF
maker-VaccDscaff4-augustus-gene-422.20	AUX/IAA	TR
maker-VaccDscaff4-augustus-gene-423.32	HB-HD-ZIP	TF
snap_masked-VaccDscaff12-processed-gene-99.16	WRKY	TF
augustus_masked-VaccDscaff40-processed-gene-12.4	C2C2-Dof	TF
maker-VaccDscaff40-augustus-gene-24.16	bZIP	TF
augustus_masked-VaccDscaff40-processed-gene-28.5	AP2/ERF-ERF	TF
maker-VaccDscaff40-augustus-gene-59.26	MADS-MIKC	TF
maker-VaccDscaff40-snap-gene-175.33	MADS-M-type	TF
maker-VaccDscaff12-augustus-gene-123.27	HB-KNOX	TF
maker-VaccDscaff40-augustus-gene-194.19	bZIP	TF
maker-VaccDscaff40-augustus-gene-207.28	HB-other	TF
maker-VaccDscaff40-augustus-gene-261.27	MYB-related	TF
maker-VaccDscaff12-snap-gene-134.39	MADS-MIKC	TF
maker-VaccDscaff40-augustus-gene-281.26	HMG	TR
maker-VaccDscaff41-augustus-gene-18.14	HB-other	TF
augustus_masked-VaccDscaff41-processed-gene-38.2	MYB	TF
maker-VaccDscaff41-augustus-gene-40.26	WRKY	TF
maker-VaccDscaff41-augustus-gene-41.27	WRKY	TF
augustus_masked-VaccDscaff41-processed-gene-43.0	AP2/ERF-ERF	TF
augustus_masked-VaccDscaff41-processed-gene-58.8	C2C2-Dof	TF
maker-VaccDscaff41-augustus-gene-62.17	TUB	TF
maker-VaccDscaff41-snap-gene-65.25	Jumonji	TR
snap_masked-VaccDscaff41-processed-gene-246.14	MYB-related	TF
ONT.16094	CSD	TF
maker-VaccDscaff41-augustus-gene-275.38	NAC	TF
maker-VaccDscaff42-snap-gene-7.53	mTERF	TR
maker-VaccDscaff42-augustus-gene-9.37	C2H2	TF
maker-VaccDscaff42-augustus-gene-17.36	MADS-MIKC	TF
augustus_masked-VaccDscaff12-processed-gene-209.5	AP2/ERF-ERF	TF
maker-VaccDscaff42-snap-gene-27.51	HMG	TR
maker-VaccDscaff42-augustus-gene-31.33	B3-ARF	TF
maker-VaccDscaff42-snap-gene-34.25	SET	TR
maker-VaccDscaff42-augustus-gene-36.24	MYB-related	TF
maker-VaccDscaff42-augustus-gene-47.29	C2H2	TF
maker-VaccDscaff42-augustus-gene-52.42	bZIP	TF
ONT.16275	NAC	TF
maker-VaccDscaff42-augustus-gene-127.23	MYB	TF
maker-VaccDscaff42-augustus-gene-265.20	C3H	TF
maker-VaccDscaff43-augustus-gene-31.40	AUX/IAA	TR
augustus_masked-VaccDscaff43-processed-gene-33.1	bHLH	TF
augustus_masked-VaccDscaff43-processed-gene-39.7	AP2/ERF-ERF	TF
maker-VaccDscaff43-snap-gene-104.43	GRAS	TF
maker-VaccDscaff12-augustus-gene-299.31	bZIP	TF
snap_masked-VaccDscaff43-processed-gene-139.8	C2H2	TF
maker-VaccDscaff43-augustus-gene-180.15	Others	TR
snap_masked-VaccDscaff43-processed-gene-196.19	bHLH	TF
maker-VaccDscaff43-augustus-gene-199.24	C2C2-LSD	TF
maker-VaccDscaff43-snap-gene-203.26	SRS	TF
maker-VaccDscaff12-snap-gene-312.36	HB-other	TF
augustus_masked-VaccDscaff43-processed-gene-259.1	AP2/ERF-ERF	TF
maker-VaccDscaff44-snap-gene-27.25	C3H	TF
maker-VaccDscaff44-snap-gene-84.35	bZIP	TF
maker-VaccDscaff44-augustus-gene-85.35	HB-other	TF
maker-VaccDscaff44-snap-gene-106.30	MYB	TF
augustus_masked-VaccDscaff44-processed-gene-111.0	AP2/ERF-ERF	TF
augustus_masked-VaccDscaff44-processed-gene-111.1	AP2/ERF-ERF	TF
ONT.16951	AP2/ERF-ERF	TF
maker-VaccDscaff44-snap-gene-131.30	C2C2-LSD	TF
maker-VaccDscaff44-snap-gene-141.20	NF-YA	TF
maker-VaccDscaff44-augustus-gene-177.24	Others	TR
maker-VaccDscaff44-augustus-gene-182.26	Tify	TF
maker-VaccDscaff12-snap-gene-362.52	MYB-related	TF
maker-VaccDscaff1-augustus-gene-327.30	MBF1	TR
snap_masked-VaccDscaff45-processed-gene-44.14	HMG	TR
maker-VaccDscaff45-augustus-gene-63.16	IWS1	TR
maker-VaccDscaff45-snap-gene-73.34	C2C2-GATA	TF
maker-VaccDscaff45-augustus-gene-85.32	TUB	TF
maker-VaccDscaff12-augustus-gene-378.19	HMG	TR
maker-VaccDscaff45-augustus-gene-174.25	LUG	TR
maker-VaccDscaff45-snap-gene-211.40	SWI/SNF-BAF60b	TR
maker-VaccDscaff45-augustus-gene-229.17	HB-HD-ZIP	TF
maker-VaccDscaff46-augustus-gene-66.21	bZIP	TF
maker-VaccDscaff46-augustus-gene-93.28	HB-HD-ZIP	TF
snap_masked-VaccDscaff46-processed-gene-135.11	GRAS	TF
maker-VaccDscaff46-augustus-gene-145.20	B3	TF
augustus_masked-VaccDscaff46-processed-gene-169.9	AP2/ERF-ERF	TF
augustus_masked-VaccDscaff46-processed-gene-169.11	AP2/ERF-ERF	TF
augustus_masked-VaccDscaff46-processed-gene-175.5	bHLH	TF
snap_masked-VaccDscaff46-processed-gene-177.11	AUX/IAA	TR
maker-VaccDscaff46-augustus-gene-177.36	bHLH	TF
maker-VaccDscaff123-augustus-gene-3.47	BBR-BPC	TF
maker-VaccDscaff46-augustus-gene-193.27	TUB	TF
maker-VaccDscaff1236-augustus-gene-0.3	C2C2-CO-like	TF
augustus_masked-VaccDscaff47-processed-gene-33.1	EIL	TF
maker-VaccDscaff47-augustus-gene-48.21	NAC	TF
maker-VaccDscaff47-snap-gene-49.36	E2F-DP	TF
augustus_masked-VaccDscaff1259-processed-gene-0.0	bZIP	TF
maker-VaccDscaff47-augustus-gene-60.35	C2H2	TF
maker-VaccDscaff126-augustus-gene-0.25	BBR-BPC	TF
augustus_masked-VaccDscaff126-processed-gene-3.14	bZIP	TF
maker-VaccDscaff47-snap-gene-154.49	AUX/IAA	TR
augustus_masked-VaccDscaff47-processed-gene-160.6	AP2/ERF-ERF	TF
augustus_masked-VaccDscaff47-processed-gene-167.0	bHLH	TF
maker-VaccDscaff47-snap-gene-167.28	WRKY	TF
maker-VaccDscaff47-snap-gene-169.37	AUX/IAA	TR
augustus_masked-VaccDscaff1-processed-gene-341.3	C3H	TF
maker-VaccDscaff13-snap-gene-9.40	bZIP	TF
augustus_masked-VaccDscaff48-processed-gene-24.6	GARP-G2-like	TF
maker-VaccDscaff48-snap-gene-61.35	Pseudo ARR-B	TR
maker-VaccDscaff48-augustus-gene-95.42	MYB-related	TF
maker-VaccDscaff48-augustus-gene-104.45	HB-HD-ZIP	TF
maker-VaccDscaff49-augustus-gene-20.30	Coactivator p15	TR
maker-VaccDscaff5-augustus-gene-21.39	AP2/ERF-ERF	TF
maker-VaccDscaff5-augustus-gene-43.23	TUB	TF
maker-VaccDscaff13-snap-gene-29.49	B3-ARF	TF
maker-VaccDscaff5-augustus-gene-106.33	bHLH	TF
maker-VaccDscaff5-snap-gene-169.23	S1Fa-like	TF
maker-VaccDscaff5-augustus-gene-179.23	IWS1	TR
augustus_masked-VaccDscaff5-processed-gene-184.6	OFP	TF
maker-VaccDscaff5-snap-gene-248.29	bZIP	TF
maker-VaccDscaff5-snap-gene-256.18	bZIP	TF
augustus_masked-VaccDscaff5-processed-gene-319.6	C3H	TF
maker-VaccDscaff5-augustus-gene-339.34	bHLH	TF
augustus_masked-VaccDscaff5-processed-gene-366.10	GRAS	TF
maker-VaccDscaff5-augustus-gene-388.35	MYB-related	TF
augustus_masked-VaccDscaff5-processed-gene-420.6	AP2/ERF-ERF	TF
augustus_masked-VaccDscaff5-processed-gene-425.7	GRAS	TF
maker-VaccDscaff5-augustus-gene-426.39	bHLH	TF
maker-VaccDscaff50-snap-gene-12.31	B3-ARF	TF
augustus_masked-VaccDscaff510-processed-gene-0.2	AP2/ERF-ERF	TF
maker-VaccDscaff52-augustus-gene-14.21	Others	TR
augustus_masked-VaccDscaff52-processed-gene-17.1	GeBP	TF
snap_masked-VaccDscaff53-processed-gene-4.11	BBR-BPC	TF
augustus_masked-VaccDscaff1-processed-gene-355.6	Others	TR
augustus_masked-VaccDscaff536-processed-gene-0.3	EIL	TF
snap_masked-VaccDscaff6-processed-gene-27.10	TRAF	TR
maker-VaccDscaff6-augustus-gene-50.33	bHLH	TF
augustus_masked-VaccDscaff6-processed-gene-52.4	GRAS	TF
maker-VaccDscaff6-augustus-gene-60.42	Others	TR
maker-VaccDscaff6-augustus-gene-65.18	NAC	TF
maker-VaccDscaff6-augustus-gene-98.16	WRKY	TF
maker-VaccDscaff13-augustus-gene-79.30	C2C2-Dof	TF
augustus_masked-VaccDscaff6-processed-gene-141.0	AP2/ERF-ERF	TF
augustus_masked-VaccDscaff6-processed-gene-141.5	AP2/ERF-ERF	TF
maker-VaccDscaff6-augustus-gene-160.29	HSF	TF
maker-VaccDscaff6-snap-gene-227.37	TRAF	TR
maker-VaccDscaff6-augustus-gene-247.26	Others	TR
maker-VaccDscaff6-augustus-gene-255.14	HB-HD-ZIP	TF
maker-VaccDscaff6-snap-gene-261.32	MYB	TF
maker-VaccDscaff6-augustus-gene-417.20	C2C2-CO-like	TF
maker-VaccDscaff62-augustus-gene-5.25	LOB	TF
maker-VaccDscaff66-snap-gene-6.32	Pseudo ARR-B	TR
maker-VaccDscaff66-snap-gene-8.50	MYB-related	TF
maker-VaccDscaff662-augustus-gene-0.10	bHLH	TF
maker-VaccDscaff1-augustus-gene-360.23	bHLH	TF
maker-VaccDscaff691-augustus-gene-0.7	MADS-M-type	TF
maker-VaccDscaff7-augustus-gene-54.33	LIM	TF
maker-VaccDscaff7-augustus-gene-64.18	C2C2-GATA	TF
maker-VaccDscaff7-augustus-gene-64.19	C2C2-GATA	TF
maker-VaccDscaff13-augustus-gene-98.29	LOB	TF
maker-VaccDscaff7-augustus-gene-93.14	bZIP	TF
maker-VaccDscaff7-augustus-gene-156.20	bZIP	TF
maker-VaccDscaff7-augustus-gene-193.29	HB-KNOX	TF
maker-VaccDscaff7-snap-gene-309.31	AUX/IAA	TR
maker-VaccDscaff7-augustus-gene-360.32	C2C2-Dof	TF
maker-VaccDscaff13-augustus-gene-102.20	MYB	TF
maker-VaccDscaff7-augustus-gene-410.40	MADS-M-type	TF
maker-VaccDscaff13-snap-gene-105.27	MYB-related	TF
maker-VaccDscaff13-augustus-gene-105.26	MYB	TF
snap_masked-VaccDscaff703-processed-gene-0.3	C3H	TF
augustus_masked-VaccDscaff705-processed-gene-0.0	PHD	TR
maker-VaccDscaff71-augustus-gene-2.23	Tify	TF
maker-VaccDscaff72-augustus-gene-7.54	RB	TR
maker-VaccDscaff722-augustus-gene-0.15	Others	TR
maker-VaccDscaff73-augustus-gene-3.30	Trihelix	TF
maker-VaccDscaff755-augustus-gene-0.8	GARP-G2-like	TF
maker-VaccDscaff760-snap-gene-0.17	GRAS	TF
augustus_masked-VaccDscaff8-processed-gene-5.0	AP2/ERF-ERF	TF
maker-VaccDscaff8-snap-gene-30.29	NAC	TF
snap_masked-VaccDscaff8-processed-gene-64.21	MYB	TF
augustus_masked-VaccDscaff8-processed-gene-64.4	GRAS	TF
maker-VaccDscaff8-augustus-gene-83.27	C2H2	TF
maker-VaccDscaff8-snap-gene-97.38	bHLH	TF
maker-VaccDscaff8-snap-gene-101.32	Others	TR
maker-VaccDscaff1-augustus-gene-370.20	C2H2	TF
augustus_masked-VaccDscaff8-processed-gene-115.3	C3H	TF
maker-VaccDscaff8-snap-gene-129.39	MBF1	TR
maker-VaccDscaff8-augustus-gene-143.27	MED7	TR
maker-VaccDscaff8-augustus-gene-169.11	bZIP	TF
maker-VaccDscaff8-augustus-gene-178.18	IWS1	TR
augustus_masked-VaccDscaff8-processed-gene-179.0	bZIP	TF
maker-VaccDscaff8-augustus-gene-194.26	IWS1	TR
maker-VaccDscaff8-augustus-gene-212.24	HB-BELL	TF
maker-VaccDscaff8-snap-gene-244.22	S1Fa-like	TF
augustus_masked-VaccDscaff8-processed-gene-251.9	WRKY	TF
augustus_masked-VaccDscaff8-processed-gene-265.7	GRAS	TF
maker-VaccDscaff8-augustus-gene-334.48	bHLH	TF
maker-VaccDscaff8-augustus-gene-375.16	SNF2	TR
maker-VaccDscaff8-augustus-gene-382.35	C3H	TF
augustus_masked-VaccDscaff8-processed-gene-397.8	bZIP	TF
maker-VaccDscaff13-augustus-gene-254.20	C2C2-Dof	TF
maker-VaccDscaff80-snap-gene-3.43	SWI/SNF-BAF60b	TR
maker-VaccDscaff80-augustus-gene-4.43	SWI/SNF-BAF60b	TR
maker-VaccDscaff833-snap-gene-0.9	TUB	TF
augustus_masked-VaccDscaff89-processed-gene-5.3	MBF1	TR
maker-VaccDscaff9-augustus-gene-12.37	TUB	TF
maker-VaccDscaff9-augustus-gene-96.36	DBB	TF
maker-VaccDscaff9-augustus-gene-167.14	B3-ARF	TF
maker-VaccDscaff13-augustus-gene-303.25	bZIP	TF
maker-VaccDscaff9-augustus-gene-181.33	BES1	TF
maker-VaccDscaff9-augustus-gene-286.18	MYB-related	TF
augustus_masked-VaccDscaff9-processed-gene-361.8	SWI/SNF-BAF60b	TR
snap_masked-VaccDscaff9-processed-gene-377.26	WRKY	TF
maker-VaccDscaff13-snap-gene-321.31	AUX/IAA	TR
maker-VaccDscaff9-augustus-gene-392.34	HMG	TR
maker-VaccDscaff9-snap-gene-393.36	HB-HD-ZIP	TF
maker-VaccDscaff9-augustus-gene-394.16	AUX/IAA	TR
maker-VaccDscaff9-snap-gene-396.39	AUX/IAA	TR
maker-VaccDscaff9-snap-gene-406.32	MYB-related	TF
maker-VaccDscaff9-augustus-gene-407.23	MYB	TF
maker-VaccDscaff13-augustus-gene-337.26	C3H	TF
maker-VaccDscaff921-augustus-gene-0.6	NF-YC	TF
maker-VaccDscaff982-snap-gene-0.6	bZIP	TF
maker-VaccDscaff1301-augustus-gene-0.5	Others	TR
maker-VaccDscaff134-augustus-gene-3.40	Others	TR
snap_masked-VaccDscaff138-processed-gene-2.23	mTERF	TR
augustus_masked-VaccDscaff14-processed-gene-5.4	C3H	TF
maker-VaccDscaff14-augustus-gene-37.39	IWS1	TR
maker-VaccDscaff14-augustus-gene-44.30	HSF	TF
maker-VaccDscaff14-augustus-gene-54.29	GARP-G2-like	TF
maker-VaccDscaff14-augustus-gene-67.26	Tify	TF
maker-VaccDscaff14-augustus-gene-155.31	NAC	TF
maker-VaccDscaff14-augustus-gene-157.30	TRAF	TR
augustus_masked-VaccDscaff14-processed-gene-162.4	GRAS	TF
ONT.2362	AP2/ERF-ERF	TF
maker-VaccDscaff14-augustus-gene-190.22	RB	TR
maker-VaccDscaff14-augustus-gene-233.22	GNAT	TR
maker-VaccDscaff14-augustus-gene-249.28	WRKY	TF
maker-VaccDscaff14-augustus-gene-273.30	AP2/ERF-ERF	TF
augustus_masked-VaccDscaff1-processed-gene-442.10	AP2/ERF-ERF	TF
augustus_masked-VaccDscaff14-processed-gene-348.9	C2H2	TF
maker-VaccDscaff14-augustus-gene-376.24	HB-BELL	TF
maker-VaccDscaff14-augustus-gene-381.19	BBR-BPC	TF
maker-VaccDscaff14-snap-gene-381.27	C3H	TF
augustus_masked-VaccDscaff1475-processed-gene-0.0	HB-HD-ZIP	TF
maker-VaccDscaff15-augustus-gene-67.32	GRAS	TF
maker-VaccDscaff15-augustus-gene-89.28	NF-YC	TF
maker-VaccDscaff15-snap-gene-109.37	NAC	TF
maker-VaccDscaff15-augustus-gene-137.22	C2H2	TF
maker-VaccDscaff15-augustus-gene-258.33	mTERF	TR
maker-VaccDscaff15-augustus-gene-264.23	NAC	TF
maker-VaccDscaff15-snap-gene-272.43	C2H2	TF
augustus_masked-VaccDscaff10-processed-gene-4.5	AP2/ERF-ERF	TF
maker-VaccDscaff15-augustus-gene-315.33	MYB	TF
maker-VaccDscaff15-augustus-gene-317.35	MYB-related	TF
augustus_masked-VaccDscaff15-processed-gene-324.5	GRAS	TF
maker-VaccDscaff15-snap-gene-324.35	GRAS	TF
snap_masked-VaccDscaff15-processed-gene-325.15	GRAS	TF
maker-VaccDscaff15-snap-gene-325.50	GRAS	TF
maker-VaccDscaff15-augustus-gene-327.36	GARP-G2-like	TF
maker-VaccDscaff15-snap-gene-355.49	GARP-G2-like	TF
maker-VaccDscaff15-augustus-gene-360.46	MYB	TF
maker-VaccDscaff15-augustus-gene-371.25	bHLH	TF
maker-VaccDscaff15-augustus-gene-375.34	Others	TR
maker-VaccDscaff15-augustus-gene-389.30	SBP	TF
maker-VaccDscaff1570-augustus-gene-0.2	B3	TF
maker-VaccDscaff10-augustus-gene-12.36	bHLH	TF
maker-VaccDscaff16-augustus-gene-6.47	MADS-M-type	TF
maker-VaccDscaff16-augustus-gene-8.26	MADS-M-type	TF
maker-VaccDscaff16-snap-gene-13.42	HB-HD-ZIP	TF
augustus_masked-VaccDscaff10-processed-gene-13.2	GRAS	TF
maker-VaccDscaff16-augustus-gene-64.37	C2C2-Dof	TF
maker-VaccDscaff16-snap-gene-123.42	AUX/IAA	TR
maker-VaccDscaff16-augustus-gene-144.17	TRAF	TR
maker-VaccDscaff16-snap-gene-227.30	GARP-ARR-B	TF
snap_masked-VaccDscaff16-processed-gene-347.7	AUX/IAA	TR
augustus_masked-VaccDscaff16-processed-gene-355.5	C2H2	TF
maker-VaccDscaff1617-snap-gene-0.4	WRKY	TF
maker-VaccDscaff169-augustus-gene-0.20	bZIP	TF
maker-VaccDscaff17-snap-gene-5.26	IWS1	TR
maker-VaccDscaff17-augustus-gene-20.19	MYB	TF
maker-VaccDscaff17-snap-gene-59.28	HB-BELL	TF
maker-VaccDscaff17-augustus-gene-76.23	Alfin-like	TF
snap_masked-VaccDscaff17-processed-gene-79.38	HMG	TR
maker-VaccDscaff17-augustus-gene-87.19	C2H2	TF
augustus_masked-VaccDscaff17-processed-gene-125.4	TUB	TF
maker-VaccDscaff17-augustus-gene-148.25	Alfin-like	TF
maker-VaccDscaff10-augustus-gene-80.26	Others	TR
maker-VaccDscaff17-augustus-gene-161.12	C3H	TF
maker-VaccDscaff17-augustus-gene-167.14	HB-KNOX	TF
maker-VaccDscaff17-augustus-gene-193.28	Trihelix	TF
snap_masked-VaccDscaff17-processed-gene-232.12	MYB	TF
augustus_masked-VaccDscaff17-processed-gene-238.3	AP2/ERF-ERF	TF
maker-VaccDscaff17-snap-gene-239.40	B3	TF
maker-VaccDscaff17-augustus-gene-245.24	B3	TF
maker-VaccDscaff10-augustus-gene-106.26	MBF1	TR
maker-VaccDscaff17-augustus-gene-256.24	MYB-related	TF
maker-VaccDscaff17-augustus-gene-261.30	MYB-related	TF
maker-VaccDscaff17-augustus-gene-265.28	Others	TR
maker-VaccDscaff29-snap-gene-41.49	RLK-Pelle_LRK10L-2	PK
maker-VaccDscaff29-snap-gene-71.40	CAMK_CDPK	PK
maker-VaccDscaff29-snap-gene-151.27	RLK-Pelle_RLCK-VIIa-2	PK
maker-VaccDscaff29-augustus-gene-204.41	RLK-Pelle_DLSV	PK
maker-VaccDscaff29-augustus-gene-215.32	RLK-Pelle_RLCK-VIIa-2	PK
maker-VaccDscaff29-snap-gene-327.35	CAMK_CDPK	PK
maker-VaccDscaff3-augustus-gene-7.28	CAMK_CDPK	PK
maker-VaccDscaff3-snap-gene-35.41	RLK-Pelle_LRR-II	PK
snap_masked-VaccDscaff3-processed-gene-38.10	STE_STE11	PK
maker-VaccDscaff3-augustus-gene-42.30	CAMK_OST1L	PK
maker-VaccDscaff3-augustus-gene-69.28	CMGC_GSK	PK
augustus_masked-VaccDscaff11-processed-gene-298.10	RLK-Pelle_LysM	PK
maker-VaccDscaff3-augustus-gene-401.25	CMGC_RCK	PK
snap_masked-VaccDscaff3-processed-gene-408.10	STE_STE11	PK
maker-VaccDscaff11-augustus-gene-304.29	CAMK_CAMKL-LKB	PK
maker-VaccDscaff30-augustus-gene-23.24	STE_STE7	PK
augustus_masked-VaccDscaff11-processed-gene-310.2	RLK-Pelle_RLCK-VIIa-1	PK
maker-VaccDscaff11-augustus-gene-315.22	CAMK_CAMKL-CHK1	PK
maker-VaccDscaff30-augustus-gene-231.19	CAMK_OST1L	PK
augustus_masked-VaccDscaff30-processed-gene-241.4	STE_STE11	PK
maker-VaccDscaff30-augustus-gene-255.27	RLK-Pelle_WAK_LRK10L-1	PK
maker-VaccDscaff30-augustus-gene-258.33	CMGC_CDK-CDK8	PK
maker-VaccDscaff30-augustus-gene-260.36	STE_STE11	PK
maker-VaccDscaff30-augustus-gene-269.47	RLK-Pelle_LRR-II	PK
maker-VaccDscaff30-snap-gene-270.41	CAMK_OST1L	PK
maker-VaccDscaff30-augustus-gene-271.48	CAMK_OST1L	PK
maker-VaccDscaff30-augustus-gene-271.51	CAMK_OST1L	PK
maker-VaccDscaff30-augustus-gene-290.28	CMGC_SRPK	PK
snap_masked-VaccDscaff11-processed-gene-322.26	STE_STE11	PK
maker-VaccDscaff30-snap-gene-324.26	CAMK_AMPK	PK
maker-VaccDscaff30-snap-gene-328.35	RLK-Pelle_RLCK-VIIa-2	PK
maker-VaccDscaff31-augustus-gene-62.21	CMGC_CK2	PK
maker-VaccDscaff31-snap-gene-275.30	CAMK_OST1L	PK
maker-VaccDscaff31-augustus-gene-282.24	CAMK_CDPK	PK
maker-VaccDscaff31-snap-gene-304.32	CMGC_MAPK	PK
maker-VaccDscaff32-augustus-gene-226.28	RLK-Pelle_WAK_LRK10L-1	PK
maker-VaccDscaff32-augustus-gene-236.28	CAMK_OST1L	PK
augustus_masked-VaccDscaff32-processed-gene-246.7	STE_STE11	PK
maker-VaccDscaff32-snap-gene-258.39	CMGC_CK2	PK
maker-VaccDscaff32-augustus-gene-283.28	CAMK_AMPK	PK
augustus_masked-VaccDscaff32-processed-gene-287.2	RLK-Pelle_RLCK-VIIa-2	PK
maker-VaccDscaff32-augustus-gene-324.19	CAMK_CDPK	PK
snap_masked-VaccDscaff33-processed-gene-24.11	CAMK_CDPK	PK
maker-VaccDscaff33-snap-gene-65.34	RLK-Pelle_RLCK-VIIa-2	PK
maker-VaccDscaff33-snap-gene-128.21	RLK-Pelle_RLCK-VIIa-2	PK
maker-VaccDscaff33-snap-gene-261.46	RLK-Pelle_RLCK-XI	PK
maker-VaccDscaff33-snap-gene-311.27	CK1_CK1	PK
maker-VaccDscaff33-augustus-gene-312.21	RLK-Pelle_Extensin	PK
maker-VaccDscaff11-snap-gene-375.29	TKL-Pl-4	PK
maker-VaccDscaff34-augustus-gene-51.34	CAMK_CAMKL-CHK1	PK
maker-VaccDscaff34-snap-gene-91.52	TKL-Pl-4	PK
maker-VaccDscaff34-snap-gene-215.30	CMGC_GSK	PK
maker-VaccDscaff34-augustus-gene-293.15	CAMK_CDPK	PK
maker-VaccDscaff35-augustus-gene-29.29	RLK-Pelle_LysM	PK
maker-VaccDscaff35-snap-gene-54.54	RLK-Pelle_RLCK-VIII	PK
maker-VaccDscaff35-augustus-gene-62.23	CMGC_MAPK	PK
maker-VaccDscaff35-augustus-gene-80.32	CAMK_CDPK	PK
maker-VaccDscaff35-augustus-gene-89.26	RLK-Pelle_DLSV	PK
maker-VaccDscaff35-snap-gene-130.37	CMGC_GSK	PK
snap_masked-VaccDscaff35-processed-gene-131.22	RLK-Pelle_LRR-XI-1	PK
maker-VaccDscaff11-augustus-gene-397.32	CMGC_GSK	PK
maker-VaccDscaff35-augustus-gene-226.25	TKL-Pl-5	PK
maker-VaccDscaff35-snap-gene-237.27	CMGC_MAPK	PK
maker-VaccDscaff35-snap-gene-271.55	CMGC_CLK	PK
maker-VaccDscaff36-augustus-gene-78.33	CAMK_CDPK	PK
maker-VaccDscaff36-augustus-gene-125.23	TKL-Pl-5	PK
maker-VaccDscaff36-augustus-gene-127.22	RLK-Pelle_RLCK-VIIa-2	PK
maker-VaccDscaff36-snap-gene-216.36	RLK-Pelle_RLCK-VIII	PK
maker-VaccDscaff36-augustus-gene-235.33	RLK-Pelle_LRR-XI-1	PK
maker-VaccDscaff36-augustus-gene-255.33	CK1_CK1	PK
maker-VaccDscaff36-augustus-gene-273.30	TKL-Pl-4	PK
maker-VaccDscaff36-augustus-gene-293.29	CMGC_MAPK	PK
augustus_masked-VaccDscaff37-processed-gene-1.1	WNK_NRBP	PK
maker-VaccDscaff37-augustus-gene-70.25	CMGC_GSK	PK
maker-VaccDscaff37-snap-gene-86.25	RLK-Pelle_LRK10L-2	PK
augustus_masked-VaccDscaff12-processed-gene-7.8	RLK-Pelle_RLCK-XII-1	PK
snap_masked-VaccDscaff37-processed-gene-278.15	CAMK_CAMKL-CHK1	PK
augustus_masked-VaccDscaff38-processed-gene-22.0	CAMK_CAMKL-CHK1	PK
maker-VaccDscaff38-snap-gene-26.24	RLK-Pelle_DLSV	PK
maker-VaccDscaff38-augustus-gene-39.31	RLK-Pelle_RLCK-IV	PK
maker-VaccDscaff38-augustus-gene-212.28	TKL_CTR1-DRK-1	PK
maker-VaccDscaff12-augustus-gene-29.25	CMGC_CDK-Pl	PK
maker-VaccDscaff38-augustus-gene-295.48	RLK-Pelle_LRR-XIIIa	PK
augustus_masked-VaccDscaff39-processed-gene-18.0	CAMK_CAMKL-CHK1	PK
maker-VaccDscaff39-augustus-gene-238.17	TKL_CTR1-DRK-1	PK
maker-VaccDscaff39-snap-gene-281.31	RLK-Pelle_LysM	PK
maker-VaccDscaff4-snap-gene-135.31	RLK-Pelle_RLCK-VIII	PK
maker-VaccDscaff4-augustus-gene-169.21	CAMK_CDPK	PK
maker-VaccDscaff4-augustus-gene-179.10	RLK-Pelle_DLSV	PK
maker-VaccDscaff4-augustus-gene-317.24	RLK-Pelle_RLCK-VIIa-2	PK
maker-VaccDscaff4-augustus-gene-319.24	TKL-Pl-5	PK
maker-VaccDscaff4-snap-gene-330.24	CMGC_MAPK	PK
maker-VaccDscaff4-augustus-gene-342.24	NAK	PK
maker-VaccDscaff4-snap-gene-375.52	CMGC_CLK	PK
maker-VaccDscaff40-snap-gene-24.25	AGC_NDR	PK
maker-VaccDscaff12-augustus-gene-110.27	CMGC_CK2	PK
maker-VaccDscaff40-augustus-gene-188.17	RLK-Pelle_RLCK-V	PK
maker-VaccDscaff40-snap-gene-217.53	RLK-Pelle_RLCK-VIIa-2	PK
maker-VaccDscaff40-augustus-gene-220.35	TKL-Pl-4	PK
maker-VaccDscaff40-snap-gene-227.41	RLK-Pelle_PERK-1	PK
maker-VaccDscaff40-snap-gene-279.38	IRE1	PK
maker-VaccDscaff41-augustus-gene-10.26	CAMK_CAMKL-CHK1	PK
maker-VaccDscaff41-snap-gene-29.49	CMGC_CK2	PK
maker-VaccDscaff41-augustus-gene-168.34	CMGC_GSK	PK
maker-VaccDscaff41-augustus-gene-232.27	CAMK_CAMKL-CHK1	PK
maker-VaccDscaff41-augustus-gene-274.23	CAMK_CDPK	PK
snap_masked-VaccDscaff42-processed-gene-27.29	CMGC_SRPK	PK
maker-VaccDscaff42-augustus-gene-46.27	CAMK_OST1L	PK
maker-VaccDscaff1-augustus-gene-311.38	CK1_CK1-Pl	PK
maker-VaccDscaff42-augustus-gene-222.32	STE_STE7	PK
maker-VaccDscaff42-augustus-gene-224.31	AGC_NDR	PK
snap_masked-VaccDscaff43-processed-gene-87.23	STE_STE11	PK
maker-VaccDscaff43-snap-gene-90.34	CAMK_CAMKL-CHK1	PK
snap_masked-VaccDscaff43-processed-gene-94.20	STE_STE11	PK
maker-VaccDscaff43-augustus-gene-98.23	RLK-Pelle_RLCK-IV	PK
maker-VaccDscaff43-augustus-gene-168.33	CMGC_RCK	PK
maker-VaccDscaff43-augustus-gene-205.34	RLK-Pelle_RLCK-VIIa-2	PK
maker-VaccDscaff43-snap-gene-247.35	RLK-Pelle_RLCK-XII-1	PK
augustus_masked-VaccDscaff12-processed-gene-322.7	RLK-Pelle_RLCK-VIIa-2	PK
augustus_masked-VaccDscaff44-processed-gene-41.9	RLK-Pelle_RLCK-XII-1	PK
maker-VaccDscaff44-augustus-gene-78.27	TKL-Pl-1	PK
maker-VaccDscaff44-snap-gene-116.32	CK1_CK1-Pl	PK
maker-VaccDscaff44-augustus-gene-229.36	CK1_CK1-Pl	PK
augustus_masked-VaccDscaff45-processed-gene-60.4	CAMK_CAMKL-CHK1	PK
maker-VaccDscaff45-augustus-gene-60.17	WNK_NRBP	PK
maker-VaccDscaff45-snap-gene-64.32	Group-Pl-4	PK
maker-VaccDscaff45-augustus-gene-65.26	RLK-Pelle_LRR-VIII-1	PK
maker-VaccDscaff12-augustus-gene-377.19	CMGC_SRPK	PK
maker-VaccDscaff45-snap-gene-97.36	CMGC_GSK	PK
maker-VaccDscaff46-snap-gene-44.34	RLK-Pelle_RLCK-VIIa-2	PK
maker-VaccDscaff46-augustus-gene-101.29	CMGC_MAPK	PK
maker-VaccDscaff46-augustus-gene-143.25	RLK-Pelle_RLCK-IV	PK
maker-VaccDscaff47-augustus-gene-10.21	CMGC_RCK	PK
maker-VaccDscaff47-snap-gene-111.25	STE_STE11	PK
augustus_masked-VaccDscaff47-processed-gene-122.5	CAMK_CAMKL-CHK1	PK
snap_masked-VaccDscaff47-processed-gene-180.28	RLK-Pelle_RKF3	PK
maker-VaccDscaff471-augustus-gene-0.27	CMGC_GSK	PK
snap_masked-VaccDscaff48-processed-gene-82.13	CAMK_CAMKL-CHK1	PK
maker-VaccDscaff13-snap-gene-15.44	CAMK_OST1L	PK
augustus_masked-VaccDscaff5-processed-gene-185.6	CAMK_CAMKL-CHK1	PK
augustus_masked-VaccDscaff5-processed-gene-290.9	CK1_CK1-Pl	PK
maker-VaccDscaff5-snap-gene-373.35	CMGC_MAPK	PK
maker-VaccDscaff55-augustus-gene-10.23	CAMK_CAMKL-CHK1	PK
augustus_masked-VaccDscaff56-processed-gene-0.3	CAMK_CAMKL-CHK1	PK
augustus_masked-VaccDscaff6-processed-gene-64.9	RLK-Pelle_CrRLK1L-1	PK
maker-VaccDscaff6-augustus-gene-153.10	CMGC_GSK	PK
maker-VaccDscaff6-augustus-gene-378.31	RLK-Pelle_RLCK-IV	PK
augustus_masked-VaccDscaff6-processed-gene-394.8	CAMK_CAMKL-CHK1	PK
maker-VaccDscaff61-augustus-gene-8.57	CAMK_CAMKL-CHK1	PK
maker-VaccDscaff66-augustus-gene-1.33	CAMK_CAMKL-CHK1	PK
maker-VaccDscaff68-augustus-gene-5.24	TKL-Pl-5	PK
maker-VaccDscaff7-snap-gene-5.36	RLK-Pelle_RLCK-XII-1	PK
maker-VaccDscaff13-snap-gene-99.37	RLK-Pelle_WAK_LRK10L-1	PK
maker-VaccDscaff70-augustus-gene-1.30	CAMK_CAMKL-CHK1	PK
snap_masked-VaccDscaff70-processed-gene-7.42	CAMK_CAMKL-CHK1	PK
augustus_masked-VaccDscaff8-processed-gene-53.0	CMGC_MAPK	PK
augustus_masked-VaccDscaff13-processed-gene-126.5	STE_STE11	PK
maker-VaccDscaff13-augustus-gene-134.25	CAMK_OST1L	PK
snap_masked-VaccDscaff8-processed-gene-114.10	CMGC_CDK-CRK7-CDK9	PK
maker-VaccDscaff8-augustus-gene-130.23	RLK-Pelle_LRR-XII-1	PK
maker-VaccDscaff8-snap-gene-140.40	CK1_CK1-Pl	PK
maker-VaccDscaff8-augustus-gene-154.22	CAMK_CDPK	PK
maker-VaccDscaff8-augustus-gene-192.31	AGC-Pl	PK
augustus_masked-VaccDscaff8-processed-gene-270.7	RLK-Pelle_L-LEC	PK
augustus_masked-VaccDscaff8-processed-gene-270.12	RLK-Pelle_L-LEC	PK
maker-VaccDscaff8-snap-gene-298.22	CK1_CK1	PK
augustus_masked-VaccDscaff8-processed-gene-335.2	CAMK_CAMKL-CHK1	PK
maker-VaccDscaff8-augustus-gene-363.39	CMGC_MAPK	PK
maker-VaccDscaff8-augustus-gene-373.29	CMGC_CDK-CRK7-CDK9	PK
maker-VaccDscaff8-augustus-gene-381.20	RLK-Pelle_RLCK-VIIa-1	PK
maker-VaccDscaff9-snap-gene-80.42	RLK-Pelle_LRR-IX	PK
maker-VaccDscaff9-snap-gene-83.36	RLK-Pelle_LRR-XI-1	PK
maker-VaccDscaff9-snap-gene-90.26	RLK-Pelle_RLCK-VIII	PK
maker-VaccDscaff9-augustus-gene-117.28	TKL-Pl-4	PK
augustus_masked-VaccDscaff9-processed-gene-121.8	CAMK_CDPK	PK
maker-VaccDscaff9-augustus-gene-158.16	TKL-Pl-4	PK
maker-VaccDscaff9-augustus-gene-395.21	CK1_CK1-Pl	PK
maker-VaccDscaff9-augustus-gene-400.25	CK1_CK1	PK
maker-VaccDscaff95-snap-gene-5.58	TKL-Pl-4	PK
maker-VaccDscaff13-augustus-gene-376.25	STE_STE7	PK
snap_masked-VaccDscaff130-processed-gene-2.28	RLK-Pelle_PERK-1	PK
maker-VaccDscaff132-augustus-gene-1.38	CMGC_MAPK	PK
snap_masked-VaccDscaff136-processed-gene-3.11	CAMK_CAMKL-CHK1	PK
augustus_masked-VaccDscaff136-processed-gene-3.2	CAMK_CAMKL-CHK1	PK
maker-VaccDscaff14-snap-gene-35.44	RLK-Pelle_RLCK-Os	PK
maker-VaccDscaff14-augustus-gene-36.26	RLK-Pelle_RLCK-Os	PK
maker-VaccDscaff14-augustus-gene-99.23	CMGC_MAPK	PK
maker-VaccDscaff14-augustus-gene-288.33	CMGC_GSK	PK
augustus_masked-VaccDscaff14-processed-gene-314.0	CAMK_OST1L	PK
maker-VaccDscaff15-snap-gene-30.31	CK1_CK1-Pl	PK
maker-VaccDscaff15-snap-gene-91.29	CAMK_CAMKL-CHK1	PK
maker-VaccDscaff15-snap-gene-92.25	RLK-Pelle_RLCK-VIIa-2	PK
maker-VaccDscaff15-augustus-gene-224.22	TKL-Pl-6	PK
maker-VaccDscaff15-augustus-gene-288.22	CAMK_CAMKL-LKB	PK
maker-VaccDscaff15-augustus-gene-302.29	CAMK_CAMKL-CHK1	PK
maker-VaccDscaff15-snap-gene-321.42	RLK-Pelle_RLCK-IXb	PK
augustus_masked-VaccDscaff17-processed-gene-9.0	CAMK_CAMKL-CHK1	PK
maker-VaccDscaff17-augustus-gene-35.37	RLK-Pelle_RLCK-VIIa-1	PK
maker-VaccDscaff17-augustus-gene-36.23	RLK-Pelle_RLCK-VIIa-1	PK
augustus_masked-VaccDscaff17-processed-gene-86.0	RLK-Pelle_L-LEC	PK
maker-VaccDscaff17-snap-gene-102.36	CAMK_CDPK	PK
maker-VaccDscaff17-snap-gene-121.29	RLK-Pelle_LRR-II	PK
maker-VaccDscaff17-snap-gene-137.35	CMGC_GSK	PK
maker-VaccDscaff17-augustus-gene-195.15	CMGC_CDK-CRK7-CDK9	PK
maker-VaccDscaff17-augustus-gene-198.26	TKL_CTR1-DRK-2	PK
maker-VaccDscaff17-augustus-gene-271.47	TKL-Pl-4	PK
maker-VaccDscaff17-snap-gene-276.20	RLK-Pelle_L-LEC	PK
maker-VaccDscaff17-snap-gene-314.39	B3-ARF	TF
ONT.4130	FAR1	TF
maker-VaccDscaff17-augustus-gene-348.31	AUX/IAA	TR
maker-VaccDscaff17-augustus-gene-355.30	AUX/IAA	TR
maker-VaccDscaff17-snap-gene-356.34	HB-HD-ZIP	TF
maker-VaccDscaff17-snap-gene-362.37	C2C2-GATA	TF
maker-VaccDscaff17-augustus-gene-368.21	ARID	TR
maker-VaccDscaff10-snap-gene-122.30	MED7	TR
maker-VaccDscaff18-augustus-gene-2.21	bZIP	TF
maker-VaccDscaff18-snap-gene-14.33	C2H2	TF
augustus_masked-VaccDscaff18-processed-gene-40.7	C2H2	TF
maker-VaccDscaff18-augustus-gene-83.29	bZIP	TF
maker-VaccDscaff18-augustus-gene-157.17	bZIP	TF
maker-VaccDscaff18-augustus-gene-258.26	TRAF	TR
maker-VaccDscaff18-augustus-gene-332.31	C2C2-Dof	TF
augustus_masked-VaccDscaff18-processed-gene-335.5	zf-HD	TF
maker-VaccDscaff18-snap-gene-346.39	HMG	TR
maker-VaccDscaff188-augustus-gene-0.17	Tify	TF
augustus_masked-VaccDscaff19-processed-gene-21.4	AP2/ERF-ERF	TF
maker-VaccDscaff19-augustus-gene-36.26	AP2/ERF-ERF	TF
maker-VaccDscaff10-augustus-gene-160.17	IWS1	TR
maker-VaccDscaff19-snap-gene-58.39	Pseudo ARR-B	TR
maker-VaccDscaff19-augustus-gene-59.36	NF-YB	TF
snap_masked-VaccDscaff19-processed-gene-69.13	NAC	TF
maker-VaccDscaff19-augustus-gene-69.24	NAC	TF
maker-VaccDscaff19-augustus-gene-76.40	MYB	TF
maker-VaccDscaff19-augustus-gene-177.26	bZIP	TF
ONT.4852	FAR1	TF
maker-VaccDscaff19-augustus-gene-222.12	C2H2	TF
maker-VaccDscaff19-snap-gene-225.25	SET	TR
maker-VaccDscaff19-augustus-gene-312.35	NF-YB	TF
maker-VaccDscaff10-augustus-gene-180.17	IWS1	TR
maker-VaccDscaff10-snap-gene-181.38	B3	TF
maker-VaccDscaff19-snap-gene-336.42	B3-ARF	TF
maker-VaccDscaff19-snap-gene-353.27	GRAS	TF
maker-VaccDscaff19-augustus-gene-355.37	GARP-G2-like	TF
maker-VaccDscaff2-snap-gene-0.28	Tify	TF
snap_masked-VaccDscaff2-processed-gene-11.17	GARP-G2-like	TF
maker-VaccDscaff2-augustus-gene-13.19	NAC	TF
maker-VaccDscaff2-snap-gene-13.28	C2C2-LSD	TF
maker-VaccDscaff2-augustus-gene-52.27	IWS1	TR
maker-VaccDscaff2-augustus-gene-64.26	PLATZ	TF
maker-VaccDscaff10-augustus-gene-199.19	HB-BELL	TF
ONT.5190	FAR1	TF
maker-VaccDscaff2-augustus-gene-122.33	DBB	TF
maker-VaccDscaff2-augustus-gene-153.32	SET	TR
maker-VaccDscaff2-augustus-gene-173.26	mTERF	TR
maker-VaccDscaff2-augustus-gene-198.27	NAC	TF
augustus_masked-VaccDscaff2-processed-gene-208.3	GRAS	TF
maker-VaccDscaff2-augustus-gene-240.28	CAMTA	TF
maker-VaccDscaff2-augustus-gene-268.26	GNAT	TR
maker-VaccDscaff2-snap-gene-279.21	C2C2-Dof	TF
maker-VaccDscaff2-augustus-gene-281.20	NAC	TF
maker-VaccDscaff2-snap-gene-287.35	bHLH	TF
maker-VaccDscaff2-augustus-gene-293.35	WRKY	TF
maker-VaccDscaff2-snap-gene-301.28	AP2/ERF-ERF	TF
maker-VaccDscaff10-snap-gene-228.28	S1Fa-like	TF
maker-VaccDscaff2-augustus-gene-311.30	bZIP	TF
maker-VaccDscaff2-augustus-gene-319.14	AP2/ERF-ERF	TF
maker-VaccDscaff2-augustus-gene-331.27	ARID	TR
maker-VaccDscaff2-augustus-gene-355.18	AUX/IAA	TR
maker-VaccDscaff2-augustus-gene-371.35	bZIP	TF
maker-VaccDscaff2-augustus-gene-371.37	TUB	TF
augustus_masked-VaccDscaff10-processed-gene-234.4	WRKY	TF
maker-VaccDscaff2-snap-gene-401.25	MYB-related	TF
augustus_masked-VaccDscaff2-processed-gene-402.7	C2H2	TF
snap_masked-VaccDscaff2-processed-gene-430.10	bZIP	TF
maker-VaccDscaff2-augustus-gene-430.29	HB-BELL	TF
maker-VaccDscaff2-snap-gene-447.58	ARID	TR
maker-VaccDscaff20-augustus-gene-10.33	Others	TR
augustus_masked-VaccDscaff20-processed-gene-16.3	MYB-related	TF
maker-VaccDscaff20-snap-gene-29.47	AP2/ERF-ERF	TF
maker-VaccDscaff20-snap-gene-36.34	AP2/ERF-ERF	TF
maker-VaccDscaff20-augustus-gene-39.25	Trihelix	TF
maker-VaccDscaff20-snap-gene-40.47	C3H	TF
maker-VaccDscaff20-snap-gene-62.43	Pseudo ARR-B	TR
maker-VaccDscaff20-augustus-gene-63.32	NF-YB	TF
maker-VaccDscaff20-snap-gene-66.42	GNAT	TR
augustus_masked-VaccDscaff20-processed-gene-71.6	SET	TR
augustus_masked-VaccDscaff20-processed-gene-74.1	NAC	TF
maker-VaccDscaff20-augustus-gene-74.34	NAC	TF
maker-VaccDscaff20-augustus-gene-80.36	MYB	TF
maker-VaccDscaff20-augustus-gene-121.18	AP2/ERF-RAV	TF
augustus_masked-VaccDscaff20-processed-gene-127.1	AP2/ERF-ERF	TF
maker-VaccDscaff20-augustus-gene-147.18	Others	TR
maker-VaccDscaff20-augustus-gene-167.16	SNF2	TR
maker-VaccDscaff20-snap-gene-170.26	SNF2	TR
maker-VaccDscaff10-augustus-gene-269.18	AUX/IAA	TR
maker-VaccDscaff20-snap-gene-226.18	C2C2-LSD	TF
augustus_masked-VaccDscaff20-processed-gene-248.0	AP2/ERF-ERF	TF
augustus_masked-VaccDscaff20-processed-gene-248.2	AP2/ERF-ERF	TF
augustus_masked-VaccDscaff200-processed-gene-0.10	AP2/ERF-ERF	TF
maker-VaccDscaff21-augustus-gene-2.29	AUX/IAA	TR
maker-VaccDscaff21-augustus-gene-7.23	HRT	TF
augustus_masked-VaccDscaff21-processed-gene-16.2	AP2/ERF-ERF	TF
maker-VaccDscaff21-augustus-gene-21.32	GNAT	TR
maker-VaccDscaff21-snap-gene-28.23	NAC	TF
maker-VaccDscaff21-augustus-gene-70.31	AP2/ERF-ERF	TF
augustus_masked-VaccDscaff21-processed-gene-70.1	AP2/ERF-ERF	TF
augustus_masked-VaccDscaff21-processed-gene-70.3	AP2/ERF-ERF	TF
ONT.6554	FAR1	TF
augustus_masked-VaccDscaff21-processed-gene-319.3	GRAS	TF
maker-VaccDscaff21-augustus-gene-342.29	AP2/ERF-ERF	TF
augustus_masked-VaccDscaff21-processed-gene-351.2	C3H	TF
augustus_masked-VaccDscaff22-processed-gene-4.3	bHLH	TF
maker-VaccDscaff22-augustus-gene-6.32	C3H	TF
maker-VaccDscaff10-augustus-gene-319.37	AUX/IAA	TR
maker-VaccDscaff22-augustus-gene-16.27	MYB-related	TF
maker-VaccDscaff10-augustus-gene-320.33	AUX/IAA	TR
maker-VaccDscaff10-augustus-gene-321.28	bHLH	TF
maker-VaccDscaff22-snap-gene-28.42	C3H	TF
maker-VaccDscaff22-augustus-gene-29.21	C3H	TF
maker-VaccDscaff22-snap-gene-30.30	MADS-M-type	TF
maker-VaccDscaff22-augustus-gene-30.25	MADS-MIKC	TF
augustus_masked-VaccDscaff22-processed-gene-43.0	GRAS	TF
maker-VaccDscaff22-augustus-gene-73.37	SWI/SNF-BAF60b	TR
maker-VaccDscaff22-snap-gene-77.38	C3H	TF
augustus_masked-VaccDscaff22-processed-gene-82.7	bHLH	TF
maker-VaccDscaff22-snap-gene-83.38	C3H	TF
augustus_masked-VaccDscaff22-processed-gene-84.4	C3H	TF
snap_masked-VaccDscaff22-processed-gene-85.11	NF-YA	TF
maker-VaccDscaff22-snap-gene-101.41	Trihelix	TF
snap_masked-VaccDscaff22-processed-gene-340.16	WRKY	TF
maker-VaccDscaff10-augustus-gene-361.23	TUB	TF
maker-VaccDscaff10-augustus-gene-363.21	SNF2	TR
augustus_masked-VaccDscaff222-processed-gene-0.3	AP2/ERF-ERF	TF
maker-VaccDscaff23-snap-gene-3.25	BBR-BPC	TF
snap_masked-VaccDscaff23-processed-gene-39.11	AP2/ERF-ERF	TF
snap_masked-VaccDscaff23-processed-gene-42.41	MYB-related	TF
snap_masked-VaccDscaff23-processed-gene-61.15	HMG	TR
maker-VaccDscaff23-snap-gene-91.33	bZIP	TF
maker-VaccDscaff10-augustus-gene-378.29	AP2/ERF-ERF	TF
maker-VaccDscaff23-snap-gene-111.21	MADS-M-type	TF
augustus_masked-VaccDscaff23-processed-gene-147.5	Trihelix	TF
augustus_masked-VaccDscaff10-processed-gene-383.1	C2H2	TF
augustus_masked-VaccDscaff23-processed-gene-236.2	AP2/ERF-ERF	TF
maker-VaccDscaff23-snap-gene-252.36	Jumonji	TR
augustus_masked-VaccDscaff10-processed-gene-385.8	bZIP	TF
snap_masked-VaccDscaff23-processed-gene-277.8	MADS-MIKC	TF
maker-VaccDscaff23-snap-gene-278.20	C2C2-GATA	TF
augustus_masked-VaccDscaff23-processed-gene-300.2	C2H2	TF
augustus_masked-VaccDscaff23-processed-gene-311.8	MYB	TF
augustus_masked-VaccDscaff23-processed-gene-312.8	AP2/ERF-ERF	TF
maker-VaccDscaff23-augustus-gene-313.34	NAC	TF
maker-VaccDscaff23-snap-gene-318.41	bZIP	TF
augustus_masked-VaccDscaff23-processed-gene-329.11	C2C2-Dof	TF
maker-VaccDscaff23-snap-gene-349.23	C3H	TF
maker-VaccDscaff23-snap-gene-360.32	HMG	TR
maker-VaccDscaff23-snap-gene-365.40	C3H	TF
maker-VaccDscaff23-snap-gene-366.40	bZIP	TF
snap_masked-VaccDscaff23-processed-gene-367.15	PLATZ	TF
maker-VaccDscaff236-augustus-gene-0.57	GNAT	TR
maker-VaccDscaff24-augustus-gene-3.26	WRKY	TF
maker-VaccDscaff24-augustus-gene-39.61	GARP-G2-like	TF
ONT.7777	FAR1	TF
ONT.7778	FAR1	TF
maker-VaccDscaff24-augustus-gene-73.38	MYB	TF
maker-VaccDscaff24-augustus-gene-78.36	GARP-G2-like	TF
maker-VaccDscaff24-augustus-gene-79.30	GRAS	TF
maker-VaccDscaff24-augustus-gene-87.27	MYB-related	TF
maker-VaccDscaff24-snap-gene-112.20	C2H2	TF
maker-VaccDscaff24-augustus-gene-157.27	TRAF	TR
maker-VaccDscaff24-snap-gene-237.23	SET	TR
maker-VaccDscaff24-augustus-gene-239.14	SBP	TF
maker-VaccDscaff24-augustus-gene-283.19	HB-BELL	TF
maker-VaccDscaff24-augustus-gene-294.19	HB-BELL	TF
maker-VaccDscaff24-snap-gene-313.20	NF-YC	TF
ONT.8057	NF-YC	TF
maker-VaccDscaff24-augustus-gene-343.33	HB-other	TF
maker-VaccDscaff24-snap-gene-356.28	GNAT	TR
maker-VaccDscaff25-augustus-gene-3.30	BES1	TF
augustus_masked-VaccDscaff25-processed-gene-14.6	C3H	TF
maker-VaccDscaff25-snap-gene-86.23	GRAS	TF
maker-VaccDscaff25-augustus-gene-108.26	DBB	TF
maker-VaccDscaff25-snap-gene-200.31	GRAS	TF
maker-VaccDscaff25-augustus-gene-212.27	NAC	TF
maker-VaccDscaff1090-augustus-gene-0.4	WRKY	TF
maker-VaccDscaff25-snap-gene-282.30	bHLH	TF
maker-VaccDscaff25-augustus-gene-285.20	SBP	TF
maker-VaccDscaff25-augustus-gene-288.22	WRKY	TF
maker-VaccDscaff25-augustus-gene-294.20	NAC	TF
maker-VaccDscaff25-augustus-gene-306.32	bZIP	TF
augustus_masked-VaccDscaff25-processed-gene-306.6	Trihelix	TF
maker-VaccDscaff25-snap-gene-309.35	bZIP	TF
maker-VaccDscaff25-augustus-gene-316.25	AP2/ERF-ERF	TF
maker-VaccDscaff25-snap-gene-349.39	Alfin-like	TF
snap_masked-VaccDscaff258-processed-gene-0.18	C3H	TF
snap_masked-VaccDscaff26-processed-gene-3.10	C3H	TF
maker-VaccDscaff11-snap-gene-21.32	C3H	TF
augustus_masked-VaccDscaff26-processed-gene-12.2	AP2/ERF-ERF	TF
maker-VaccDscaff26-augustus-gene-38.22	SET	TR
snap_masked-VaccDscaff26-processed-gene-69.10	AP2/ERF-ERF	TF
augustus_masked-VaccDscaff26-processed-gene-69.1	AP2/ERF-ERF	TF
snap_masked-VaccDscaff26-processed-gene-69.14	AP2/ERF-ERF	TF
augustus_masked-VaccDscaff26-processed-gene-69.3	AP2/ERF-ERF	TF
maker-VaccDscaff26-snap-gene-71.54	MADS-MIKC	TF
augustus_masked-VaccDscaff26-processed-gene-95.7	AP2/ERF-ERF	TF
snap_masked-VaccDscaff26-processed-gene-95.15	AP2/ERF-ERF	TF
snap_masked-VaccDscaff26-processed-gene-108.12	bZIP	TF
maker-VaccDscaff26-augustus-gene-125.34	bHLH	TF
maker-VaccDscaff26-snap-gene-144.28	TRAF	TR
maker-VaccDscaff26-augustus-gene-171.36	C3H	TF
maker-VaccDscaff26-snap-gene-178.27	GNAT	TR
maker-VaccDscaff26-augustus-gene-194.26	NAC	TF
maker-VaccDscaff26-augustus-gene-201.36	Trihelix	TF
maker-VaccDscaff26-snap-gene-239.46	Trihelix	TF
maker-VaccDscaff26-snap-gene-271.29	NF-YA	TF
maker-VaccDscaff26-augustus-gene-334.27	AP2/ERF-ERF	TF
augustus_masked-VaccDscaff26-processed-gene-343.2	C3H	TF
maker-VaccDscaff27-augustus-gene-20.23	Alfin-like	TF
maker-VaccDscaff27-augustus-gene-23.40	HMG	TR
maker-VaccDscaff11-snap-gene-160.21	SET	TR
maker-VaccDscaff27-snap-gene-112.29	Alfin-like	TF
maker-VaccDscaff27-snap-gene-117.30	bHLH	TF
maker-VaccDscaff27-snap-gene-130.20	HB-KNOX	TF
augustus_masked-VaccDscaff27-processed-gene-168.3	GeBP	TF
maker-VaccDscaff27-augustus-gene-211.22	SWI/SNF-BAF60b	TR
snap_masked-VaccDscaff27-processed-gene-213.13	MYB	TF
augustus_masked-VaccDscaff27-processed-gene-217.4	GeBP	TF
snap_masked-VaccDscaff27-processed-gene-236.15	HB-HD-ZIP	TF
maker-VaccDscaff27-augustus-gene-261.27	TAZ	TR
maker-VaccDscaff27-snap-gene-268.37	Trihelix	TF
maker-VaccDscaff27-augustus-gene-279.25	bHLH	TF
maker-VaccDscaff27-augustus-gene-279.29	B3-ARF	TF
maker-VaccDscaff27-augustus-gene-318.43	AUX/IAA	TR
maker-VaccDscaff27-snap-gene-320.33	HB-HD-ZIP	TF
maker-VaccDscaff27-augustus-gene-332.29	AP2/ERF-ERF	TF
augustus_masked-VaccDscaff271-processed-gene-0.13	VOZ	TF
augustus_masked-VaccDscaff28-processed-gene-4.5	TRAF	TR
maker-VaccDscaff28-augustus-gene-14.24	Coactivator p15	TR
maker-VaccDscaff28-snap-gene-35.32	C3H	TF
maker-VaccDscaff28-snap-gene-77.25	HB-KNOX	TF
maker-VaccDscaff28-snap-gene-90.32	bZIP	TF
maker-VaccDscaff28-augustus-gene-91.41	HB-other	TF
augustus_masked-VaccDscaff28-processed-gene-109.3	AP2/ERF-ERF	TF
augustus_masked-VaccDscaff28-processed-gene-109.4	AP2/ERF-ERF	TF
maker-VaccDscaff28-augustus-gene-117.27	Whirly	TF
maker-VaccDscaff28-snap-gene-128.23	C2C2-LSD	TF
maker-VaccDscaff11-augustus-gene-224.43	C2H2	TF
maker-VaccDscaff28-augustus-gene-151.14	C3H	TF
maker-VaccDscaff28-augustus-gene-175.24	Others	TR
maker-VaccDscaff28-augustus-gene-182.19	Tify	TF
maker-VaccDscaff28-snap-gene-201.45	MYB-related	TF
augustus_masked-VaccDscaff28-processed-gene-219.11	AP2/ERF-ERF	TF
augustus_masked-VaccDscaff28-processed-gene-226.7	AP2/ERF-RAV	TF
snap_masked-VaccDscaff28-processed-gene-233.7	AP2/ERF-RAV	TF
maker-VaccDscaff28-augustus-gene-265.16	GARP-G2-like	TF
maker-VaccDscaff28-snap-gene-285.36	NAC	TF
augustus_masked-VaccDscaff28-processed-gene-288.6	SET	TR
maker-VaccDscaff28-augustus-gene-292.38	GNAT	TR
maker-VaccDscaff28-augustus-gene-315.46	C3H	TF
maker-VaccDscaff28-augustus-gene-317.28	Trihelix	TF
snap_masked-VaccDscaff28-processed-gene-320.10	AP2/ERF-ERF	TF
maker-VaccDscaff28-augustus-gene-325.30	GNAT	TR
augustus_masked-VaccDscaff28-processed-gene-327.13	AP2/ERF-ERF	TF
augustus_masked-VaccDscaff28-processed-gene-328.0	AP2/ERF-ERF	TF
maker-VaccDscaff28-snap-gene-328.35	AP2/ERF-ERF	TF
maker-VaccDscaff28-augustus-gene-335.35	MYB-related	TF
maker-VaccDscaff28-augustus-gene-340.36	Others	TR
augustus_masked-VaccDscaff28-processed-gene-350.12	AP2/ERF-ERF	TF
snap_masked-VaccDscaff29-processed-gene-0.9	C3H	TF
augustus_masked-VaccDscaff1-processed-gene-10.7	mTERF	TR
augustus_masked-VaccDscaff1-processed-gene-10.8	mTERF	TR
augustus_masked-VaccDscaff1-processed-gene-10.9	mTERF	TR
augustus_masked-VaccDscaff1-processed-gene-103.2	C2H2	TF
augustus_masked-VaccDscaff1-processed-gene-111.4	AP2/ERF-ERF	TF
augustus_masked-VaccDscaff1-processed-gene-154.6	AP2/ERF-ERF	TF
augustus_masked-VaccDscaff1-processed-gene-160.8	GRAS	TF
augustus_masked-VaccDscaff1-processed-gene-175.3	AP2/ERF-ERF	TF
augustus_masked-VaccDscaff1-processed-gene-18.17	bZIP	TF
augustus_masked-VaccDscaff1-processed-gene-188.0	TCP	TF
augustus_masked-VaccDscaff1-processed-gene-199.5	Trihelix	TF
augustus_masked-VaccDscaff1-processed-gene-20.7	C2H2	TF
augustus_masked-VaccDscaff1-processed-gene-239.8	AP2/ERF-ERF	TF
augustus_masked-VaccDscaff1-processed-gene-247.3	OFP	TF
augustus_masked-VaccDscaff1-processed-gene-27.7	C3H	TF
augustus_masked-VaccDscaff1-processed-gene-301.4	mTERF	TR
augustus_masked-VaccDscaff1-processed-gene-302.4	FAR1	TF
augustus_masked-VaccDscaff1-processed-gene-32.1	TRAF	TR
augustus_masked-VaccDscaff1-processed-gene-359.7	bHLH	TF
augustus_masked-VaccDscaff1-processed-gene-360.1	Others	TR
augustus_masked-VaccDscaff1-processed-gene-37.1	NF-YB	TF
augustus_masked-VaccDscaff1-processed-gene-38.7	mTERF	TR
augustus_masked-VaccDscaff1-processed-gene-387.6	GRAS	TF
augustus_masked-VaccDscaff1-processed-gene-39.1	mTERF	TR
augustus_masked-VaccDscaff1-processed-gene-39.13	AP2/ERF-ERF	TF
augustus_masked-VaccDscaff1-processed-gene-39.2	mTERF	TR
augustus_masked-VaccDscaff1-processed-gene-39.6	mTERF	TR
augustus_masked-VaccDscaff1-processed-gene-411.7	MADS-M-type	TF
augustus_masked-VaccDscaff1-processed-gene-416.4	AP2/ERF-ERF	TF
augustus_masked-VaccDscaff1-processed-gene-42.11	SNF2	TR
augustus_masked-VaccDscaff1-processed-gene-432.11	GRAS	TF
augustus_masked-VaccDscaff1-processed-gene-437.7	GeBP	TF
augustus_masked-VaccDscaff1-processed-gene-44.3	MADS-M-type	TF
augustus_masked-VaccDscaff1-processed-gene-440.2	mTERF	TR
augustus_masked-VaccDscaff1-processed-gene-79.7	GNAT	TR
augustus_masked-VaccDscaff1-processed-gene-8.0	MYB	TF
augustus_masked-VaccDscaff10-processed-gene-0.2	GRAS	TF
augustus_masked-VaccDscaff10-processed-gene-116.2	GARP-G2-like	TF
augustus_masked-VaccDscaff10-processed-gene-129.3	mTERF	TR
augustus_masked-VaccDscaff10-processed-gene-185.1	OFP	TF
augustus_masked-VaccDscaff10-processed-gene-209.3	C3H	TF
augustus_masked-VaccDscaff10-processed-gene-220.8	TCP	TF
augustus_masked-VaccDscaff10-processed-gene-249.2	GRAS	TF
augustus_masked-VaccDscaff10-processed-gene-253.1	FAR1	TF
augustus_masked-VaccDscaff10-processed-gene-255.3	AP2/ERF-ERF	TF
augustus_masked-VaccDscaff10-processed-gene-26.5	AP2/ERF-ERF	TF
augustus_masked-VaccDscaff10-processed-gene-293.0	AP2/ERF-ERF	TF
augustus_masked-VaccDscaff10-processed-gene-302.0	C2H2	TF
augustus_masked-VaccDscaff10-processed-gene-332.3	GNAT	TR
augustus_masked-VaccDscaff10-processed-gene-34.0	MYB-related	TF
augustus_masked-VaccDscaff10-processed-gene-361.3	MADS-M-type	TF
augustus_masked-VaccDscaff10-processed-gene-366.3	AP2/ERF-ERF	TF
augustus_masked-VaccDscaff10-processed-gene-367.2	mTERF	TR
augustus_masked-VaccDscaff10-processed-gene-367.4	mTERF	TR
augustus_masked-VaccDscaff10-processed-gene-368.3	mTERF	TR
augustus_masked-VaccDscaff10-processed-gene-368.4	mTERF	TR
augustus_masked-VaccDscaff10-processed-gene-368.5	mTERF	TR
augustus_masked-VaccDscaff10-processed-gene-368.9	mTERF	TR
augustus_masked-VaccDscaff10-processed-gene-369.5	NF-YB	TF
augustus_masked-VaccDscaff10-processed-gene-391.10	mTERF	TR
augustus_masked-VaccDscaff10-processed-gene-391.11	mTERF	TR
augustus_masked-VaccDscaff10-processed-gene-391.9	mTERF	TR
augustus_masked-VaccDscaff10-processed-gene-392.2	mTERF	TR
augustus_masked-VaccDscaff10-processed-gene-55.1	bHLH	TF
augustus_masked-VaccDscaff10-processed-gene-8.3	GeBP	TF
augustus_masked-VaccDscaff10-processed-gene-94.1	C3H	TF
augustus_masked-VaccDscaff102-processed-gene-3.0	TCP	TF
augustus_masked-VaccDscaff103-processed-gene-0.7	Others	TR
augustus_masked-VaccDscaff1047-processed-gene-0.1	AP2/ERF-ERF	TF
augustus_masked-VaccDscaff105-processed-gene-0.8	AP2/ERF-ERF	TF
augustus_masked-VaccDscaff105-processed-gene-1.3	AP2/ERF-ERF	TF
augustus_masked-VaccDscaff105-processed-gene-1.4	AP2/ERF-ERF	TF
augustus_masked-VaccDscaff105-processed-gene-1.5	AP2/ERF-ERF	TF
maker-VaccDscaff1-augustus-gene-0.27	SNF2	TR
maker-VaccDscaff1-augustus-gene-10.38	mTERF	TR
maker-VaccDscaff1-augustus-gene-104.11	Others	TR
maker-VaccDscaff1-augustus-gene-106.32	SNF2	TR
maker-VaccDscaff1-augustus-gene-115.28	MYB	TF
maker-VaccDscaff1-augustus-gene-12.29	WRKY	TF
maker-VaccDscaff1-augustus-gene-140.21	Others	TR
maker-VaccDscaff1-augustus-gene-161.31	MYB	TF
maker-VaccDscaff1-augustus-gene-163.29	C2C2-Dof	TF
maker-VaccDscaff1-augustus-gene-167.31	PHD	TR
maker-VaccDscaff1-augustus-gene-173.28	WRKY	TF
maker-VaccDscaff1-augustus-gene-177.18	HB-WOX	TF
maker-VaccDscaff1-augustus-gene-18.49	GNAT	TR
maker-VaccDscaff1-augustus-gene-184.14	B3-ARF	TF
maker-VaccDscaff1-augustus-gene-19.24	CAMTA	TF
maker-VaccDscaff1-augustus-gene-197.40	PLATZ	TF
maker-VaccDscaff1-augustus-gene-200.23	C2H2	TF
maker-VaccDscaff1-augustus-gene-203.14	GRF	TF
maker-VaccDscaff1-augustus-gene-209.13	HB-BELL	TF
maker-VaccDscaff1-augustus-gene-21.20	C2C2-GATA	TF
maker-VaccDscaff1-augustus-gene-21.22	GARP-ARR-B	TF
maker-VaccDscaff1-augustus-gene-218.14	NAC	TF
maker-VaccDscaff1-augustus-gene-228.17	Trihelix	TF
maker-VaccDscaff1-augustus-gene-24.34	AP2/ERF-ERF	TF
maker-VaccDscaff1-augustus-gene-253.29	IWS1	TR
maker-VaccDscaff1-augustus-gene-271.13	IWS1	TR
maker-VaccDscaff1-augustus-gene-271.14	SNF2	TR
maker-VaccDscaff1-augustus-gene-292.31	C2H2	TF
maker-VaccDscaff1-augustus-gene-3.18	SBP	TF
maker-VaccDscaff1-augustus-gene-308.33	MED7	TR
maker-VaccDscaff1-augustus-gene-312.27	C2C2-GATA	TF
maker-VaccDscaff1-augustus-gene-312.32	GARP-G2-like	TF
maker-VaccDscaff1-augustus-gene-334.29	LOB	TF
maker-VaccDscaff1-augustus-gene-337.38	GARP-G2-like	TF
maker-VaccDscaff1-augustus-gene-341.27	SBP	TF
maker-VaccDscaff1-augustus-gene-343.27	GNAT	TR
maker-VaccDscaff1-augustus-gene-346.31	ULT	TF
maker-VaccDscaff1-augustus-gene-354.29	MYB	TF
maker-VaccDscaff1-augustus-gene-354.30	MYB	TF
maker-VaccDscaff1-augustus-gene-360.27	Others	TR
maker-VaccDscaff1-augustus-gene-367.20	MYB	TF
maker-VaccDscaff1-augustus-gene-368.31	WRKY	TF
maker-VaccDscaff1-augustus-gene-37.24	MYB-related	TF
maker-VaccDscaff1-augustus-gene-374.30	C3H	TF
maker-VaccDscaff1-augustus-gene-377.23	TRAF	TR
maker-VaccDscaff1-augustus-gene-39.37	C3H	TF
maker-VaccDscaff1-augustus-gene-39.41	mTERF	TR
maker-VaccDscaff1-augustus-gene-404.27	C2C2-CO-like	TF
maker-VaccDscaff1-augustus-gene-408.36	SAP	TF
maker-VaccDscaff1-augustus-gene-408.38	MYB-related	TF
maker-VaccDscaff1-augustus-gene-415.37	HB-other	TF
maker-VaccDscaff1-augustus-gene-416.30	NAC	TF
maker-VaccDscaff1-augustus-gene-421.18	NAC	TF
maker-VaccDscaff1-augustus-gene-426.25	NOZZLE	TF
maker-VaccDscaff1-augustus-gene-44.32	TUB	TF
maker-VaccDscaff1-augustus-gene-44.34	TUB	TF
maker-VaccDscaff1-augustus-gene-444.33	PHD	TR
maker-VaccDscaff1-augustus-gene-445.15	SWI/SNF-BAF60b	TR
maker-VaccDscaff1-augustus-gene-447.28	WRKY	TF
maker-VaccDscaff1-augustus-gene-447.30	GRAS	TF
maker-VaccDscaff1-augustus-gene-459.31	MYB	TF
maker-VaccDscaff1-augustus-gene-461.71	WRKY	TF
maker-VaccDscaff1-augustus-gene-72.35	TRAF	TR
maker-VaccDscaff1-augustus-gene-77.26	PHD	TR
maker-VaccDscaff1-augustus-gene-79.40	GNAT	TR
maker-VaccDscaff1-augustus-gene-81.19	CPP	TF
maker-VaccDscaff1-augustus-gene-91.23	bHLH	TF
maker-VaccDscaff1-augustus-gene-92.13	AUX/IAA	TR
maker-VaccDscaff1-augustus-gene-93.20	AUX/IAA	TR
maker-VaccDscaff1-snap-gene-108.44	AUX/IAA	TR
maker-VaccDscaff1-snap-gene-111.21	AP2/ERF-AP2	TF
maker-VaccDscaff1-snap-gene-141.13	AUX/IAA	TR
maker-VaccDscaff1-snap-gene-160.39	WRKY	TF
maker-VaccDscaff1-snap-gene-176.39	NF-YB	TF
maker-VaccDscaff1-snap-gene-180.21	S1Fa-like	TF
maker-VaccDscaff1-snap-gene-25.40	C3H	TF
maker-VaccDscaff1-snap-gene-252.44	B3	TF
maker-VaccDscaff1-snap-gene-258.37	GRAS	TF
maker-VaccDscaff1-snap-gene-276.28	Jumonji	TR
maker-VaccDscaff1-snap-gene-279.13	bHLH	TF
maker-VaccDscaff1-snap-gene-283.26	GNAT	TR
maker-VaccDscaff1-snap-gene-291.34	NAC	TF
maker-VaccDscaff1-snap-gene-292.33	MYB-related	TF
maker-VaccDscaff1-snap-gene-300.46	SBP	TF
maker-VaccDscaff1-snap-gene-338.32	GARP-G2-like	TF
maker-VaccDscaff1-snap-gene-344.41	GNAT	TR
maker-VaccDscaff1-snap-gene-362.29	HB-HD-ZIP	TF
maker-VaccDscaff1-snap-gene-368.37	Rcd1-like	TR
maker-VaccDscaff1-snap-gene-371.24	PHD	TR
maker-VaccDscaff1-snap-gene-38.40	mTERF	TR
maker-VaccDscaff1-snap-gene-39.48	mTERF	TR
maker-VaccDscaff1-snap-gene-39.49	mTERF	TR
maker-VaccDscaff1-snap-gene-4.39	CAMTA	TF
maker-VaccDscaff1-snap-gene-403.34	MYB	TF
maker-VaccDscaff1-snap-gene-413.38	SWI/SNF-SWI3	TR
maker-VaccDscaff1-snap-gene-423.55	B3	TF
maker-VaccDscaff1-snap-gene-442.37	Rcd1-like	TR
maker-VaccDscaff1-snap-gene-446.46	WRKY	TF
maker-VaccDscaff1-snap-gene-449.33	MYB-related	TF
maker-VaccDscaff1-snap-gene-456.30	BSD	TF
maker-VaccDscaff1-snap-gene-460.40	ARID	TR
maker-VaccDscaff1-snap-gene-461.82	TRAF	TR
maker-VaccDscaff1-snap-gene-461.86	NAC	TF
maker-VaccDscaff1-snap-gene-47.32	SBP	TF
maker-VaccDscaff1-snap-gene-65.32	bHLH	TF
maker-VaccDscaff1-snap-gene-66.43	bHLH	TF
maker-VaccDscaff1-snap-gene-73.33	SNF2	TR
maker-VaccDscaff10-augustus-gene-0.24	WRKY	TF
maker-VaccDscaff10-augustus-gene-1.26	SWI/SNF-BAF60b	TR
maker-VaccDscaff10-augustus-gene-100.25	LOB	TF
maker-VaccDscaff10-augustus-gene-117.28	C2C2-GATA	TF
maker-VaccDscaff10-augustus-gene-126.33	HB-HD-ZIP	TF
maker-VaccDscaff10-augustus-gene-138.28	NAC	TF
maker-VaccDscaff10-augustus-gene-151.18	Others	TR
maker-VaccDscaff10-augustus-gene-152.12	bHLH	TF
maker-VaccDscaff10-augustus-gene-160.16	SNF2	TR
maker-VaccDscaff10-augustus-gene-164.19	bZIP	TF
maker-VaccDscaff10-augustus-gene-17.23	NOZZLE	TF
maker-VaccDscaff10-augustus-gene-175.17	GRAS	TF
maker-VaccDscaff10-augustus-gene-2.33	PHD	TR
maker-VaccDscaff10-augustus-gene-205.36	GRF	TF
maker-VaccDscaff10-augustus-gene-208.29	C2H2	TF
maker-VaccDscaff10-augustus-gene-212.30	PLATZ	TF
maker-VaccDscaff10-augustus-gene-224.19	B3-ARF	TF
maker-VaccDscaff10-augustus-gene-231.21	HB-WOX	TF
maker-VaccDscaff10-augustus-gene-244.17	PHD	TR
maker-VaccDscaff10-augustus-gene-248.14	MYB	TF
maker-VaccDscaff10-augustus-gene-26.21	NAC	TF
maker-VaccDscaff10-augustus-gene-270.22	Others	TR
maker-VaccDscaff10-augustus-gene-28.27	SWI/SNF-SWI3	TR
maker-VaccDscaff10-augustus-gene-297.22	SNF2	TR
maker-VaccDscaff10-augustus-gene-338.39	TRAF	TR
maker-VaccDscaff10-augustus-gene-34.28	SAP	TF
maker-VaccDscaff10-augustus-gene-358.34	SBP	TF
maker-VaccDscaff10-augustus-gene-366.31	C3H	TF
maker-VaccDscaff10-augustus-gene-369.16	MYB-related	TF
maker-VaccDscaff10-augustus-gene-37.38	NF-YB	TF
maker-VaccDscaff10-augustus-gene-383.24	C2C2-GATA	TF
maker-VaccDscaff10-augustus-gene-384.17	CAMTA	TF
maker-VaccDscaff10-augustus-gene-385.40	GNAT	TR
maker-VaccDscaff10-augustus-gene-39.36	C2C2-CO-like	TF
maker-VaccDscaff10-augustus-gene-390.33	WRKY	TF
maker-VaccDscaff10-augustus-gene-393.29	MYB	TF
maker-VaccDscaff10-augustus-gene-397.22	CAMTA	TF
maker-VaccDscaff10-augustus-gene-398.28	SBP	TF
maker-VaccDscaff10-augustus-gene-51.30	Others	TR
maker-VaccDscaff10-augustus-gene-55.39	Others	TR
maker-VaccDscaff10-augustus-gene-57.31	HB-HD-ZIP	TF
maker-VaccDscaff10-augustus-gene-60.45	MYB	TF
maker-VaccDscaff10-augustus-gene-60.48	WRKY	TF
maker-VaccDscaff10-augustus-gene-66.26	C3H	TF
maker-VaccDscaff10-augustus-gene-81.30	MYB	TF
maker-VaccDscaff10-augustus-gene-81.31	MYB	TF
maker-VaccDscaff10-augustus-gene-89.24	ULT	TF
maker-VaccDscaff10-augustus-gene-91.33	GNAT	TR
maker-VaccDscaff10-augustus-gene-93.17	SBP	TF
maker-VaccDscaff10-augustus-gene-95.34	GARP-G2-like	TF
maker-VaccDscaff10-snap-gene-1.30	WRKY	TF
maker-VaccDscaff10-snap-gene-129.33	SBP	TF
maker-VaccDscaff10-snap-gene-146.43	FAR1	TF
maker-VaccDscaff10-snap-gene-148.20	GNAT	TR
maker-VaccDscaff10-snap-gene-154.27	Jumonji	TR
maker-VaccDscaff10-snap-gene-210.28	Trihelix	TF
maker-VaccDscaff10-snap-gene-231.33	NF-YB	TF
maker-VaccDscaff10-snap-gene-233.18	AP2/ERF-ERF	TF
maker-VaccDscaff10-snap-gene-239.35	NF-YB	TF
maker-VaccDscaff10-snap-gene-247.18	C2C2-Dof	TF
maker-VaccDscaff10-snap-gene-250.20	WRKY	TF
maker-VaccDscaff10-snap-gene-291.21	MYB-related	TF
maker-VaccDscaff10-snap-gene-292.18	AP2/ERF-AP2	TF
maker-VaccDscaff10-snap-gene-296.46	AUX/IAA	TR
maker-VaccDscaff10-snap-gene-327.42	HSF	TF
maker-VaccDscaff10-snap-gene-330.33	B3	TF
maker-VaccDscaff10-snap-gene-330.34	CPP	TF
maker-VaccDscaff10-snap-gene-332.57	GNAT	TR
maker-VaccDscaff10-snap-gene-337.33	SNF2	TR
maker-VaccDscaff10-snap-gene-344.19	bHLH	TF
maker-VaccDscaff10-snap-gene-367.44	mTERF	TR
maker-VaccDscaff10-snap-gene-367.45	mTERF	TR
maker-VaccDscaff10-snap-gene-368.46	mTERF	TR
maker-VaccDscaff10-snap-gene-368.51	mTERF	TR
maker-VaccDscaff10-snap-gene-377.36	C3H	TF
maker-VaccDscaff10-snap-gene-382.28	GARP-ARR-B	TF
maker-VaccDscaff10-snap-gene-39.46	MYB	TF
maker-VaccDscaff10-snap-gene-4.44	Rcd1-like	TR
maker-VaccDscaff10-snap-gene-400.66	SNF2	TR
maker-VaccDscaff10-snap-gene-61.35	Rcd1-like	TR
maker-VaccDscaff10-snap-gene-62.43	PHD	TR
maker-VaccDscaff10-snap-gene-68.46	TRAF	TR
maker-VaccDscaff10-snap-gene-97.35	GARP-G2-like	TF
maker-VaccDscaff100-snap-gene-3.43	SNF2	TR
maker-VaccDscaff1000-augustus-gene-0.4	MYB	TF
maker-VaccDscaff1011-augustus-gene-0.5	WRKY	TF
maker-VaccDscaff1015-augustus-gene-0.5	C3H	TF
maker-VaccDscaff1015-snap-gene-0.8	C3H	TF
maker-VaccDscaff102-augustus-gene-0.17	SBP	TF
maker-VaccDscaff102-augustus-gene-1.29	Others	TR
maker-VaccDscaff102-augustus-gene-1.31	CAMTA	TF
maker-VaccDscaff102-augustus-gene-1.33	MADS-MIKC	TF
maker-VaccDscaff102-augustus-gene-4.41	NAC	TF
maker-VaccDscaff1048-augustus-gene-0.2	STAT	TF
snap_masked-VaccDscaff1-processed-gene-103.11	C2H2	TF
snap_masked-VaccDscaff1-processed-gene-280.9	Others	TR
snap_masked-VaccDscaff1-processed-gene-302.25	CSD	TF
snap_masked-VaccDscaff1-processed-gene-306.32	C2H2	TF
snap_masked-VaccDscaff1-processed-gene-315.12	NAC	TF
snap_masked-VaccDscaff1-processed-gene-38.11	mTERF	TR
snap_masked-VaccDscaff1-processed-gene-388.6	MYB	TF
snap_masked-VaccDscaff1-processed-gene-389.11	Others	TR
snap_masked-VaccDscaff1-processed-gene-39.33	mTERF	TR
snap_masked-VaccDscaff1-processed-gene-405.22	NF-YB	TF
snap_masked-VaccDscaff1-processed-gene-450.12	NF-YB	TF
snap_masked-VaccDscaff1-processed-gene-460.17	C2H2	TF
snap_masked-VaccDscaff1-processed-gene-84.12	HSF	TF
snap_masked-VaccDscaff10-processed-gene-115.7	NAC	TF
snap_masked-VaccDscaff10-processed-gene-124.14	C2H2	TF
snap_masked-VaccDscaff10-processed-gene-138.21	NAC	TF
snap_masked-VaccDscaff10-processed-gene-146.35	FAR1	TF
snap_masked-VaccDscaff10-processed-gene-30.19	MADS-M-type	TF
snap_masked-VaccDscaff10-processed-gene-368.12	mTERF	TR
snap_masked-VaccDscaff10-processed-gene-368.19	mTERF	TR
snap_masked-VaccDscaff10-processed-gene-368.25	mTERF	TR
snap_masked-VaccDscaff10-processed-gene-371.7	TRAF	TR
snap_masked-VaccDscaff10-processed-gene-40.20	GARP-G2-like	TF
snap_masked-VaccDscaff10-processed-gene-62.22	C2H2	TF
maker-VaccDscaff17-augustus-gene-327.28	CAMK_CAMKL-CHK1	PK
maker-VaccDscaff17-augustus-gene-340.37	RLK-Pelle_RLCK-XV	PK
augustus_masked-VaccDscaff10-processed-gene-119.3	CK1_CK1-Pl	PK
maker-VaccDscaff17-snap-gene-358.38	RLK-Pelle_LysM	PK
maker-VaccDscaff1-augustus-gene-40.26	RLK-Pelle_RLCK-VIIa-1	PK
maker-VaccDscaff173-augustus-gene-0.23	RLK-Pelle_RLCK-VIIa-2	PK
maker-VaccDscaff18-augustus-gene-8.29	RLK-Pelle_RLCK-XII-1	PK
maker-VaccDscaff18-snap-gene-23.31	CMGC_MAPK	PK
maker-VaccDscaff18-snap-gene-70.38	CAMK_OST1L	PK
maker-VaccDscaff10-augustus-gene-135.36	CAMK_CDPK	PK
snap_masked-VaccDscaff18-processed-gene-354.16	RLK-Pelle_LRR-Xa	PK
maker-VaccDscaff186-augustus-gene-1.60	CAMK_CDPK	PK
augustus_masked-VaccDscaff10-processed-gene-178.7	AGC-Pl	PK
augustus_masked-VaccDscaff19-processed-gene-329.14	RLK-Pelle_LysM	PK
maker-VaccDscaff19-snap-gene-341.47	AGC_RSK-2	PK
snap_masked-VaccDscaff19-processed-gene-364.10	STE_STE11	PK
maker-VaccDscaff2-snap-gene-37.40	CMGC_RCK	PK
maker-VaccDscaff2-snap-gene-51.32	RLK-Pelle_RLCK-Os	PK
augustus_masked-VaccDscaff2-processed-gene-203.4	RLK-Pelle_RLCK-VI	PK
maker-VaccDscaff2-augustus-gene-213.19	AGC_RSK-2	PK
maker-VaccDscaff2-augustus-gene-243.25	CMGC_CDK-PITSLRE	PK
maker-VaccDscaff2-augustus-gene-273.33	RLK-Pelle_RLCK-VIIa-2	PK
maker-VaccDscaff2-snap-gene-308.49	RLK-Pelle_LRK10L-2	PK
maker-VaccDscaff2-augustus-gene-313.27	RLK-Pelle_DLSV	PK
maker-VaccDscaff2-snap-gene-371.44	STE_STE11	PK
maker-VaccDscaff2-snap-gene-393.39	RLK-Pelle_LRR-XI-1	PK
maker-VaccDscaff20-snap-gene-18.34	RLK-Pelle_L-LEC	PK
augustus_masked-VaccDscaff10-processed-gene-251.13	RLK-Pelle_L-LEC	PK
maker-VaccDscaff20-augustus-gene-38.32	RLK-Pelle_LRR-VI-2	PK
maker-VaccDscaff20-snap-gene-120.34	Group-Pl-4	PK
snap_masked-VaccDscaff20-processed-gene-183.14	RLK-Pelle_LRR-Xb-1	PK
maker-VaccDscaff20-augustus-gene-242.21	CK1_CK1-Pl	PK
maker-VaccDscaff20-augustus-gene-289.19	TKL-Pl-1	PK
maker-VaccDscaff10-snap-gene-282.35	CK1_CK1	PK
maker-VaccDscaff10-augustus-gene-285.29	AGC_NDR	PK
maker-VaccDscaff21-snap-gene-3.42	RLK-Pelle_PERK-1	PK
maker-VaccDscaff22-augustus-gene-16.35	CMGC_MAPK	PK
maker-VaccDscaff22-augustus-gene-19.26	RLK-Pelle_RLCK-IXb	PK
augustus_masked-VaccDscaff10-processed-gene-322.0	CAMK_CAMKL-CHK1	PK
maker-VaccDscaff22-augustus-gene-27.15	CMGC_GSK	PK
maker-VaccDscaff22-snap-gene-39.44	RLK-Pelle_LRR-IV	PK
maker-VaccDscaff10-augustus-gene-325.22	TKL-Pl-2	PK
maker-VaccDscaff10-augustus-gene-331.25	TKL-Pl-4	PK
maker-VaccDscaff22-augustus-gene-115.27	CMGC_MAPK	PK
maker-VaccDscaff22-augustus-gene-300.34	CAMK_CAMKL-CHK1	PK
maker-VaccDscaff10-augustus-gene-361.27	CMGC_CDK-CRK7-CDK9	PK
maker-VaccDscaff23-snap-gene-34.30	CAMK_CAMKL-CHK1	PK
snap_masked-VaccDscaff23-processed-gene-58.18	IRE1	PK
maker-VaccDscaff23-augustus-gene-67.25	TKL-Pl-4	PK
maker-VaccDscaff23-snap-gene-103.35	RLK-Pelle_RLCK-IXb	PK
maker-VaccDscaff23-snap-gene-107.36	CMGC_GSK	PK
augustus_masked-VaccDscaff23-processed-gene-202.4	NAK	PK
maker-VaccDscaff23-snap-gene-302.37	CMGC_CK2	PK
maker-VaccDscaff24-augustus-gene-1.24	CMGC_GSK	PK
maker-VaccDscaff10-snap-gene-399.42	CAMK_CAMKL-CHK1	PK
maker-VaccDscaff24-augustus-gene-61.37	CAMK_CAMKL-CHK1	PK
snap_masked-VaccDscaff24-processed-gene-68.24	STE_STE11	PK
maker-VaccDscaff24-augustus-gene-97.31	CAMK_CAMKL-LKB	PK
snap_masked-VaccDscaff24-processed-gene-102.21	RLK-Pelle_LysM	PK
maker-VaccDscaff24-snap-gene-126.38	CAMK_CAMKL-CHK1	PK
maker-VaccDscaff24-snap-gene-195.43	RLK-Pelle_DLSV	PK
maker-VaccDscaff24-snap-gene-195.45	RLK-Pelle_DLSV	PK
maker-VaccDscaff24-augustus-gene-311.20	CAMK_CAMKL-CHK1	PK
maker-VaccDscaff248-augustus-gene-0.47	CAMK_CAMKL-CHK1	PK
maker-VaccDscaff25-augustus-gene-34.30	CMGC_RCK	PK
maker-VaccDscaff108-augustus-gene-1.23	CAMK_CAMKL-CHK1	PK
maker-VaccDscaff25-snap-gene-331.48	CMGC_GSK	PK
maker-VaccDscaff25-augustus-gene-362.19	CAMK_OST1L	PK
maker-VaccDscaff26-augustus-gene-42.45	RLK-Pelle_LRK10L-2	PK
maker-VaccDscaff26-augustus-gene-48.56	RLK-Pelle_SD-2b	PK
maker-VaccDscaff26-snap-gene-57.50	STE_STE11	PK
maker-VaccDscaff26-augustus-gene-57.45	RLK-Pelle_RLCK-IXb	PK
augustus_masked-VaccDscaff11-processed-gene-35.3	AGC_RSK-2	PK
snap_masked-VaccDscaff26-processed-gene-315.8	CAMK_CDPK	PK
maker-VaccDscaff27-augustus-gene-7.13	WNK_NRBP	PK
snap_masked-VaccDscaff27-processed-gene-19.10	CAMK_CDPK	PK
maker-VaccDscaff27-augustus-gene-112.27	RLK-Pelle_LRR-VIII-1	PK
maker-VaccDscaff27-augustus-gene-267.27	CMGC_CDK-PITSLRE	PK
maker-VaccDscaff27-augustus-gene-293.23	CAMK_CAMKL-CHK1	PK
maker-VaccDscaff27-snap-gene-328.39	STE_STE7	PK
maker-VaccDscaff28-augustus-gene-50.29	RLK-Pelle_RLCK-XII-1	PK
snap_masked-VaccDscaff28-processed-gene-83.19	TKL-Pl-1	PK
maker-VaccDscaff28-augustus-gene-113.24	CK1_CK1-Pl	PK
maker-VaccDscaff11-snap-gene-225.55	RLK-Pelle_C-LEC	PK
maker-VaccDscaff28-augustus-gene-226.17	Group-Pl-4	PK
maker-VaccDscaff28-augustus-gene-263.23	CMGC_MAPK	PK
maker-VaccDscaff28-augustus-gene-269.26	RLK-Pelle_RLCK-VIIa-2	PK
snap_masked-VaccDscaff28-processed-gene-290.14	RLK-Pelle_LysM	PK
maker-VaccDscaff28-augustus-gene-318.43	RLK-Pelle_LRR-VI-2	PK
augustus_masked-VaccDscaff28-processed-gene-322.4	CAMK_CAMKL-CHK1	PK
augustus_masked-VaccDscaff1-processed-gene-118.2	AGC_NDR	PK
augustus_masked-VaccDscaff1-processed-gene-158.3	RLK-Pelle_L-LEC	PK
augustus_masked-VaccDscaff1-processed-gene-159.0	RLK-Pelle_L-LEC	PK
augustus_masked-VaccDscaff1-processed-gene-198.6	RLK-Pelle_WAK_LRK10L-1	PK
augustus_masked-VaccDscaff1-processed-gene-255.5	RLK-Pelle_CrRLK1L-1	PK
augustus_masked-VaccDscaff1-processed-gene-3.1	RLK-Pelle_RLCK-VIII	PK
augustus_masked-VaccDscaff1-processed-gene-320.10	RLK-Pelle_SD-2b	PK
augustus_masked-VaccDscaff1-processed-gene-320.4	RLK-Pelle_SD-2b	PK
augustus_masked-VaccDscaff1-processed-gene-320.9	RLK-Pelle_SD-2b	PK
augustus_masked-VaccDscaff1-processed-gene-321.6	RLK-Pelle_SD-2b	PK
augustus_masked-VaccDscaff1-processed-gene-324.8	RLK-Pelle_LRR-XII-1	PK
augustus_masked-VaccDscaff1-processed-gene-330.2	RLK-Pelle_LRR-XII-1	PK
augustus_masked-VaccDscaff1-processed-gene-354.12	RLK-Pelle_SD-2b	PK
augustus_masked-VaccDscaff1-processed-gene-354.7	RLK-Pelle_SD-2b	PK
augustus_masked-VaccDscaff1-processed-gene-354.8	RLK-Pelle_SD-2b	PK
augustus_masked-VaccDscaff1-processed-gene-355.0	RLK-Pelle_SD-2b	PK
augustus_masked-VaccDscaff1-processed-gene-385.3	RLK-Pelle_SD-2b	PK
augustus_masked-VaccDscaff1-processed-gene-396.7	CMGC_MAPK	PK
augustus_masked-VaccDscaff1-processed-gene-426.5	RLK-Pelle_DLSV	PK
augustus_masked-VaccDscaff1-processed-gene-428.1	RLK-Pelle_DLSV	PK
augustus_masked-VaccDscaff1-processed-gene-450.5	RLK-Pelle_L-LEC	PK
augustus_masked-VaccDscaff1-processed-gene-90.7	CAMK_CAMKL-CHK1	PK
augustus_masked-VaccDscaff1-processed-gene-97.10	RLK-Pelle_WAK	PK
augustus_masked-VaccDscaff10-processed-gene-108.0	RLK-Pelle_LRR-XII-1	PK
augustus_masked-VaccDscaff10-processed-gene-108.2	RLK-Pelle_LRR-XII-1	PK
augustus_masked-VaccDscaff10-processed-gene-108.7	RLK-Pelle_LRR-XII-1	PK
augustus_masked-VaccDscaff10-processed-gene-109.6	RLK-Pelle_SD-2b	PK
augustus_masked-VaccDscaff10-processed-gene-109.7	RLK-Pelle_SD-2b	PK
augustus_masked-VaccDscaff10-processed-gene-110.1	RLK-Pelle_SD-2b	PK
augustus_masked-VaccDscaff10-processed-gene-110.8	RLK-Pelle_SD-2b	PK
augustus_masked-VaccDscaff10-processed-gene-158.4	RLK-Pelle_LRR-XI-1	PK
augustus_masked-VaccDscaff10-processed-gene-178.6	RLK-Pelle_CrRLK1L-1	PK
augustus_masked-VaccDscaff10-processed-gene-211.1	RLK-Pelle_WAK_LRK10L-1	PK
augustus_masked-VaccDscaff10-processed-gene-226.3	RLK-Pelle_CR4L	PK
augustus_masked-VaccDscaff10-processed-gene-308.3	RLK-Pelle_WAK	PK
augustus_masked-VaccDscaff10-processed-gene-310.2	RLK-Pelle_WAK	PK
augustus_masked-VaccDscaff10-processed-gene-310.3	RLK-Pelle_WAK	PK
augustus_masked-VaccDscaff10-processed-gene-311.2	RLK-Pelle_WAK	PK
augustus_masked-VaccDscaff10-processed-gene-313.0	RLK-Pelle_WAK	PK
augustus_masked-VaccDscaff10-processed-gene-338.11	RLK-Pelle_LRR-Xb-1	PK
augustus_masked-VaccDscaff10-processed-gene-363.8	RLK-Pelle_LRR-XII-1	PK
augustus_masked-VaccDscaff10-processed-gene-398.2	RLK-Pelle_RLCK-VIII	PK
augustus_masked-VaccDscaff10-processed-gene-45.3	CMGC_MAPK	PK
augustus_masked-VaccDscaff10-processed-gene-51.3	RLK-Pelle_LRR-XII-1	PK
augustus_masked-VaccDscaff10-processed-gene-54.7	RLK-Pelle_SD-2b	PK
augustus_masked-VaccDscaff10-processed-gene-81.4	RLK-Pelle_SD-2b	PK
augustus_masked-VaccDscaff103-processed-gene-2.3	RLK-Pelle_DLSV	PK
augustus_masked-VaccDscaff1032-processed-gene-0.1	RLK-Pelle_DLSV	PK
augustus_masked-VaccDscaff104-processed-gene-0.3	RLK-Pelle_LRR-Xb-1	PK
augustus_masked-VaccDscaff1042-processed-gene-0.2	RLK-Pelle_SD-2b	PK
maker-VaccDscaff1-augustus-gene-100.26	RLK-Pelle_WAK	PK
maker-VaccDscaff1-augustus-gene-138.28	RLK-Pelle_DLSV	PK
maker-VaccDscaff1-augustus-gene-152.15	RLK-Pelle_RLCK-XII-1	PK
maker-VaccDscaff1-augustus-gene-155.32	Group-Pl-3	PK
maker-VaccDscaff1-augustus-gene-165.48	RLK-Pelle_WAK	PK
maker-VaccDscaff1-augustus-gene-187.28	RLK-Pelle_RLCK-VIIa-2	PK
maker-VaccDscaff1-augustus-gene-199.29	CMGC_SRPK	PK
maker-VaccDscaff1-augustus-gene-2.20	RLK-Pelle_RLCK-V	PK
maker-VaccDscaff1-augustus-gene-210.34	CAMK_CDPK	PK
maker-VaccDscaff1-augustus-gene-239.30	RLK-Pelle_LRR-III	PK
maker-VaccDscaff1-augustus-gene-252.33	RLK-Pelle_RLCK-II	PK
maker-VaccDscaff1-augustus-gene-255.30	AGC-Pl	PK
maker-VaccDscaff1-augustus-gene-257.20	RLK-Pelle_RLCK-VIIa-2	PK
maker-VaccDscaff1-augustus-gene-263.22	CAMK_AMPK	PK
maker-VaccDscaff1-augustus-gene-274.26	RLK-Pelle_LRR-XI-1	PK
maker-VaccDscaff1-augustus-gene-274.29	RLK-Pelle_LRR-XI-1	PK
maker-VaccDscaff1-augustus-gene-292.28	RLK-Pelle_LRR-XI-1	PK
maker-VaccDscaff1-augustus-gene-323.25	RLK-Pelle_LRR-XII-1	PK
maker-VaccDscaff1-augustus-gene-323.26	RLK-Pelle_LRR-XII-1	PK
maker-VaccDscaff1-augustus-gene-327.26	RLK-Pelle_Extensin	PK
maker-VaccDscaff1-augustus-gene-33.39	RLK-Pelle_LRR-XII-1	PK
maker-VaccDscaff1-augustus-gene-34.22	RLK-Pelle_LRR-XII-1	PK
maker-VaccDscaff1-augustus-gene-342.31	CMGC_CDK-CRK7-CDK9	PK
maker-VaccDscaff1-augustus-gene-35.24	RLK-Pelle_LRR-XII-1	PK
maker-VaccDscaff1-augustus-gene-35.27	RLK-Pelle_LRR-XII-1	PK
maker-VaccDscaff1-augustus-gene-369.22	RLK-Pelle_LysM	PK
maker-VaccDscaff1-augustus-gene-370.21	RLK-Pelle_LysM	PK
maker-VaccDscaff1-augustus-gene-374.33	RLK-Pelle_LRR-XII-1	PK
maker-VaccDscaff1-augustus-gene-374.34	RLK-Pelle_LRR-XII-1	PK
maker-VaccDscaff1-augustus-gene-394.18	RLK-Pelle_DLSV	PK
maker-VaccDscaff1-augustus-gene-395.25	RLK-Pelle_DLSV	PK
maker-VaccDscaff1-augustus-gene-41.19	RLK-Pelle_LRR-XII-1	PK
maker-VaccDscaff1-augustus-gene-42.29	RLK-Pelle_LRR-XII-1	PK
maker-VaccDscaff1-augustus-gene-428.36	RLK-Pelle_DLSV	PK
maker-VaccDscaff1-augustus-gene-429.21	RLK-Pelle_DLSV	PK
maker-VaccDscaff1-augustus-gene-430.38	RLK-Pelle_DLSV	PK
maker-VaccDscaff1-augustus-gene-430.40	RLK-Pelle_DLSV	PK
maker-VaccDscaff1-augustus-gene-433.35	RLK-Pelle_LRR-I-2	PK
maker-VaccDscaff1-augustus-gene-437.28	RLK-Pelle_RLCK-VIIa-1	PK
maker-VaccDscaff1-augustus-gene-44.27	CMGC_CDK-CRK7-CDK9	PK
maker-VaccDscaff1-augustus-gene-447.29	WNK_NRBP	PK
maker-VaccDscaff1-augustus-gene-45.25	ULK_ULK4	PK
maker-VaccDscaff1-augustus-gene-452.37	AGC_RSK-2	PK
maker-VaccDscaff1-augustus-gene-454.27	RLK-Pelle_LRR-XI-1	PK
maker-VaccDscaff1-augustus-gene-49.17	RLK-Pelle_LRR-XI-1	PK
maker-VaccDscaff1-augustus-gene-53.24	CMGC_MAPK	PK
maker-VaccDscaff1-augustus-gene-73.30	STE_STE11	PK
maker-VaccDscaff1-snap-gene-1.32	CAMK_CAMKL-CHK1	PK
maker-VaccDscaff1-snap-gene-119.37	RLK-Pelle_RLCK-VIIa-1	PK
maker-VaccDscaff1-snap-gene-126.31	CK1_CK1	PK
maker-VaccDscaff1-snap-gene-138.41	RLK-Pelle_DLSV	PK
maker-VaccDscaff1-snap-gene-138.42	RLK-Pelle_DLSV	PK
maker-VaccDscaff1-snap-gene-138.43	RLK-Pelle_DLSV	PK
maker-VaccDscaff1-snap-gene-147.26	RLK-Pelle_LRR-VI-1	PK
maker-VaccDscaff1-snap-gene-16.43	TKL_CTR1-DRK-2	PK
maker-VaccDscaff1-snap-gene-176.38	RLK-Pelle_LRR-I-1	PK
maker-VaccDscaff1-snap-gene-182.29	RLK-Pelle_CR4L	PK
maker-VaccDscaff1-snap-gene-213.21	RLK-Pelle_DLSV	PK
maker-VaccDscaff1-snap-gene-234.28	RLK-Pelle_WAK	PK
maker-VaccDscaff1-snap-gene-235.24	RLK-Pelle_WAK	PK
maker-VaccDscaff1-snap-gene-247.21	CAMK_CAMKL-CHK1	PK
maker-VaccDscaff1-snap-gene-258.40	RLK-Pelle_LRR-VIII-1	PK
maker-VaccDscaff1-snap-gene-261.29	TTK	PK
maker-VaccDscaff1-snap-gene-262.31	CAMK_AMPK	PK
maker-VaccDscaff1-snap-gene-286.19	RLK-Pelle_LRR-XII-1	PK
maker-VaccDscaff1-snap-gene-3.35	CMGC_CDKL-Cr	PK
maker-VaccDscaff1-snap-gene-305.25	RLK-Pelle_RLCK-VIII	PK
maker-VaccDscaff1-snap-gene-306.39	RLK-Pelle_DLSV	PK
maker-VaccDscaff1-snap-gene-324.44	RLK-Pelle_LRR-XII-1	PK
maker-VaccDscaff1-snap-gene-324.45	RLK-Pelle_LRR-XII-1	PK
maker-VaccDscaff1-snap-gene-324.46	RLK-Pelle_LRR-XII-1	PK
maker-VaccDscaff1-snap-gene-325.32	RLK-Pelle_LRR-XII-1	PK
maker-VaccDscaff1-snap-gene-325.33	RLK-Pelle_LRR-XII-1	PK
maker-VaccDscaff1-snap-gene-325.34	RLK-Pelle_LRR-XII-1	PK
maker-VaccDscaff1-snap-gene-326.38	RLK-Pelle_LRR-XII-1	PK
maker-VaccDscaff1-snap-gene-326.40	RLK-Pelle_LRR-XII-1	PK
maker-VaccDscaff1-snap-gene-326.44	CMGC_GSK	PK
maker-VaccDscaff1-snap-gene-34.23	RLK-Pelle_LRR-XII-1	PK
maker-VaccDscaff1-snap-gene-35.31	RLK-Pelle_LRR-XII-1	PK
maker-VaccDscaff1-snap-gene-351.55	RLK-Pelle_LysM	PK
maker-VaccDscaff1-snap-gene-352.45	RLK-Pelle_LysM	PK
maker-VaccDscaff1-snap-gene-369.32	RLK-Pelle_LysM	PK
maker-VaccDscaff1-snap-gene-369.35	RLK-Pelle_LysM	PK
maker-VaccDscaff1-snap-gene-388.28	RLK-Pelle_LRR-XII-1	PK
maker-VaccDscaff1-snap-gene-389.29	RLK-Pelle_LRR-XII-1	PK
maker-VaccDscaff1-snap-gene-389.30	RLK-Pelle_LRR-XII-1	PK
maker-VaccDscaff1-snap-gene-392.35	RLK-Pelle_DLSV	PK
maker-VaccDscaff1-snap-gene-393.42	RLK-Pelle_DLSV	PK
maker-VaccDscaff1-snap-gene-393.45	RLK-Pelle_DLSV	PK
maker-VaccDscaff1-snap-gene-394.20	RLK-Pelle_DLSV	PK
maker-VaccDscaff1-snap-gene-395.34	RLK-Pelle_DLSV	PK
maker-VaccDscaff1-snap-gene-41.23	RLK-Pelle_LRR-XII-1	PK
maker-VaccDscaff1-snap-gene-42.36	RLK-Pelle_LRR-XII-1	PK
maker-VaccDscaff1-snap-gene-426.35	RLK-Pelle_DLSV	PK
maker-VaccDscaff1-snap-gene-426.36	RLK-Pelle_DLSV	PK
maker-VaccDscaff1-snap-gene-426.39	RLK-Pelle_DLSV	PK
maker-VaccDscaff1-snap-gene-427.36	RLK-Pelle_DLSV	PK
maker-VaccDscaff1-snap-gene-427.40	RLK-Pelle_DLSV	PK
maker-VaccDscaff1-snap-gene-427.41	RLK-Pelle_DLSV	PK
maker-VaccDscaff1-snap-gene-428.50	RLK-Pelle_DLSV	PK
maker-VaccDscaff1-snap-gene-428.54	RLK-Pelle_DLSV	PK
maker-VaccDscaff1-snap-gene-429.22	RLK-Pelle_DLSV	PK
maker-VaccDscaff1-snap-gene-430.48	RLK-Pelle_DLSV	PK
maker-VaccDscaff1-snap-gene-430.51	RLK-Pelle_DLSV	PK
maker-VaccDscaff1-snap-gene-49.25	RLK-Pelle_LRR-XI-1	PK
maker-VaccDscaff1-snap-gene-77.31	WNK_NRBP	PK
maker-VaccDscaff1-snap-gene-80.35	TKL-Pl-4	PK
maker-VaccDscaff1-snap-gene-87.27	TKL-Pl-2	PK
maker-VaccDscaff1-snap-gene-99.39	RLK-Pelle_WAK	PK
maker-VaccDscaff10-augustus-gene-0.23	WNK_NRBP	PK
maker-VaccDscaff10-augustus-gene-103.29	RLK-Pelle_LRR-XII-1	PK
maker-VaccDscaff10-augustus-gene-106.30	RLK-Pelle_Extensin	PK
maker-VaccDscaff10-augustus-gene-118.26	RLK-Pelle_DLSV	PK
maker-VaccDscaff10-augustus-gene-12.42	RLK-Pelle_LRR-I-2	PK
maker-VaccDscaff10-augustus-gene-132.37	RLK-Pelle_LRR-III	PK
maker-VaccDscaff10-augustus-gene-138.27	RLK-Pelle_LRR-XI-1	PK
maker-VaccDscaff10-augustus-gene-14.14	RLK-Pelle_DLSV	PK
maker-VaccDscaff10-augustus-gene-15.38	RLK-Pelle_DLSV	PK
maker-VaccDscaff10-augustus-gene-15.39	RLK-Pelle_DLSV	PK
maker-VaccDscaff10-augustus-gene-158.34	RLK-Pelle_LRR-XI-1	PK
maker-VaccDscaff10-augustus-gene-158.35	TKL_CTR1-DRK-2	PK
maker-VaccDscaff10-augustus-gene-169.21	CAMK_AMPK	PK
maker-VaccDscaff10-augustus-gene-17.20	RLK-Pelle_DLSV	PK
maker-VaccDscaff10-augustus-gene-174.13	RLK-Pelle_LRR-VIII-1	PK
maker-VaccDscaff10-augustus-gene-176.32	RLK-Pelle_RLCK-VIIa-2	PK
maker-VaccDscaff10-augustus-gene-181.34	RLK-Pelle_RLCK-II	PK
maker-VaccDscaff10-augustus-gene-194.38	RLK-Pelle_LRR-III	PK
maker-VaccDscaff10-augustus-gene-198.17	CAMK_CDPK	PK
maker-VaccDscaff10-augustus-gene-210.21	CMGC_SRPK	PK
maker-VaccDscaff10-augustus-gene-221.31	RLK-Pelle_RLCK-VIIa-2	PK
maker-VaccDscaff10-augustus-gene-232.14	RLK-Pelle_LRR-I-1	PK
maker-VaccDscaff10-augustus-gene-248.15	RLK-Pelle_RLCK-VIIa-2	PK
maker-VaccDscaff10-augustus-gene-254.18	Group-Pl-3	PK
maker-VaccDscaff10-augustus-gene-258.25	RLK-Pelle_RLCK-XII-1	PK
maker-VaccDscaff10-augustus-gene-258.27	RLK-Pelle_RLCK-XII-1	PK
maker-VaccDscaff10-augustus-gene-262.21	RLK-Pelle_LRR-VI-1	PK
maker-VaccDscaff10-augustus-gene-288.33	AGC_NDR	PK
maker-VaccDscaff10-augustus-gene-312.35	RLK-Pelle_WAK	PK
maker-VaccDscaff10-augustus-gene-314.22	RLK-Pelle_WAK	PK
maker-VaccDscaff10-augustus-gene-315.26	RLK-Pelle_WAK	PK
maker-VaccDscaff10-augustus-gene-334.32	WNK_NRBP	PK
maker-VaccDscaff10-augustus-gene-338.36	RLK-Pelle_LRR-Xb-1	PK
maker-VaccDscaff10-augustus-gene-351.33	CMGC_MAPK	PK
maker-VaccDscaff10-augustus-gene-356.19	RLK-Pelle_LRR-XI-1	PK
maker-VaccDscaff10-augustus-gene-360.26	ULK_ULK4	PK
maker-VaccDscaff10-augustus-gene-363.24	RLK-Pelle_LRR-XII-1	PK
maker-VaccDscaff10-augustus-gene-363.27	RLK-Pelle_LRR-XII-1	PK
maker-VaccDscaff10-augustus-gene-364.23	RLK-Pelle_LRR-XII-1	PK
maker-VaccDscaff10-augustus-gene-364.26	RLK-Pelle_LRR-XII-1	PK
maker-VaccDscaff10-augustus-gene-365.33	RLK-Pelle_LRR-XII-1	PK
maker-VaccDscaff10-augustus-gene-365.35	RLK-Pelle_RLCK-VIIa-1	PK
maker-VaccDscaff10-augustus-gene-387.27	TKL_CTR1-DRK-2	PK
maker-VaccDscaff10-augustus-gene-48.27	RLK-Pelle_DLSV	PK
maker-VaccDscaff10-augustus-gene-61.34	RLK-Pelle_LysM	PK
maker-VaccDscaff10-augustus-gene-62.31	RLK-Pelle_LysM	PK
maker-VaccDscaff10-augustus-gene-69.35	RLK-Pelle_LysM	PK
maker-VaccDscaff10-augustus-gene-8.30	RLK-Pelle_RLCK-VIIa-1	PK
maker-VaccDscaff10-augustus-gene-93.16	CMGC_CDK-CRK7-CDK9	PK
maker-VaccDscaff10-snap-gene-107.31	CMGC_GSK	PK
maker-VaccDscaff10-snap-gene-108.41	RLK-Pelle_LRR-XII-1	PK
maker-VaccDscaff10-snap-gene-108.42	RLK-Pelle_LRR-XII-1	PK
maker-VaccDscaff10-snap-gene-109.23	RLK-Pelle_LRR-XII-1	PK
maker-VaccDscaff10-snap-gene-125.45	RLK-Pelle_RLCK-VIII	PK
maker-VaccDscaff10-snap-gene-145.25	TKL-Pl-4	PK
maker-VaccDscaff10-snap-gene-15.42	RLK-Pelle_DLSV	PK
maker-VaccDscaff10-snap-gene-15.44	RLK-Pelle_DLSV	PK
maker-VaccDscaff10-snap-gene-15.46	RLK-Pelle_DLSV	PK
maker-VaccDscaff10-snap-gene-158.40	RLK-Pelle_LRR-XI-1	PK
maker-VaccDscaff10-snap-gene-158.42	RLK-Pelle_LRR-XI-1	PK
maker-VaccDscaff10-snap-gene-16.35	RLK-Pelle_DLSV	PK
maker-VaccDscaff10-snap-gene-16.36	RLK-Pelle_DLSV	PK
maker-VaccDscaff10-snap-gene-16.39	RLK-Pelle_DLSV	PK
maker-VaccDscaff10-snap-gene-169.29	CAMK_AMPK	PK
maker-VaccDscaff10-snap-gene-17.27	RLK-Pelle_DLSV	PK
maker-VaccDscaff10-snap-gene-196.24	RLK-Pelle_DLSV	PK
maker-VaccDscaff10-snap-gene-215.25	TTK	PK
maker-VaccDscaff10-snap-gene-239.34	RLK-Pelle_LRR-I-1	PK
maker-VaccDscaff10-snap-gene-245.31	RLK-Pelle_WAK	PK
maker-VaccDscaff10-snap-gene-305.42	RLK-Pelle_WAK	PK
maker-VaccDscaff10-snap-gene-306.40	RLK-Pelle_WAK	PK
maker-VaccDscaff10-snap-gene-306.41	RLK-Pelle_WAK	PK
maker-VaccDscaff10-snap-gene-307.19	RLK-Pelle_WAK	PK
maker-VaccDscaff10-snap-gene-309.28	RLK-Pelle_WAK	PK
maker-VaccDscaff10-snap-gene-309.29	RLK-Pelle_WAK	PK
maker-VaccDscaff10-snap-gene-311.23	RLK-Pelle_WAK	PK
maker-VaccDscaff10-snap-gene-312.41	RLK-Pelle_WAK	PK
maker-VaccDscaff10-snap-gene-313.30	RLK-Pelle_WAK	PK
maker-VaccDscaff10-snap-gene-314.27	RLK-Pelle_WAK	PK
maker-VaccDscaff10-snap-gene-314.28	RLK-Pelle_WAK	PK
maker-VaccDscaff10-snap-gene-336.48	STE_STE11	PK
maker-VaccDscaff10-snap-gene-364.28	RLK-Pelle_LRR-XII-1	PK
maker-VaccDscaff10-snap-gene-364.29	RLK-Pelle_LRR-XII-1	PK
maker-VaccDscaff10-snap-gene-365.40	RLK-Pelle_LRR-XII-1	PK
maker-VaccDscaff10-snap-gene-387.37	RLK-Pelle_CrRLK1L-1	PK
maker-VaccDscaff10-snap-gene-398.31	CMGC_CDKL-Cr	PK
maker-VaccDscaff10-snap-gene-398.39	RLK-Pelle_RLCK-V	PK
maker-VaccDscaff10-snap-gene-47.24	RLK-Pelle_DLSV	PK
maker-VaccDscaff10-snap-gene-47.26	RLK-Pelle_DLSV	PK
maker-VaccDscaff10-snap-gene-48.32	RLK-Pelle_DLSV	PK
maker-VaccDscaff10-snap-gene-48.33	RLK-Pelle_DLSV	PK
maker-VaccDscaff10-snap-gene-52.44	RLK-Pelle_LRR-XII-1	PK
maker-VaccDscaff10-snap-gene-62.40	RLK-Pelle_LysM	PK
maker-VaccDscaff10-snap-gene-66.37	RLK-Pelle_LRR-XII-1	PK
maker-VaccDscaff10-snap-gene-66.41	RLK-Pelle_LRR-XII-1	PK
maker-VaccDscaff10-snap-gene-66.42	RLK-Pelle_LRR-XII-1	PK
maker-VaccDscaff10-snap-gene-80.35	RLK-Pelle_SD-2b	PK
maker-VaccDscaff10-snap-gene-81.33	RLK-Pelle_SD-2b	PK
maker-VaccDscaff10-snap-gene-81.34	RLK-Pelle_SD-2b	PK
maker-VaccDscaff10-snap-gene-83.43	RLK-Pelle_LysM	PK
maker-VaccDscaff10-snap-gene-83.45	RLK-Pelle_LysM	PK
maker-VaccDscaff100-augustus-gene-4.65	RLK-Pelle_LRR-IV	PK
maker-VaccDscaff100-snap-gene-2.23	RLK-Pelle_LRR-XIIIb	PK
maker-VaccDscaff1005-augustus-gene-0.6	CMGC_MAPK	PK
maker-VaccDscaff103-augustus-gene-1.29	RLK-Pelle_DLSV	PK
maker-VaccDscaff103-augustus-gene-2.34	RLK-Pelle_DLSV	PK
maker-VaccDscaff103-augustus-gene-3.29	RLK-Pelle_DLSV	PK
maker-VaccDscaff103-snap-gene-0.31	RLK-Pelle_DLSV	PK
maker-VaccDscaff103-snap-gene-2.43	RLK-Pelle_DLSV	PK
maker-VaccDscaff103-snap-gene-3.34	RLK-Pelle_DLSV	PK
maker-VaccDscaff103-snap-gene-4.58	RLK-Pelle_DLSV	PK
maker-VaccDscaff103-snap-gene-4.59	RLK-Pelle_DLSV	PK
maker-VaccDscaff103-snap-gene-4.60	RLK-Pelle_DLSV	PK
maker-VaccDscaff103-snap-gene-4.61	RLK-Pelle_DLSV	PK
maker-VaccDscaff104-augustus-gene-2.29	RLK-Pelle_LRR-XI-1	PK
maker-VaccDscaff1042-snap-gene-0.8	RLK-Pelle_SD-2b	PK
maker-VaccDscaff1045-augustus-gene-0.10	RLK-Pelle_LRR-XI-1	PK
maker-VaccDscaff1045-augustus-gene-0.11	RLK-Pelle_LRR-XI-1	PK
snap_masked-VaccDscaff1-processed-gene-17.6	RLK-Pelle_CrRLK1L-1	PK
snap_masked-VaccDscaff1-processed-gene-194.11	TTK	PK
snap_masked-VaccDscaff1-processed-gene-274.10	RLK-Pelle_LRR-XI-1	PK
snap_masked-VaccDscaff1-processed-gene-295.22	CAMK_CDPK	PK
snap_masked-VaccDscaff1-processed-gene-298.13	RLK-Pelle_LRR-III	PK
snap_masked-VaccDscaff1-processed-gene-324.24	RLK-Pelle_LRR-XII-1	PK
snap_masked-VaccDscaff1-processed-gene-324.29	RLK-Pelle_LRR-XII-1	PK
snap_masked-VaccDscaff1-processed-gene-355.10	RLK-Pelle_SD-2b	PK
snap_masked-VaccDscaff1-processed-gene-393.15	RLK-Pelle_DLSV	PK
snap_masked-VaccDscaff1-processed-gene-428.27	RLK-Pelle_DLSV	PK
snap_masked-VaccDscaff1-processed-gene-430.13	RLK-Pelle_DLSV	PK
snap_masked-VaccDscaff1-processed-gene-98.13	RLK-Pelle_WAK	PK
snap_masked-VaccDscaff10-processed-gene-186.12	CAMK_CAMKL-CHK1	PK
snap_masked-VaccDscaff10-processed-gene-241.10	TTK	PK
snap_masked-VaccDscaff10-processed-gene-251.19	RLK-Pelle_L-LEC	PK
snap_masked-VaccDscaff10-processed-gene-61.27	RLK-Pelle_LRR-I-1	PK
snap_masked-VaccDscaff1019-processed-gene-0.1	RLK-Pelle_LRR-I-1	PK
snap_masked-VaccDscaff102-processed-gene-4.12	RLK-Pelle_RLCK-VIIa-1	PK
snap_masked-VaccDscaff103-processed-gene-0.12	RLK-Pelle_DLSV	PK
augustus_masked-VaccDscaff106-processed-gene-0.4	mTERF	TR
augustus_masked-VaccDscaff1073-processed-gene-0.0	bHLH	TF
augustus_masked-VaccDscaff1080-processed-gene-0.0	bHLH	TF
augustus_masked-VaccDscaff109-processed-gene-4.4	LOB	TF
augustus_masked-VaccDscaff11-processed-gene-118.2	MADS-M-type	TF
augustus_masked-VaccDscaff11-processed-gene-119.7	MADS-M-type	TF
augustus_masked-VaccDscaff11-processed-gene-129.3	B3	TF
augustus_masked-VaccDscaff11-processed-gene-136.2	C2C2-Dof	TF
augustus_masked-VaccDscaff11-processed-gene-150.9	LOB	TF
augustus_masked-VaccDscaff11-processed-gene-151.9	VOZ	TF
augustus_masked-VaccDscaff11-processed-gene-158.1	LUG	TR
augustus_masked-VaccDscaff11-processed-gene-181.0	MADS-M-type	TF
augustus_masked-VaccDscaff11-processed-gene-187.3	Others	TR
augustus_masked-VaccDscaff11-processed-gene-190.5	GeBP	TF
augustus_masked-VaccDscaff11-processed-gene-236.2	mTERF	TR
augustus_masked-VaccDscaff11-processed-gene-24.4	GeBP	TF
augustus_masked-VaccDscaff11-processed-gene-242.0	mTERF	TR
augustus_masked-VaccDscaff11-processed-gene-242.1	mTERF	TR
augustus_masked-VaccDscaff11-processed-gene-242.2	mTERF	TR
augustus_masked-VaccDscaff11-processed-gene-242.7	mTERF	TR
augustus_masked-VaccDscaff11-processed-gene-252.7	FAR1	TF
augustus_masked-VaccDscaff11-processed-gene-261.6	Tify	TF
augustus_masked-VaccDscaff11-processed-gene-265.1	C3H	TF
augustus_masked-VaccDscaff11-processed-gene-28.4	EIL	TF
augustus_masked-VaccDscaff11-processed-gene-281.3	NF-YB	TF
augustus_masked-VaccDscaff11-processed-gene-294.4	C2H2	TF
augustus_masked-VaccDscaff11-processed-gene-294.5	C2H2	TF
augustus_masked-VaccDscaff11-processed-gene-298.0	TCP	TF
augustus_masked-VaccDscaff11-processed-gene-298.2	TCP	TF
augustus_masked-VaccDscaff11-processed-gene-298.4	TCP	TF
augustus_masked-VaccDscaff11-processed-gene-307.12	C2C2-Dof	TF
augustus_masked-VaccDscaff11-processed-gene-314.10	OFP	TF
augustus_masked-VaccDscaff11-processed-gene-323.1	PHD	TR
augustus_masked-VaccDscaff11-processed-gene-323.6	C3H	TF
augustus_masked-VaccDscaff11-processed-gene-334.6	GRAS	TF
augustus_masked-VaccDscaff11-processed-gene-335.5	GRAS	TF
augustus_masked-VaccDscaff11-processed-gene-343.7	AP2/ERF-ERF	TF
augustus_masked-VaccDscaff11-processed-gene-353.6	B3	TF
augustus_masked-VaccDscaff11-processed-gene-354.2	AP2/ERF-ERF	TF
augustus_masked-VaccDscaff11-processed-gene-368.5	AP2/ERF-ERF	TF
augustus_masked-VaccDscaff11-processed-gene-368.6	AP2/ERF-ERF	TF
augustus_masked-VaccDscaff11-processed-gene-370.2	LOB	TF
augustus_masked-VaccDscaff11-processed-gene-376.6	OFP	TF
augustus_masked-VaccDscaff11-processed-gene-385.3	NF-YB	TF
augustus_masked-VaccDscaff11-processed-gene-394.3	FAR1	TF
augustus_masked-VaccDscaff11-processed-gene-42.6	Trihelix	TF
augustus_masked-VaccDscaff11-processed-gene-61.6	GeBP	TF
augustus_masked-VaccDscaff110-processed-gene-4.5	NAC	TF
augustus_masked-VaccDscaff111-processed-gene-0.2	FAR1	TF
augustus_masked-VaccDscaff1119-processed-gene-0.0	MADS-M-type	TF
augustus_masked-VaccDscaff113-processed-gene-3.14	AP2/ERF-ERF	TF
augustus_masked-VaccDscaff116-processed-gene-0.8	MADS-M-type	TF
augustus_masked-VaccDscaff12-processed-gene-101.2	MYB	TF
augustus_masked-VaccDscaff12-processed-gene-111.6	LOB	TF
augustus_masked-VaccDscaff12-processed-gene-112.2	C2H2	TF
augustus_masked-VaccDscaff12-processed-gene-117.2	bZIP	TF
augustus_masked-VaccDscaff12-processed-gene-144.5	FAR1	TF
augustus_masked-VaccDscaff12-processed-gene-147.10	NAC	TF
augustus_masked-VaccDscaff12-processed-gene-147.7	NAC	TF
augustus_masked-VaccDscaff12-processed-gene-147.8	NAC	TF
augustus_masked-VaccDscaff12-processed-gene-211.9	mTERF	TR
augustus_masked-VaccDscaff12-processed-gene-22.0	IWS1	TR
augustus_masked-VaccDscaff12-processed-gene-261.9	Trihelix	TF
augustus_masked-VaccDscaff12-processed-gene-269.3	mTERF	TR
augustus_masked-VaccDscaff12-processed-gene-269.5	MYB	TF
augustus_masked-VaccDscaff12-processed-gene-283.3	MADS-MIKC	TF
augustus_masked-VaccDscaff12-processed-gene-321.9	RWP-RK	TF
augustus_masked-VaccDscaff12-processed-gene-324.5	SBP	TF
augustus_masked-VaccDscaff12-processed-gene-335.6	Trihelix	TF
augustus_masked-VaccDscaff12-processed-gene-340.8	AP2/ERF-RAV	TF
augustus_masked-VaccDscaff12-processed-gene-357.2	AP2/ERF-ERF	TF
augustus_masked-VaccDscaff12-processed-gene-368.8	B3	TF
augustus_masked-VaccDscaff12-processed-gene-60.8	AP2/ERF-ERF	TF
augustus_masked-VaccDscaff12-processed-gene-62.6	bZIP	TF
augustus_masked-VaccDscaff12-processed-gene-63.5	AP2/ERF-ERF	TF
augustus_masked-VaccDscaff12-processed-gene-68.13	zf-HD	TF
augustus_masked-VaccDscaff12-processed-gene-68.7	MYB-related	TF
augustus_masked-VaccDscaff12-processed-gene-77.5	Others	TR
augustus_masked-VaccDscaff12-processed-gene-81.7	B3	TF
augustus_masked-VaccDscaff12-processed-gene-84.16	MYB	TF
augustus_masked-VaccDscaff12-processed-gene-95.7	bHLH	TF
augustus_masked-VaccDscaff12-processed-gene-98.2	C2H2	TF
augustus_masked-VaccDscaff13-processed-gene-10.6	NF-YB	TF
augustus_masked-VaccDscaff13-processed-gene-101.0	HMG	TR
augustus_masked-VaccDscaff13-processed-gene-114.6	GRAS	TF
augustus_masked-VaccDscaff13-processed-gene-121.9	AP2/ERF-ERF	TF
augustus_masked-VaccDscaff13-processed-gene-141.2	B3	TF
augustus_masked-VaccDscaff13-processed-gene-141.5	B3	TF
augustus_masked-VaccDscaff13-processed-gene-157.6	OFP	TF
augustus_masked-VaccDscaff13-processed-gene-164.3	zf-HD	TF
augustus_masked-VaccDscaff13-processed-gene-21.8	GRAS	TF
augustus_masked-VaccDscaff13-processed-gene-243.0	SNF2	TR
augustus_masked-VaccDscaff13-processed-gene-258.2	TCP	TF
augustus_masked-VaccDscaff13-processed-gene-271.12	mTERF	TR
augustus_masked-VaccDscaff13-processed-gene-278.0	bZIP	TF
augustus_masked-VaccDscaff13-processed-gene-284.0	DBB	TF
augustus_masked-VaccDscaff13-processed-gene-289.0	PHD	TR
augustus_masked-VaccDscaff13-processed-gene-317.8	C2H2	TF
augustus_masked-VaccDscaff13-processed-gene-323.14	B3	TF
augustus_masked-VaccDscaff13-processed-gene-327.2	AP2/ERF-ERF	TF
augustus_masked-VaccDscaff13-processed-gene-330.4	mTERF	TR
augustus_masked-VaccDscaff13-processed-gene-339.3	RWP-RK	TF
augustus_masked-VaccDscaff13-processed-gene-34.4	RWP-RK	TF
augustus_masked-VaccDscaff13-processed-gene-35.6	C2H2	TF
augustus_masked-VaccDscaff13-processed-gene-365.5	TRAF	TR
augustus_masked-VaccDscaff13-processed-gene-370.7	WRKY	TF
augustus_masked-VaccDscaff13-processed-gene-391.11	AP2/ERF-ERF	TF
augustus_masked-VaccDscaff13-processed-gene-4.7	bHLH	TF
augustus_masked-VaccDscaff13-processed-gene-5.5	MADS-M-type	TF
augustus_masked-VaccDscaff13-processed-gene-51.0	TCP	TF
augustus_masked-VaccDscaff13-processed-gene-64.6	LOB	TF
augustus_masked-VaccDscaff13-processed-gene-78.5	zf-HD	TF
augustus_masked-VaccDscaff13-processed-gene-84.8	C2H2	TF
augustus_masked-VaccDscaff13-processed-gene-86.0	TCP	TF
augustus_masked-VaccDscaff13-processed-gene-90.1	bHLH	TF
augustus_masked-VaccDscaff130-processed-gene-2.5	OFP	TF
augustus_masked-VaccDscaff131-processed-gene-2.9	NAC	TF
augustus_masked-VaccDscaff138-processed-gene-2.9	mTERF	TR
augustus_masked-VaccDscaff139-processed-gene-3.7	AP2/ERF-ERF	TF
augustus_masked-VaccDscaff1399-processed-gene-0.1	HB-BELL	TF
augustus_masked-VaccDscaff14-processed-gene-125.0	PHD	TR
augustus_masked-VaccDscaff14-processed-gene-144.5	AP2/ERF-ERF	TF
augustus_masked-VaccDscaff14-processed-gene-171.5	mTERF	TR
augustus_masked-VaccDscaff14-processed-gene-181.0	WRKY	TF
augustus_masked-VaccDscaff14-processed-gene-191.1	AP2/ERF-ERF	TF
augustus_masked-VaccDscaff14-processed-gene-199.7	TCP	TF
augustus_masked-VaccDscaff14-processed-gene-203.3	NF-YC	TF
augustus_masked-VaccDscaff14-processed-gene-216.11	AP2/ERF-ERF	TF
augustus_masked-VaccDscaff14-processed-gene-232.6	C2H2	TF
augustus_masked-VaccDscaff14-processed-gene-249.2	C2H2	TF
augustus_masked-VaccDscaff14-processed-gene-253.3	AP2/ERF-RAV	TF
augustus_masked-VaccDscaff14-processed-gene-253.4	AP2/ERF-RAV	TF
augustus_masked-VaccDscaff14-processed-gene-266.8	C2C2-Dof	TF
augustus_masked-VaccDscaff14-processed-gene-284.0	bZIP	TF
augustus_masked-VaccDscaff14-processed-gene-296.6	MADS-M-type	TF
augustus_masked-VaccDscaff14-processed-gene-301.8	zf-HD	TF
augustus_masked-VaccDscaff14-processed-gene-303.0	B3-ARF	TF
augustus_masked-VaccDscaff14-processed-gene-312.6	zf-HD	TF
augustus_masked-VaccDscaff14-processed-gene-312.8	zf-HD	TF
augustus_masked-VaccDscaff14-processed-gene-342.12	MADS-M-type	TF
augustus_masked-VaccDscaff14-processed-gene-359.1	AP2/ERF-ERF	TF
augustus_masked-VaccDscaff14-processed-gene-42.4	HB-HD-ZIP	TF
augustus_masked-VaccDscaff14-processed-gene-7.2	GeBP	TF
augustus_masked-VaccDscaff14-processed-gene-9.5	MYB-related	TF
augustus_masked-VaccDscaff14-processed-gene-93.2	AP2/ERF-ERF	TF
maker-VaccDscaff105-augustus-gene-4.47	C2C2-GATA	TF
maker-VaccDscaff1059-augustus-gene-0.5	C3H	TF
maker-VaccDscaff106-augustus-gene-0.20	TRAF	TR
maker-VaccDscaff1069-augustus-gene-0.8	MYB-related	TF
maker-VaccDscaff108-augustus-gene-1.26	bHLH	TF
maker-VaccDscaff108-augustus-gene-3.29	HB-HD-ZIP	TF
maker-VaccDscaff11-augustus-gene-110.26	HB-BELL	TF
maker-VaccDscaff11-augustus-gene-119.38	WRKY	TF
maker-VaccDscaff11-augustus-gene-138.22	bHLH	TF
maker-VaccDscaff11-augustus-gene-155.22	NAC	TF
maker-VaccDscaff11-augustus-gene-162.36	HSF	TF
maker-VaccDscaff11-augustus-gene-171.22	SNF2	TR
maker-VaccDscaff11-augustus-gene-172.19	MYB-related	TF
maker-VaccDscaff11-augustus-gene-176.30	B3	TF
maker-VaccDscaff11-augustus-gene-183.34	MYB	TF
maker-VaccDscaff11-augustus-gene-184.24	Jumonji	TR
maker-VaccDscaff11-augustus-gene-199.24	HB-HD-ZIP	TF
maker-VaccDscaff11-augustus-gene-207.26	WRKY	TF
maker-VaccDscaff11-augustus-gene-223.26	MYB	TF
maker-VaccDscaff11-augustus-gene-227.27	PLATZ	TF
maker-VaccDscaff11-augustus-gene-23.25	MYB-related	TF
maker-VaccDscaff11-augustus-gene-236.26	TRAF	TR
maker-VaccDscaff11-augustus-gene-250.34	bHLH	TF
maker-VaccDscaff11-augustus-gene-251.21	WRKY	TF
maker-VaccDscaff11-augustus-gene-258.22	C3H	TF
maker-VaccDscaff11-augustus-gene-261.29	Tify	TF
maker-VaccDscaff11-augustus-gene-269.28	Others	TR
maker-VaccDscaff11-augustus-gene-278.28	Tify	TF
maker-VaccDscaff11-augustus-gene-280.28	NAC	TF
maker-VaccDscaff11-augustus-gene-282.21	bZIP	TF
maker-VaccDscaff11-augustus-gene-289.19	DDT	TR
maker-VaccDscaff11-augustus-gene-296.21	MYB	TF
maker-VaccDscaff11-augustus-gene-301.20	C2C2-GATA	TF
maker-VaccDscaff11-augustus-gene-302.17	B3-ARF	TF
maker-VaccDscaff11-augustus-gene-307.38	LOB	TF
maker-VaccDscaff11-augustus-gene-31.20	bHLH	TF
maker-VaccDscaff11-augustus-gene-310.23	AP2/ERF-AP2	TF
maker-VaccDscaff11-augustus-gene-315.23	LOB	TF
maker-VaccDscaff11-augustus-gene-315.26	WRKY	TF
maker-VaccDscaff11-augustus-gene-319.21	LOB	TF
maker-VaccDscaff11-augustus-gene-32.28	E2F-DP	TF
maker-VaccDscaff11-augustus-gene-321.43	bZIP	TF
maker-VaccDscaff11-augustus-gene-321.45	GNAT	TR
maker-VaccDscaff11-augustus-gene-330.45	C2C2-Dof	TF
maker-VaccDscaff11-augustus-gene-341.40	LUG	TR
maker-VaccDscaff11-augustus-gene-343.37	Others	TR
maker-VaccDscaff11-augustus-gene-345.33	LOB	TF
maker-VaccDscaff11-augustus-gene-352.34	bHLH	TF
maker-VaccDscaff11-augustus-gene-354.41	AP2/ERF-ERF	TF
maker-VaccDscaff11-augustus-gene-362.45	SET	TR
maker-VaccDscaff11-augustus-gene-366.25	SNF2	TR
maker-VaccDscaff11-augustus-gene-367.14	Jumonji	TR
maker-VaccDscaff11-augustus-gene-368.37	MYB	TF
maker-VaccDscaff11-augustus-gene-376.28	C2C2-Dof	TF
maker-VaccDscaff11-augustus-gene-378.25	TRAF	TR
maker-VaccDscaff11-augustus-gene-385.23	C2H2	TF
maker-VaccDscaff11-augustus-gene-391.29	C2C2-GATA	TF
maker-VaccDscaff11-augustus-gene-395.29	WRKY	TF
maker-VaccDscaff11-augustus-gene-396.29	MYB	TF
maker-VaccDscaff11-augustus-gene-400.42	SBP	TF
maker-VaccDscaff11-augustus-gene-42.13	MADS-M-type	TF
maker-VaccDscaff11-augustus-gene-44.24	MYB	TF
maker-VaccDscaff11-augustus-gene-46.23	NF-YA	TF
maker-VaccDscaff11-augustus-gene-58.29	DDT	TR
maker-VaccDscaff11-augustus-gene-60.23	GRAS	TF
maker-VaccDscaff11-augustus-gene-62.19	SNF2	TR
maker-VaccDscaff11-augustus-gene-68.24	HB-other	TF
maker-VaccDscaff11-augustus-gene-70.11	SRS	TF
maker-VaccDscaff11-augustus-gene-9.17	MYB	TF
maker-VaccDscaff11-snap-gene-102.25	MYB	TF
maker-VaccDscaff11-snap-gene-114.33	NAC	TF
maker-VaccDscaff11-snap-gene-118.25	MADS-M-type	TF
maker-VaccDscaff11-snap-gene-132.20	WRKY	TF
maker-VaccDscaff11-snap-gene-150.34	HB-WOX	TF
maker-VaccDscaff11-snap-gene-157.27	SBP	TF
maker-VaccDscaff11-snap-gene-158.12	C2C2-Dof	TF
maker-VaccDscaff11-snap-gene-161.33	C2C2-LSD	TF
maker-VaccDscaff11-snap-gene-19.25	LOB	TF
maker-VaccDscaff11-snap-gene-210.23	Jumonji	TR
maker-VaccDscaff11-snap-gene-210.26	HB-KNOX	TF
maker-VaccDscaff11-snap-gene-220.34	GARP-G2-like	TF
maker-VaccDscaff11-snap-gene-224.44	SET	TR
maker-VaccDscaff11-snap-gene-237.38	mTERF	TR
maker-VaccDscaff11-snap-gene-239.37	Jumonji	TR
maker-VaccDscaff11-snap-gene-241.35	mTERF	TR
maker-VaccDscaff11-snap-gene-242.28	mTERF	TR
maker-VaccDscaff11-snap-gene-250.47	bHLH	TF
maker-VaccDscaff11-snap-gene-259.55	NF-YA	TF
maker-VaccDscaff11-snap-gene-266.37	E2F-DP	TF
maker-VaccDscaff11-snap-gene-269.36	Others	TR
maker-VaccDscaff11-snap-gene-273.28	B3-ARF	TF
maker-VaccDscaff11-snap-gene-282.27	bZIP	TF
maker-VaccDscaff11-snap-gene-294.37	bHLH	TF
maker-VaccDscaff11-snap-gene-299.37	SNF2	TR
maker-VaccDscaff11-snap-gene-3.23	GeBP	TF
maker-VaccDscaff11-snap-gene-302.24	HB-HD-ZIP	TF
maker-VaccDscaff11-snap-gene-305.27	B3-ARF	TF
maker-VaccDscaff11-snap-gene-335.36	GRAS	TF
maker-VaccDscaff11-snap-gene-36.17	AP2/ERF-AP2	TF
maker-VaccDscaff11-snap-gene-360.37	bHLH	TF
maker-VaccDscaff11-snap-gene-362.58	GARP-G2-like	TF
maker-VaccDscaff11-snap-gene-372.36	GNAT	TR
maker-VaccDscaff11-snap-gene-374.38	Tify	TF
maker-VaccDscaff11-snap-gene-38.26	SNF2	TR
maker-VaccDscaff11-snap-gene-384.39	mTERF	TR
maker-VaccDscaff11-snap-gene-393.35	SET	TR
maker-VaccDscaff11-snap-gene-48.29	NAC	TF
maker-VaccDscaff11-snap-gene-76.34	bZIP	TF
maker-VaccDscaff11-snap-gene-8.35	AP2/ERF-ERF	TF
maker-VaccDscaff11-snap-gene-91.39	TRAF	TR
maker-VaccDscaff11-snap-gene-97.29	GNAT	TR
maker-VaccDscaff110-augustus-gene-1.26	bHLH	TF
maker-VaccDscaff1107-augustus-gene-0.6	C3H	TF
maker-VaccDscaff111-snap-gene-2.32	BSD	TF
maker-VaccDscaff111-snap-gene-3.66	BSD	TF
maker-VaccDscaff112-augustus-gene-3.58	GNAT	TR
maker-VaccDscaff112-snap-gene-1.25	GRAS	TF
maker-VaccDscaff113-augustus-gene-3.44	C2C2-GATA	TF
maker-VaccDscaff115-augustus-gene-3.56	NAC	TF
maker-VaccDscaff115-snap-gene-2.55	NAC	TF
maker-VaccDscaff115-snap-gene-2.58	ARID	TR
maker-VaccDscaff115-snap-gene-3.73	SWI/SNF-BAF60b	TR
maker-VaccDscaff117-augustus-gene-3.67	NAC	TF
maker-VaccDscaff117-snap-gene-2.49	SET	TR
maker-VaccDscaff118-snap-gene-3.81	C3H	TF
maker-VaccDscaff1194-snap-gene-0.4	PHD	TR
maker-VaccDscaff12-augustus-gene-110.26	bHLH	TF
maker-VaccDscaff12-augustus-gene-111.25	LOB	TF
maker-VaccDscaff12-augustus-gene-111.26	LOB	TF
maker-VaccDscaff12-augustus-gene-111.27	LOB	TF
maker-VaccDscaff12-augustus-gene-118.24	GRF	TF
maker-VaccDscaff12-augustus-gene-119.20	bHLH	TF
maker-VaccDscaff12-augustus-gene-121.33	MYB	TF
maker-VaccDscaff12-augustus-gene-130.27	bHLH	TF
maker-VaccDscaff12-augustus-gene-132.21	MADS-M-type	TF
maker-VaccDscaff12-augustus-gene-144.13	zf-HD	TF
maker-VaccDscaff12-augustus-gene-150.21	bHLH	TF
maker-VaccDscaff12-augustus-gene-156.29	MYB-related	TF
maker-VaccDscaff12-augustus-gene-186.24	SET	TR
maker-VaccDscaff12-augustus-gene-196.26	NAC	TF
maker-VaccDscaff12-augustus-gene-233.16	MYB	TF
maker-VaccDscaff12-augustus-gene-234.14	C2H2	TF
maker-VaccDscaff12-augustus-gene-26.26	TAZ	TR
maker-VaccDscaff12-augustus-gene-271.25	C2C2-GATA	TF
maker-VaccDscaff12-augustus-gene-28.30	PLATZ	TF
maker-VaccDscaff12-augustus-gene-282.22	MADS-MIKC	TF
maker-VaccDscaff12-augustus-gene-287.32	LIM	TF
maker-VaccDscaff12-augustus-gene-298.27	HSF	TF
maker-VaccDscaff12-augustus-gene-319.28	B3-ARF	TF
maker-VaccDscaff12-augustus-gene-328.25	CPP	TF
maker-VaccDscaff12-augustus-gene-334.33	HSF	TF
maker-VaccDscaff12-augustus-gene-339.30	GARP-G2-like	TF
maker-VaccDscaff12-augustus-gene-345.41	C3H	TF
maker-VaccDscaff12-augustus-gene-349.36	B3	TF
maker-VaccDscaff12-augustus-gene-358.27	GARP-G2-like	TF
maker-VaccDscaff12-augustus-gene-367.27	MYB	TF
maker-VaccDscaff12-augustus-gene-377.23	HB-WOX	TF
[truncated: 10,749 more rows]
