# Supplementary material for: Integrated Transcriptomic and Proteomic Analysis Reveals Molecular Mechanisms of the Cold Stress Response during the Overwintering Period in Blueberries (Vaccinium spp.)
Source: Plants (Basel). 2024 Jul 11;13(14):1911. doi: 10.3390/plants13141911 (PMC11280072; doi:10.3390/plants13141911)
Supplement: Supplementary file 1 [file plants-13-01911-s001.zip › Supplementary Table S6.xlsx]

## Sheet: Supplemental Table 6
Table S6 The differentially expression of NCA gene family in blueberry
#Gene_ID	Family	Type
maker-VaccDscaff3-augustus-gene-158.19	NAC	TF
maker-VaccDscaff3-augustus-gene-244.22	NAC	TF
ONT.11069	NAC	TF
maker-VaccDscaff33-snap-gene-292.45	NAC	TF
maker-VaccDscaff338-augustus-gene-0.27	NAC	TF
maker-VaccDscaff37-augustus-gene-172.29	NAC	TF
maker-VaccDscaff38-augustus-gene-136.22	NAC	TF
maker-VaccDscaff39-augustus-gene-142.20	NAC	TF
maker-VaccDscaff41-augustus-gene-275.38	NAC	TF
ONT.16275	NAC	TF
maker-VaccDscaff47-augustus-gene-48.21	NAC	TF
maker-VaccDscaff6-augustus-gene-65.18	NAC	TF
maker-VaccDscaff8-snap-gene-30.29	NAC	TF
maker-VaccDscaff14-augustus-gene-155.31	NAC	TF
maker-VaccDscaff15-snap-gene-109.37	NAC	TF
maker-VaccDscaff15-augustus-gene-264.23	NAC	TF
snap_masked-VaccDscaff19-processed-gene-69.13	NAC	TF
maker-VaccDscaff19-augustus-gene-69.24	NAC	TF
maker-VaccDscaff2-augustus-gene-13.19	NAC	TF
maker-VaccDscaff2-augustus-gene-198.27	NAC	TF
maker-VaccDscaff2-augustus-gene-281.20	NAC	TF
augustus_masked-VaccDscaff20-processed-gene-74.1	NAC	TF
maker-VaccDscaff20-augustus-gene-74.34	NAC	TF
maker-VaccDscaff21-snap-gene-28.23	NAC	TF
maker-VaccDscaff23-augustus-gene-313.34	NAC	TF
maker-VaccDscaff25-augustus-gene-212.27	NAC	TF
maker-VaccDscaff28-snap-gene-285.36	NAC	TF
maker-VaccDscaff102-augustus-gene-4.41	NAC	TF
maker-VaccDscaff11-augustus-gene-280.28	NAC	TF
maker-VaccDscaff117-augustus-gene-3.67	NAC	TF
maker-VaccDscaff12-augustus-gene-196.26	NAC	TF
maker-VaccDscaff13-augustus-gene-50.35	NAC	TF
maker-VaccDscaff13-augustus-gene-80.13	NAC	TF
maker-VaccDscaff14-augustus-gene-197.27	NAC	TF
maker-VaccDscaff14-augustus-gene-236.21	NAC	TF
maker-VaccDscaff14-augustus-gene-390.33	NAC	TF
maker-VaccDscaff17-snap-gene-86.28	NAC	TF
maker-VaccDscaff18-snap-gene-330.31	NAC	TF
maker-VaccDscaff19-augustus-gene-312.37	NAC	TF
maker-VaccDscaff2-augustus-gene-237.26	NAC	TF
maker-VaccDscaff2-augustus-gene-373.34	NAC	TF
maker-VaccDscaff20-augustus-gene-4.32	NAC	TF
maker-VaccDscaff21-snap-gene-198.36	NAC	TF
maker-VaccDscaff24-augustus-gene-120.21	NAC	TF
maker-VaccDscaff25-augustus-gene-239.19	NAC	TF
maker-VaccDscaff26-augustus-gene-194.27	NAC	TF
maker-VaccDscaff26-snap-gene-25.34	NAC	TF
maker-VaccDscaff27-augustus-gene-289.29	NAC	TF
maker-VaccDscaff27-augustus-gene-289.30	NAC	TF
maker-VaccDscaff28-augustus-gene-285.30	NAC	TF
maker-VaccDscaff28-augustus-gene-346.38	NAC	TF
maker-VaccDscaff29-augustus-gene-188.20	NAC	TF
maker-VaccDscaff29-snap-gene-23.37	NAC	TF
maker-VaccDscaff3-augustus-gene-201.21	NAC	TF
maker-VaccDscaff3-augustus-gene-35.29	NAC	TF
maker-VaccDscaff3-augustus-gene-372.23	NAC	TF
maker-VaccDscaff30-augustus-gene-305.45	NAC	TF
maker-VaccDscaff30-augustus-gene-326.25	NAC	TF
maker-VaccDscaff30-augustus-gene-82.49	NAC	TF
maker-VaccDscaff32-augustus-gene-285.31	NAC	TF
maker-VaccDscaff33-snap-gene-156.28	NAC	TF
maker-VaccDscaff34-augustus-gene-304.20	NAC	TF
maker-VaccDscaff34-augustus-gene-55.34	NAC	TF
maker-VaccDscaff34-snap-gene-56.49	NAC	TF
maker-VaccDscaff38-augustus-gene-119.27	NAC	TF
maker-VaccDscaff40-augustus-gene-103.32	NAC	TF
maker-VaccDscaff41-augustus-gene-43.23	NAC	TF
maker-VaccDscaff41-augustus-gene-93.23	NAC	TF
maker-VaccDscaff42-augustus-gene-11.29	NAC	TF
maker-VaccDscaff42-augustus-gene-212.26	NAC	TF
augustus_masked-VaccDscaff44-processed-gene-75.8	NAC	TF
maker-VaccDscaff47-augustus-gene-158.17	NAC	TF
maker-VaccDscaff47-augustus-gene-45.30	NAC	TF
maker-VaccDscaff48-augustus-gene-106.35	NAC	TF
maker-VaccDscaff48-augustus-gene-47.30	NAC	TF
maker-VaccDscaff48-augustus-gene-47.31	NAC	TF
maker-VaccDscaff5-augustus-gene-399.21	NAC	TF
maker-VaccDscaff6-augustus-gene-284.24	NAC	TF
maker-VaccDscaff6-augustus-gene-64.35	NAC	TF
maker-VaccDscaff665-augustus-gene-0.12	NAC	TF
