# Supplementary material for: Integrated Transcriptomic and Proteomic Analysis Reveals Molecular Mechanisms of the Cold Stress Response during the Overwintering Period in Blueberries (Vaccinium spp.)
Source: Plants (Basel). 2024 Jul 11;13(14):1911. doi: 10.3390/plants13141911 (PMC11280072; doi:10.3390/plants13141911)
Supplement: Supplementary file 1 [file plants-13-01911-s001.zip › Supplementary Table S7.xlsx]

## Sheet: Supplemental Table 7
Table S7 The differentially expression of WRKY gene family in blueberry
#Gene_ID	Family	Type
maker-VaccDscaff3-snap-gene-120.33	WRKY	TF
maker-VaccDscaff30-augustus-gene-27.38	WRKY	TF
maker-VaccDscaff37-augustus-gene-20.21	WRKY	TF
maker-VaccDscaff37-augustus-gene-207.30	WRKY	TF
maker-VaccDscaff39-augustus-gene-278.17	WRKY	TF
maker-VaccDscaff4-augustus-gene-398.15	WRKY	TF
snap_masked-VaccDscaff12-processed-gene-99.16	WRKY	TF
maker-VaccDscaff41-augustus-gene-40.26	WRKY	TF
maker-VaccDscaff41-augustus-gene-41.27	WRKY	TF
maker-VaccDscaff47-snap-gene-167.28	WRKY	TF
maker-VaccDscaff6-augustus-gene-98.16	WRKY	TF
augustus_masked-VaccDscaff8-processed-gene-251.9	WRKY	TF
snap_masked-VaccDscaff9-processed-gene-377.26	WRKY	TF
maker-VaccDscaff14-augustus-gene-249.28	WRKY	TF
maker-VaccDscaff1617-snap-gene-0.4	WRKY	TF
snap_masked-VaccDscaff22-processed-gene-340.16	WRKY	TF
maker-VaccDscaff24-augustus-gene-3.26	WRKY	TF
maker-VaccDscaff1090-augustus-gene-0.4	WRKY	TF
maker-VaccDscaff25-augustus-gene-288.22	WRKY	TF
maker-VaccDscaff1-augustus-gene-173.28	WRKY	TF
maker-VaccDscaff1-snap-gene-160.39	WRKY	TF
maker-VaccDscaff10-augustus-gene-390.33	WRKY	TF
maker-VaccDscaff1011-augustus-gene-0.5	WRKY	TF
maker-VaccDscaff11-augustus-gene-315.26	WRKY	TF
maker-VaccDscaff11-augustus-gene-395.29	WRKY	TF
maker-VaccDscaff12-snap-gene-296.36	WRKY	TF
maker-VaccDscaff15-augustus-gene-385.29	WRKY	TF
maker-VaccDscaff15-snap-gene-305.29	WRKY	TF
maker-VaccDscaff15-snap-gene-386.36	WRKY	TF
snap_masked-VaccDscaff17-processed-gene-328.10	WRKY	TF
maker-VaccDscaff19-augustus-gene-368.29	WRKY	TF
maker-VaccDscaff20-augustus-gene-258.24	WRKY	TF
augustus_masked-VaccDscaff24-processed-gene-62.11	WRKY	TF
maker-VaccDscaff21-augustus-gene-44.36	WRKY	TF
maker-VaccDscaff22-augustus-gene-10.31	WRKY	TF
maker-VaccDscaff22-augustus-gene-15.21	WRKY	TF
maker-VaccDscaff22-snap-gene-53.54	WRKY	TF
maker-VaccDscaff24-augustus-gene-191.23	WRKY	TF
maker-VaccDscaff24-snap-gene-64.33	WRKY	TF
maker-VaccDscaff26-augustus-gene-44.51	WRKY	TF
maker-VaccDscaff29-augustus-gene-44.32	WRKY	TF
maker-VaccDscaff30-augustus-gene-246.31	WRKY	TF
maker-VaccDscaff32-snap-gene-251.33	WRKY	TF
maker-VaccDscaff34-augustus-gene-280.25	WRKY	TF
maker-VaccDscaff34-augustus-gene-51.32	WRKY	TF
maker-VaccDscaff35-augustus-gene-230.25	WRKY	TF
maker-VaccDscaff35-augustus-gene-292.32	WRKY	TF
maker-VaccDscaff36-augustus-gene-33.17	WRKY	TF
maker-VaccDscaff37-augustus-gene-0.20	WRKY	TF
maker-VaccDscaff38-augustus-gene-20.20	WRKY	TF
maker-VaccDscaff38-augustus-gene-277.17	WRKY	TF
maker-VaccDscaff39-augustus-gene-109.22	WRKY	TF
maker-VaccDscaff4-augustus-gene-12.25	WRKY	TF
maker-VaccDscaff4-augustus-gene-323.18	WRKY	TF
maker-VaccDscaff40-augustus-gene-29.27	WRKY	TF
maker-VaccDscaff42-augustus-gene-227.32	WRKY	TF
maker-VaccDscaff42-augustus-gene-227.33	WRKY	TF
maker-VaccDscaff42-snap-gene-245.48	WRKY	TF
maker-VaccDscaff43-augustus-gene-79.16	WRKY	TF
maker-VaccDscaff43-augustus-gene-91.27	WRKY	TF
maker-VaccDscaff46-snap-gene-175.41	WRKY	TF
maker-VaccDscaff47-augustus-gene-120.37	WRKY	TF
maker-VaccDscaff5-augustus-gene-416.39	WRKY	TF
maker-VaccDscaff6-augustus-gene-310.35	WRKY	TF
maker-VaccDscaff78-augustus-gene-6.60	WRKY	TF
maker-VaccDscaff8-augustus-gene-402.23	WRKY	TF
maker-VaccDscaff8-augustus-gene-86.20	WRKY	TF
maker-VaccDscaff8-augustus-gene-9.44	WRKY	TF
maker-VaccDscaff8-snap-gene-266.25	WRKY	TF
maker-VaccDscaff80-augustus-gene-6.54	WRKY	TF
maker-VaccDscaff90-augustus-gene-2.19	WRKY	TF
maker-VaccDscaff93-augustus-gene-0.19	WRKY	TF
