# Supplementary material for: Integrated Transcriptomic and Proteomic Analysis Reveals Molecular Mechanisms of the Cold Stress Response during the Overwintering Period in Blueberries (Vaccinium spp.)
Source: Plants (Basel). 2024 Jul 11;13(14):1911. doi: 10.3390/plants13141911 (PMC11280072; doi:10.3390/plants13141911)
Supplement: Supplementary file 1 [file plants-13-01911-s001.zip › Supplementary Table S8.xlsx]

## Sheet: Supplemental Table 8
Table S8 The differentially expression of ERF gene family in blueberry
#Gene_ID	Family	Type
augustus_masked-VaccDscaff29-processed-gene-11.5	AP2/ERF-ERF	TF
augustus_masked-VaccDscaff29-processed-gene-70.6	AP2/ERF-ERF	TF
ONT.10069	AP2/ERF-ERF	TF
augustus_masked-VaccDscaff29-processed-gene-95.6	AP2/ERF-ERF	TF
augustus_masked-VaccDscaff3-processed-gene-222.8	AP2/ERF-ERF	TF
augustus_masked-VaccDscaff31-processed-gene-335.2	AP2/ERF-ERF	TF
augustus_masked-VaccDscaff32-processed-gene-250.4	AP2/ERF-ERF	TF
augustus_masked-VaccDscaff33-processed-gene-241.9	AP2/ERF-ERF	TF
augustus_masked-VaccDscaff33-processed-gene-241.6	AP2/ERF-ERF	TF
augustus_masked-VaccDscaff33-processed-gene-267.4	AP2/ERF-ERF	TF
maker-VaccDscaff33-snap-gene-267.37	AP2/ERF-ERF	TF
maker-VaccDscaff33-snap-gene-267.38	AP2/ERF-ERF	TF
augustus_masked-VaccDscaff33-processed-gene-304.4	AP2/ERF-ERF	TF
maker-VaccDscaff34-snap-gene-0.29	AP2/ERF-ERF	TF
snap_masked-VaccDscaff11-processed-gene-368.26	AP2/ERF-ERF	TF
augustus_masked-VaccDscaff35-processed-gene-110.3	AP2/ERF-ERF	TF
snap_masked-VaccDscaff35-processed-gene-154.16	AP2/ERF-ERF	TF
augustus_masked-VaccDscaff37-processed-gene-57.8	AP2/ERF-ERF	TF
augustus_masked-VaccDscaff39-processed-gene-91.3	AP2/ERF-ERF	TF
maker-VaccDscaff39-augustus-gene-110.27	AP2/ERF-ERF	TF
augustus_masked-VaccDscaff39-processed-gene-249.7	AP2/ERF-ERF	TF
augustus_masked-VaccDscaff12-processed-gene-63.8	AP2/ERF-ERF	TF
augustus_masked-VaccDscaff4-processed-gene-233.3	AP2/ERF-ERF	TF
augustus_masked-VaccDscaff12-processed-gene-98.1	AP2/ERF-ERF	TF
augustus_masked-VaccDscaff12-processed-gene-209.5	AP2/ERF-ERF	TF
augustus_masked-VaccDscaff43-processed-gene-39.7	AP2/ERF-ERF	TF
augustus_masked-VaccDscaff43-processed-gene-259.1	AP2/ERF-ERF	TF
augustus_masked-VaccDscaff44-processed-gene-111.0	AP2/ERF-ERF	TF
augustus_masked-VaccDscaff44-processed-gene-111.1	AP2/ERF-ERF	TF
ONT.16951	AP2/ERF-ERF	TF
augustus_masked-VaccDscaff46-processed-gene-169.9	AP2/ERF-ERF	TF
augustus_masked-VaccDscaff46-processed-gene-169.11	AP2/ERF-ERF	TF
augustus_masked-VaccDscaff47-processed-gene-160.6	AP2/ERF-ERF	TF
maker-VaccDscaff5-augustus-gene-21.39	AP2/ERF-ERF	TF
augustus_masked-VaccDscaff5-processed-gene-420.6	AP2/ERF-ERF	TF
augustus_masked-VaccDscaff510-processed-gene-0.2	AP2/ERF-ERF	TF
augustus_masked-VaccDscaff6-processed-gene-141.0	AP2/ERF-ERF	TF
augustus_masked-VaccDscaff6-processed-gene-141.5	AP2/ERF-ERF	TF
augustus_masked-VaccDscaff8-processed-gene-5.0	AP2/ERF-ERF	TF
ONT.2362	AP2/ERF-ERF	TF
maker-VaccDscaff14-augustus-gene-273.30	AP2/ERF-ERF	TF
augustus_masked-VaccDscaff1-processed-gene-442.10	AP2/ERF-ERF	TF
augustus_masked-VaccDscaff17-processed-gene-238.3	AP2/ERF-ERF	TF
augustus_masked-VaccDscaff19-processed-gene-21.4	AP2/ERF-ERF	TF
maker-VaccDscaff19-augustus-gene-36.26	AP2/ERF-ERF	TF
maker-VaccDscaff2-snap-gene-301.28	AP2/ERF-ERF	TF
maker-VaccDscaff2-augustus-gene-319.14	AP2/ERF-ERF	TF
maker-VaccDscaff20-snap-gene-29.47	AP2/ERF-ERF	TF
maker-VaccDscaff20-snap-gene-36.34	AP2/ERF-ERF	TF
maker-VaccDscaff20-augustus-gene-121.18	AP2/ERF-RAV	TF
augustus_masked-VaccDscaff20-processed-gene-127.1	AP2/ERF-ERF	TF
augustus_masked-VaccDscaff20-processed-gene-248.0	AP2/ERF-ERF	TF
augustus_masked-VaccDscaff20-processed-gene-248.2	AP2/ERF-ERF	TF
augustus_masked-VaccDscaff200-processed-gene-0.10	AP2/ERF-ERF	TF
augustus_masked-VaccDscaff21-processed-gene-16.2	AP2/ERF-ERF	TF
maker-VaccDscaff21-augustus-gene-70.31	AP2/ERF-ERF	TF
augustus_masked-VaccDscaff21-processed-gene-70.1	AP2/ERF-ERF	TF
augustus_masked-VaccDscaff21-processed-gene-70.3	AP2/ERF-ERF	TF
maker-VaccDscaff21-augustus-gene-342.29	AP2/ERF-ERF	TF
augustus_masked-VaccDscaff222-processed-gene-0.3	AP2/ERF-ERF	TF
snap_masked-VaccDscaff23-processed-gene-39.11	AP2/ERF-ERF	TF
maker-VaccDscaff10-augustus-gene-378.29	AP2/ERF-ERF	TF
augustus_masked-VaccDscaff23-processed-gene-236.2	AP2/ERF-ERF	TF
augustus_masked-VaccDscaff23-processed-gene-312.8	AP2/ERF-ERF	TF
maker-VaccDscaff25-augustus-gene-316.25	AP2/ERF-ERF	TF
augustus_masked-VaccDscaff26-processed-gene-12.2	AP2/ERF-ERF	TF
snap_masked-VaccDscaff26-processed-gene-69.10	AP2/ERF-ERF	TF
augustus_masked-VaccDscaff26-processed-gene-69.1	AP2/ERF-ERF	TF
snap_masked-VaccDscaff26-processed-gene-69.14	AP2/ERF-ERF	TF
augustus_masked-VaccDscaff26-processed-gene-69.3	AP2/ERF-ERF	TF
augustus_masked-VaccDscaff26-processed-gene-95.7	AP2/ERF-ERF	TF
snap_masked-VaccDscaff26-processed-gene-95.15	AP2/ERF-ERF	TF
maker-VaccDscaff27-augustus-gene-332.29	AP2/ERF-ERF	TF
augustus_masked-VaccDscaff28-processed-gene-109.3	AP2/ERF-ERF	TF
augustus_masked-VaccDscaff28-processed-gene-109.4	AP2/ERF-ERF	TF
augustus_masked-VaccDscaff28-processed-gene-219.11	AP2/ERF-ERF	TF
augustus_masked-VaccDscaff28-processed-gene-226.7	AP2/ERF-RAV	TF
snap_masked-VaccDscaff28-processed-gene-233.7	AP2/ERF-RAV	TF
snap_masked-VaccDscaff28-processed-gene-320.10	AP2/ERF-ERF	TF
augustus_masked-VaccDscaff28-processed-gene-327.13	AP2/ERF-ERF	TF
augustus_masked-VaccDscaff28-processed-gene-328.0	AP2/ERF-ERF	TF
maker-VaccDscaff28-snap-gene-328.35	AP2/ERF-ERF	TF
augustus_masked-VaccDscaff28-processed-gene-350.12	AP2/ERF-ERF	TF
augustus_masked-VaccDscaff1-processed-gene-416.4	AP2/ERF-ERF	TF
augustus_masked-VaccDscaff10-processed-gene-26.5	AP2/ERF-ERF	TF
augustus_masked-VaccDscaff12-processed-gene-340.8	AP2/ERF-RAV	TF
augustus_masked-VaccDscaff14-processed-gene-144.5	AP2/ERF-ERF	TF
maker-VaccDscaff11-augustus-gene-310.23	AP2/ERF-AP2	TF
maker-VaccDscaff13-snap-gene-82.36	AP2/ERF-ERF	TF
maker-VaccDscaff17-augustus-gene-368.23	AP2/ERF-ERF	TF
maker-VaccDscaff17-augustus-gene-368.26	AP2/ERF-ERF	TF
maker-VaccDscaff17-snap-gene-324.54	AP2/ERF-ERF	TF
augustus_masked-VaccDscaff2-processed-gene-299.3	AP2/ERF-RAV	TF
augustus_masked-VaccDscaff21-processed-gene-96.6	AP2/ERF-ERF	TF
maker-VaccDscaff20-snap-gene-22.35	AP2/ERF-ERF	TF
augustus_masked-VaccDscaff22-processed-gene-365.6	AP2/ERF-ERF	TF
augustus_masked-VaccDscaff23-processed-gene-23.0	AP2/ERF-RAV	TF
augustus_masked-VaccDscaff25-processed-gene-294.3	AP2/ERF-RAV	TF
maker-VaccDscaff22-augustus-gene-269.24	AP2/ERF-AP2	TF
maker-VaccDscaff22-snap-gene-10.49	AP2/ERF-ERF	TF
maker-VaccDscaff24-augustus-gene-92.18	AP2/ERF-ERF	TF
augustus_masked-VaccDscaff26-processed-gene-95.8	AP2/ERF-ERF	TF
augustus_masked-VaccDscaff28-processed-gene-25.1	AP2/ERF-ERF	TF
augustus_masked-VaccDscaff29-processed-gene-96.4	AP2/ERF-ERF	TF
maker-VaccDscaff27-augustus-gene-332.26	AP2/ERF-ERF	TF
maker-VaccDscaff27-snap-gene-332.36	AP2/ERF-ERF	TF
maker-VaccDscaff29-snap-gene-70.37	AP2/ERF-ERF	TF
augustus_masked-VaccDscaff30-processed-gene-27.10	AP2/ERF-ERF	TF
augustus_masked-VaccDscaff33-processed-gene-241.5	AP2/ERF-ERF	TF
maker-VaccDscaff3-augustus-gene-84.42	AP2/ERF-ERF	TF
maker-VaccDscaff30-augustus-gene-244.22	AP2/ERF-AP2	TF
maker-VaccDscaff30-augustus-gene-263.25	AP2/ERF-ERF	TF
augustus_masked-VaccDscaff35-processed-gene-23.12	AP2/ERF-ERF	TF
augustus_masked-VaccDscaff36-processed-gene-284.2	AP2/ERF-ERF	TF
augustus_masked-VaccDscaff38-processed-gene-253.1	AP2/ERF-ERF	TF
maker-VaccDscaff34-snap-gene-62.47	AP2/ERF-ERF	TF
maker-VaccDscaff35-snap-gene-287.30	AP2/ERF-ERF	TF
maker-VaccDscaff36-augustus-gene-201.19	AP2/ERF-ERF	TF
maker-VaccDscaff38-augustus-gene-106.21	AP2/ERF-ERF	TF
augustus_masked-VaccDscaff42-processed-gene-223.8	AP2/ERF-ERF	TF
maker-VaccDscaff42-augustus-gene-54.35	AP2/ERF-ERF	TF
maker-VaccDscaff43-augustus-gene-119.38	AP2/ERF-AP2	TF
maker-VaccDscaff43-augustus-gene-7.31	AP2/ERF-ERF	TF
snap_masked-VaccDscaff4-processed-gene-252.16	AP2/ERF-ERF	TF
augustus_masked-VaccDscaff44-processed-gene-16.0	AP2/ERF-ERF	TF
augustus_masked-VaccDscaff5-processed-gene-395.5	AP2/ERF-ERF	TF
maker-VaccDscaff46-augustus-gene-202.30	AP2/ERF-ERF	TF
maker-VaccDscaff47-augustus-gene-190.29	AP2/ERF-ERF	TF
maker-VaccDscaff48-snap-gene-87.36	AP2/ERF-ERF	TF
snap_masked-VaccDscaff46-processed-gene-7.10	AP2/ERF-ERF	TF
augustus_masked-VaccDscaff52-processed-gene-4.6	AP2/ERF-ERF	TF
augustus_masked-VaccDscaff8-processed-gene-34.7	AP2/ERF-ERF	TF
maker-VaccDscaff6-augustus-gene-309.20	AP2/ERF-ERF	TF
maker-VaccDscaff8-augustus-gene-390.24	AP2/ERF-ERF	TF
