# Supplementary material for: Integrated Transcriptomic and Proteomic Analysis Reveals Molecular Mechanisms of the Cold Stress Response during the Overwintering Period in Blueberries (Vaccinium spp.)
Source: Plants (Basel). 2024 Jul 11;13(14):1911. doi: 10.3390/plants13141911 (PMC11280072; doi:10.3390/plants13141911)
Supplement: Supplementary file 1 [file plants-13-01911-s001.zip › Supplementary Table S9.xlsx]

## Sheet: Supplemental Table 9
Table S9 Statistical summary of the 106 calcium related DEGs
#ID	gene_name	A11_Count	A12_Count	A13_Count	A21_Count	A22_Count	A23_Count	A41_Count	A42_Count	A43_Count	A51_Count	A52_Count	A53_Count	A61_Count	A62_Count	A63_Count	B11_Count	B12_Count	B13_Count	B21_Count	B22_Count	B23_Count	B41_Count	B42_Count	B43_Count	B51_Count	B52_Count	B53_Count	B61_Count	B62_Count	B63_Count	C11_Count	C12_Count	C13_Count	C21_Count	C22_Count	C23_Count	C41_Count	C42_Count	C43_Count	C51_Count	C52_Count	C53_Count	C61_Count	C62_Count	C63_Count	A11_CPM	A12_CPM	A13_CPM
augustus_masked-VaccDscaff37-processed-gene-36.12	augustus_masked-VaccDscaff37-processed-gene-36.12	18	18	5	10	11	16	15	5	10	18	25	10	10	23	22	15	16	9	25	15	18	21	25	26	27	31	26	55	45	16	13	20	6	13	13	19	10	16	18	15	12	12	7	7	6	12.0841	10.4035	3.88816
augustus_masked-VaccDscaff3-processed-gene-273.6	augustus_masked-VaccDscaff3-processed-gene-273.6	4	3	6	7	8	17	6	7	7	11	0	8	6	8	7	2	1	0	6	6	4	4	6	10	8	6	11	1	8	4	2	4	5	1	7	3	5	7	8	4	7	3	1	2	5	2.68536	1.73392	4.66579
augustus_masked-VaccDscaff35-processed-gene-236.4	augustus_masked-VaccDscaff35-processed-gene-236.4	9	3	6	13	6	1	10	2	5	4	3	10	7	11	14	2	0	0	2	2	1	2	1	1	3	2	2	0	3	2	1	5	5	0	1	3	1	4	3	1	3	1	1	1	2	6.04206	1.73392	4.66579
snap_masked-VaccDscaff6-processed-gene-373.22	snap_masked-VaccDscaff6-processed-gene-373.22	3	5	3	4	7	4	7	4	5	9	8	3	6	6	6	11	14	6	24	14	11	10	10	16	9	8	8	10	7	8	4	2	3	6	6	8	8	2	2	3	4	4	1	4	3	2.01402	2.88987	2.33289
snap_masked-VaccDscaff29-processed-gene-313.7	snap_masked-VaccDscaff29-processed-gene-313.7	248	193	73	171	229	98	197	148	92	98	105	86	100	95	78	121	139	118	113	130	150	69	74	57	36	53	39	95	106	53	204	248	169	253	214	267	133	110	167	52	56	38	157	114	104	166.492	111.549	56.7671
augustus_masked-VaccDscaff13-processed-gene-104.7	augustus_masked-VaccDscaff13-processed-gene-104.7	38	36	23	41	29	26	46	45	37	53	41	29	44	33	34	43	31	33	32	43	45	24	24	14	15	15	15	33	46	18	66	95	50	65	87	89	42	55	65	22	27	45	50	61	56	25.5109	20.807	17.8855
augustus_masked-VaccDscaff14-processed-gene-94.5	augustus_masked-VaccDscaff14-processed-gene-94.5	2	3	2	2	4	1	1	2	2	0	4	4	0	1	1	0	0	0	0	0	0	0	0	1	1	0	1	1	0	0	1	2	2	2	3	0	1	5	3	4	0	5	1	4	4	1.34268	1.73392	1.55526
augustus_masked-VaccDscaff1226-processed-gene-0.1	augustus_masked-VaccDscaff1226-processed-gene-0.1	28	36	26	41	37	26	50	33	48	38	25	27	55	39	32	27	36	31	38	36	36	20	24	21	13	15	17	26	39	22	66	98	65	78	79	94	60	50	75	22	35	45	61	81	54	18.7975	20.807	20.2184
augustus_masked-VaccDscaff18-processed-gene-381.8	augustus_masked-VaccDscaff18-processed-gene-381.8	14	2	1	6	4	4	6	7	6	9	10	8	7	9	6	0	0	3	6	7	8	4	9	7	6	3	2	12	16	17	5	0	2	8	11	8	3	3	4	2	6	3	1	8	2	9.39877	1.15595	0.777632
augustus_masked-VaccDscaff52-processed-gene-14.0	augustus_masked-VaccDscaff52-processed-gene-14.0	21	22	23	13	26	31	30	16	17	42	32	14	19	31	18	8	3	5	7	7	7	8	9	2	10	8	7	17	43	16	19	56	30	28	33	45	33	28	31	31	29	49	18	42	43	14.0982	12.7154	17.8855
snap_masked-VaccDscaff26-processed-gene-326.21	snap_masked-VaccDscaff26-processed-gene-326.21	22	23	11	11	26	11	19	14	5	16	16	10	16	8	16	82	70	61	60	77	121	37	51	24	19	28	24	53	57	28	144	174	147	190	147	196	60	60	74	11	20	22	88	89	55	14.7695	13.2934	8.55395
maker-VaccDscaff32-snap-gene-244.30	maker-VaccDscaff32-snap-gene-244.30	165	174	171	136	125	170	157	97	180	131	100	162	110	101	80	184	151	197	228	236	228	211	167	202	214	245	214	195	208	175	185	224	201	194	180	215	188	148	201	161	154	181	198	244	222	110.771	100.567	132.975
augustus_masked-VaccDscaff26-processed-gene-79.0	augustus_masked-VaccDscaff26-processed-gene-79.0	6	11	3	8	9	6	8	3	8	3	12	5	7	13	13	3	2	3	7	5	3	5	5	4	5	4	5	9	6	3	4	5	4	2	3	4	2	2	4	2	5	3	3	4	7	4.02804	6.35771	2.33289
augustus_masked-VaccDscaff4-processed-gene-329.2	augustus_masked-VaccDscaff4-processed-gene-329.2	4	1	5	11	3	4	3	5	7	3	4	12	5	4	7	2	2	1	0	1	3	4	3	4	4	2	4	6	4	6	4	2	1	2	2	1	0	2	3	7	1	1	2	10	3	2.68536	0.577974	3.88816
snap_masked-VaccDscaff33-processed-gene-257.32	snap_masked-VaccDscaff33-processed-gene-257.32	9	5	3	12	4	3	7	2	4	6	7	8	7	5	14	6	6	3	8	7	4	11	1	7	10	5	4	12	3	2	6	13	3	4	7	6	2	9	3	4	8	9	17	8	13	6.04206	2.88987	2.33289
snap_masked-VaccDscaff32-processed-gene-308.18	snap_masked-VaccDscaff32-processed-gene-308.18	31	65	36	37	56	18	33	35	29	24	27	25	35	33	30	21	20	10	44	30	37	68	24	49	17	30	34	44	42	52	38	52	40	56	63	86	71	57	44	35	58	58	9	19	34	20.8116	37.5683	27.9947
augustus_masked-VaccDscaff31-processed-gene-25.5	augustus_masked-VaccDscaff31-processed-gene-25.5	21	30	28	36	34	16	35	18	23	38	32	22	14	29	24	54	41	29	101	97	91	64	76	77	65	68	63	47	88	45	85	192	130	161	182	161	161	128	179	65	60	79	63	83	75	14.0982	17.3392	21.7737
snap_masked-VaccDscaff31-processed-gene-25.16	snap_masked-VaccDscaff31-processed-gene-25.16	868	1267	906	972	1055	559	1092	877	669	974	769	580	777	795	669	741	780	454	1004	984	1281	930	898	975	514	809	707	651	1411	747	2040	3211	2013	3005	2576	3213	2221	2003	2473	1271	1548	1830	698	1218	1442	582.724	732.292	704.534
augustus_masked-VaccDscaff42-processed-gene-7.6	augustus_masked-VaccDscaff42-processed-gene-7.6	40	68	49	54	55	24	45	26	35	20	21	24	25	29	30	15	26	5	42	25	27	42	18	34	18	22	34	22	43	35	36	37	33	60	50	54	46	46	44	34	48	45	14	19	34	26.8536	39.3022	38.1039
ONT.3368	--	99	142	94	114	124	58	112	103	68	123	64	61	100	90	55	10	16	7	11	12	25	15	16	17	11	23	10	9	49	41	104	155	127	158	153	161	129	142	152	84	100	127	41	101	78	66.4627	82.0722	73.0974
augustus_masked-VaccDscaff18-processed-gene-278.5	augustus_masked-VaccDscaff18-processed-gene-278.5	682	1278	781	738	833	490	864	768	554	794	631	470	630	658	483	32	26	17	32	27	49	35	31	47	23	28	29	46	121	135	202	381	214	333	295	352	277	263	323	182	237	262	101	165	189	457.854	738.65	607.33
augustus_masked-VaccDscaff7-processed-gene-315.8	augustus_masked-VaccDscaff7-processed-gene-315.8	182	320	190	219	264	115	247	225	151	257	175	115	169	189	152	78	68	32	92	86	137	102	85	74	49	69	67	81	137	236	204	320	225	278	273	313	244	193	253	127	169	201	75	140	179	122.184	184.952	147.75
snap_masked-VaccDscaff7-processed-gene-315.23	snap_masked-VaccDscaff7-processed-gene-315.23	120	182	153	161	134	81	124	90	98	95	77	74	84	85	70	5	1	0	1	0	1	1	1	1	2	1	1	3	1	10	1	5	0	0	2	2	1	1	2	0	2	1	0	0	0	80.5609	105.191	118.978
augustus_masked-VaccDscaff16-processed-gene-2.5	augustus_masked-VaccDscaff16-processed-gene-2.5	16	3	4	11	2	13	17	8	15	17	17	17	16	24	13	0	0	0	0	0	0	0	0	0	0	0	0	0	1	3	0	0	0	0	0	0	0	0	0	1	1	3	2	4	0	10.7414	1.73392	3.11053
maker-VaccDscaff10-augustus-gene-149.16	maker-VaccDscaff10-augustus-gene-149.16	1	0	1	0	2	1	1	3	1	3	1	0	2	3	2	1	2	2	2	0	3	1	1	1	0	2	1	2	3	1	3	8	2	4	5	3	0	1	0	2	0	0	7	7	4	0.671341	0	0.777632
augustus_masked-VaccDscaff32-processed-gene-217.2	augustus_masked-VaccDscaff32-processed-gene-217.2	3	1	1	0	1	1	5	1	0	0	0	0	0	0	0	2	2	2	0	0	0	0	0	0	0	0	0	5	4	2	2	1	3	6	5	1	4	0	5	0	0	0	19	8	0	2.01402	0.577974	0.777632
snap_masked-VaccDscaff26-processed-gene-240.18	snap_masked-VaccDscaff26-processed-gene-240.18	0	0	0	0	0	1	0	0	0	0	0	1	0	0	0	3	0	1	3	3	3	4	1	3	3	4	4	2	1	1	6	6	1	1	1	2	1	2	0	4	2	1	4	1	6	0	0	0
augustus_masked-VaccDscaff32-processed-gene-222.0	augustus_masked-VaccDscaff32-processed-gene-222.0	0	1	0	0	0	0	0	0	0	0	0	0	0	0	0	0	0	0	0	0	0	0	0	0	0	0	0	1	1	0	0	0	0	1	0	1	1	1	0	0	0	0	6	3	2	0	0.577974	0
augustus_masked-VaccDscaff42-processed-gene-81.7	augustus_masked-VaccDscaff42-processed-gene-81.7	1	0	0	0	0	0	0	0	0	0	0	0	0	0	0	0	0	0	0	0	0	0	0	0	0	0	0	1	1	0	0	3	0	1	0	2	0	0	0	0	0	0	5	2	4	0.671341	0	0
augustus_masked-VaccDscaff30-processed-gene-310.2	augustus_masked-VaccDscaff30-processed-gene-310.2	0	3	1	0	1	1	2	0	0	2	0	1	1	0	2	1	2	0	0	3	3	1	0	4	0	0	3	1	8	9	39	38	30	45	39	54	46	37	30	22	26	44	4	9	11	0	1.73392	0.777632
snap_masked-VaccDscaff207-processed-gene-1.17	snap_masked-VaccDscaff207-processed-gene-1.17	16	10	1	11	9	5	12	4	5	7	7	6	7	11	6	20	17	9	18	10	14	11	21	19	11	18	14	14	11	13	12	6	6	16	7	6	17	6	3	12	12	13	7	1	8	10.7414	5.77974	0.777632
maker-VaccDscaff301-augustus-gene-0.36	maker-VaccDscaff301-augustus-gene-0.36	66	98	39	64	88	45	100	53	40	64	82	48	61	65	45	132	163	107	125	106	130	134	179	128	111	117	151	125	156	102	115	73	108	111	79	81	153	102	78	110	109	99	61	57	62	44.3085	56.6414	30.3276
maker-VaccDscaff1-snap-gene-460.42	maker-VaccDscaff1-snap-gene-460.42	127	151	73	123	146	90	162	117	107	113	141	73	92	131	73	241	221	148	236	223	251	227	311	238	210	262	277	173	239	200	160	163	159	191	147	186	227	187	170	222	208	176	114	109	117	85.2602	87.274	56.7671
maker-VaccDscaff34-augustus-gene-60.33	maker-VaccDscaff34-augustus-gene-60.33	12	9	9	5	8	11	12	4	15	12	14	2	9	6	5	0	0	1	2	0	2	5	2	7	3	3	6	5	8	11	3	4	1	3	3	3	6	2	4	6	7	11	1	3	1	8.05609	5.20176	6.99868
maker-VaccDscaff17-augustus-gene-320.36	maker-VaccDscaff17-augustus-gene-320.36	18	15	15	7	12	23	14	14	33	24	24	11	20	23	32	4	0	3	2	0	0	3	3	5	4	6	7	8	22	13	6	5	7	5	4	8	8	7	8	12	13	20	3	6	5	12.0841	8.6696	11.6645
maker-VaccDscaff27-augustus-gene-285.29	maker-VaccDscaff27-augustus-gene-285.29	12	10	10	10	17	13	18	9	23	18	14	17	22	13	16	2	1	2	10	8	3	7	7	7	6	13	7	3	24	12	6	8	1	4	8	11	11	6	8	23	9	13	1	4	11	8.05609	5.77974	7.77632
maker-VaccDscaff50-augustus-gene-18.35	maker-VaccDscaff50-augustus-gene-18.35	0	0	2	0	1	0	1	2	1	2	2	1	4	5	1	12	7	3	22	15	11	17	20	16	22	15	27	13	17	18	1	0	0	1	0	3	0	1	1	1	0	2	1	1	1	0	0	1.55526
augustus_masked-VaccDscaff17-processed-gene-238.5	augustus_masked-VaccDscaff17-processed-gene-238.5	5	2	2	8	5	2	1	2	7	3	4	5	4	2	5	2	0	0	2	1	2	2	3	1	0	2	4	2	3	4	2	3	3	2	2	4	2	5	0	0	2	5	1	2	0	3.3567	1.15595	1.55526
augustus_masked-VaccDscaff206-processed-gene-1.8	augustus_masked-VaccDscaff206-processed-gene-1.8	1	1	1	2	2	1	1	1	6	0	1	1	0	3	2	1	2	1	1	2	2	2	4	1	5	5	5	5	3	0	2	17	5	12	9	12	5	7	19	2	6	11	11	8	9	0.671341	0.577974	0.777632
maker-VaccDscaff18-snap-gene-226.19	maker-VaccDscaff18-snap-gene-226.19	29	40	27	31	33	37	19	16	34	13	14	23	19	11	19	40	37	49	45	39	34	35	33	48	47	37	36	25	22	21	28	36	34	36	27	30	24	21	35	11	12	25	27	46	35	19.4689	23.1189	20.9961
maker-VaccDscaff16-augustus-gene-177.38	maker-VaccDscaff16-augustus-gene-177.38	23	16	24	23	27	23	19	7	15	11	10	18	13	8	20	22	17	14	21	17	21	18	19	16	23	35	25	21	11	13	8	11	12	9	14	16	5	13	13	5	11	10	15	14	16	15.4408	9.24758	18.6632
augustus_masked-VaccDscaff48-processed-gene-1.6	augustus_masked-VaccDscaff48-processed-gene-1.6	8	6	10	10	12	6	17	12	9	7	6	10	10	12	10	25	15	22	25	17	26	22	14	27	23	30	22	22	24	24	14	12	12	11	12	20	20	11	18	24	22	12	21	33	17	5.37072	3.46784	7.77632
augustus_masked-VaccDscaff20-processed-gene-114.1	augustus_masked-VaccDscaff20-processed-gene-114.1	9	13	17	22	6	7	8	5	10	5	14	12	7	8	7	8	17	9	12	15	8	18	17	14	11	19	18	21	13	8	9	9	13	5	9	9	11	6	12	12	13	17	18	14	17	6.04206	7.51366	13.2197
ONT.6030	--	0	4	6	2	3	6	5	9	3	5	5	7	7	7	6	4	3	3	10	4	9	7	5	10	10	10	12	13	10	6	3	4	3	6	3	3	3	2	4	6	9	11	5	5	7	0	2.31189	4.66579
ONT.9705	--	0	0	0	0	0	0	0	0	0	1	0	0	0	1	1	0	0	0	0	0	0	0	0	0	0	0	0	0	3	4	2	1	3	0	4	2	4	1	0	9	7	16	3	7	7	0	0	0
augustus_masked-VaccDscaff17-processed-gene-0.5	augustus_masked-VaccDscaff17-processed-gene-0.5	9	8	12	14	6	6	12	15	22	4	19	32	6	3	16	1	1	5	2	7	6	7	2	3	1	4	7	3	3	7	10	15	11	13	11	5	5	2	11	4	4	12	5	6	7	6.04206	4.62379	9.33158
augustus_masked-VaccDscaff34-processed-gene-292.7	augustus_masked-VaccDscaff34-processed-gene-292.7	7	1	4	9	3	7	5	5	15	4	9	18	6	7	8	2	1	2	0	2	5	0	0	4	0	1	2	3	0	1	0	0	0	0	0	0	0	0	0	0	0	0	0	1	0	4.69938	0.577974	3.11053
augustus_masked-VaccDscaff45-processed-gene-67.3	augustus_masked-VaccDscaff45-processed-gene-67.3	0	0	0	0	1	0	2	1	1	0	1	0	0	2	1	7	7	14	24	14	7	17	4	8	4	12	2	3	7	1	5	3	3	3	2	0	1	5	2	4	0	5	2	8	3	0	0	0
maker-VaccDscaff29-augustus-gene-316.30	maker-VaccDscaff29-augustus-gene-316.30	67	54	54	50	63	82	76	55	71	53	49	48	65	61	65	17	19	20	22	25	17	24	17	11	30	37	28	18	18	24	15	28	25	20	16	15	20	22	26	21	25	17	58	73	52	44.9798	31.2106	41.9921
augustus_masked-VaccDscaff33-processed-gene-38.4	augustus_masked-VaccDscaff33-processed-gene-38.4	16	23	12	13	19	21	25	22	27	18	16	21	16	19	14	21	13	19	24	24	22	29	23	12	12	27	24	19	31	23	41	35	42	36	39	47	40	34	50	48	43	36	135	131	84	10.7414	13.2934	9.33158
maker-VaccDscaff10-augustus-gene-145.20	maker-VaccDscaff10-augustus-gene-145.20	130	118	81	115	168	94	172	174	148	154	126	138	128	133	117	22	32	42	51	52	53	59	52	55	50	48	67	50	44	37	36	23	28	40	28	45	46	38	43	55	60	58	32	33	33	87.2743	68.2009	62.9882
maker-VaccDscaff1-augustus-gene-285.31	maker-VaccDscaff1-augustus-gene-285.31	55	60	32	45	74	50	66	94	51	70	57	62	49	51	38	64	86	81	131	88	108	104	96	114	78	128	132	42	70	133	94	43	80	85	59	72	118	84	100	99	96	88	44	50	60	36.9237	34.6784	24.8842
maker-VaccDscaff5-augustus-gene-265.18	maker-VaccDscaff5-augustus-gene-265.18	45	58	29	38	62	33	68	100	56	65	47	53	50	57	42	31	44	31	52	51	61	63	66	59	29	68	57	25	51	80	55	27	64	67	47	55	83	50	59	69	60	84	29	29	44	30.2103	33.5225	22.5513
maker-VaccDscaff8-augustus-gene-161.24	maker-VaccDscaff8-augustus-gene-161.24	99	99	59	80	135	73	106	110	97	125	90	109	103	94	104	29	37	20	43	28	40	35	33	36	25	41	43	45	53	38	88	81	73	97	60	79	101	86	103	91	88	91	59	61	80	66.4627	57.2194	45.8803
maker-VaccDscaff11-augustus-gene-281.29	maker-VaccDscaff11-augustus-gene-281.29	2	0	1	1	1	1	2	1	5	0	3	5	2	2	1	3	2	0	1	1	1	1	2	0	1	2	2	2	4	6	7	3	2	2	2	1	0	2	3	4	4	3	1	4	0	1.34268	0	0.777632
maker-VaccDscaff19-augustus-gene-312.36	maker-VaccDscaff19-augustus-gene-312.36	2	0	2	1	3	1	3	2	2	1	0	3	5	2	1	2	1	0	1	0	1	1	1	0	0	1	1	0	2	1	0	0	0	0	1	1	1	1	1	5	1	3	1	0	1	1.34268	0	1.55526
maker-VaccDscaff7-snap-gene-55.41	maker-VaccDscaff7-snap-gene-55.41	2	9	8	8	13	11	10	13	7	12	8	7	3	6	9	5	4	8	7	6	2	10	9	7	7	9	6	6	3	9	8	3	8	10	9	6	8	10	4	12	6	15	8	14	10	1.34268	5.20176	6.22105
maker-VaccDscaff18-augustus-gene-43.27	maker-VaccDscaff18-augustus-gene-43.27	8	5	5	8	12	4	8	7	7	1	8	4	4	4	2	3	2	2	4	4	9	4	6	2	6	9	6	7	5	6	3	2	6	7	5	3	4	3	7	9	7	7	6	7	9	5.37072	2.88987	3.88816
maker-VaccDscaff19-snap-gene-375.33	maker-VaccDscaff19-snap-gene-375.33	3	2	0	2	3	2	1	1	5	0	0	1	3	2	3	0	0	0	1	1	0	0	0	1	0	0	1	1	0	1	1	0	1	0	0	1	1	2	0	2	0	0	0	3	2	2.01402	1.15595	0
maker-VaccDscaff16-snap-gene-353.35	maker-VaccDscaff16-snap-gene-353.35	1	6	2	3	4	6	1	3	5	2	6	3	8	4	5	0	0	0	0	0	1	0	0	1	0	1	0	0	0	0	0	0	0	0	0	0	1	0	1	0	0	0	0	0	1	0.671341	3.46784	1.55526
maker-VaccDscaff31-snap-gene-301.47	maker-VaccDscaff31-snap-gene-301.47	0	0	0	0	0	1	0	0	1	1	1	0	0	0	0	8	8	6	13	3	10	8	4	9	7	13	6	6	5	3	0	0	0	0	0	0	0	0	0	1	2	0	1	0	0	0	0	0
maker-VaccDscaff8-augustus-gene-106.34	maker-VaccDscaff8-augustus-gene-106.34	2	3	1	2	2	3	4	4	0	1	2	5	2	2	4	6	0	1	3	2	2	1	0	1	0	2	3	2	10	3	21	16	16	21	14	23	22	15	9	8	13	15	0	0	7	1.34268	1.73392	0.777632
augustus_masked-VaccDscaff15-processed-gene-366.0	augustus_masked-VaccDscaff15-processed-gene-366.0	11	14	5	5	16	5	16	15	15	13	13	13	11	10	14	31	12	26	42	33	26	38	37	23	23	13	21	15	28	22	22	14	23	13	15	21	16	24	12	18	13	13	12	7	11	7.38475	8.09163	3.88816
maker-VaccDscaff35-augustus-gene-31.35	maker-VaccDscaff35-augustus-gene-31.35	2	5	2	1	5	4	5	6	3	2	4	6	3	4	7	2	2	2	6	5	4	6	4	7	8	6	3	3	8	9	2	2	3	3	2	2	4	0	2	8	5	3	0	2	0	1.34268	2.88987	1.55526
maker-VaccDscaff4-augustus-gene-57.34	maker-VaccDscaff4-augustus-gene-57.34	5	7	5	5	5	15	9	20	11	9	8	8	9	10	9	0	3	0	4	6	2	8	7	9	10	7	12	5	5	10	4	2	2	1	2	3	2	2	3	7	5	4	3	1	2	3.3567	4.04581	3.88816
maker-VaccDscaff9-augustus-gene-32.31	maker-VaccDscaff9-augustus-gene-32.31	2	2	1	2	3	4	1	0	4	6	4	9	6	4	9	1	0	0	4	2	3	3	1	2	3	3	2	5	5	3	2	2	3	1	2	1	1	3	1	1	0	1	1	0	0	1.34268	1.15595	0.777632
maker-VaccDscaff10-augustus-gene-85.32	maker-VaccDscaff10-augustus-gene-85.32	1	0	0	0	3	2	0	3	2	0	0	3	0	2	1	1	0	0	0	2	0	1	0	0	1	1	0	1	5	0	1	1	2	2	1	1	1	3	1	3	2	0	0	0	2	0.671341	0	0
augustus_masked-VaccDscaff19-processed-gene-375.3	augustus_masked-VaccDscaff19-processed-gene-375.3	2	1	0	2	2	2	2	1	0	3	1	1	2	2	2	0	0	0	0	0	0	0	0	0	0	0	0	0	0	0	0	0	0	0	0	0	0	0	1	0	0	0	0	0	0	1.34268	0.577974	0
maker-VaccDscaff23-augustus-gene-299.25	maker-VaccDscaff23-augustus-gene-299.25	7	1	4	5	4	2	6	5	6	6	5	9	6	7	8	0	0	6	10	7	8	10	11	9	9	7	5	6	4	4	2	2	7	3	3	2	2	2	1	2	3	4	3	2	2	4.69938	0.577974	3.11053
maker-VaccDscaff40-augustus-gene-30.27	maker-VaccDscaff40-augustus-gene-30.27	5	5	5	4	12	15	10	4	23	11	3	9	7	5	14	5	4	9	10	14	13	18	13	10	21	16	21	3	9	3	11	6	12	18	11	12	9	6	6	9	8	13	16	15	9	3.3567	2.88987	3.88816
maker-VaccDscaff257-augustus-gene-0.40	maker-VaccDscaff257-augustus-gene-0.40	0	0	0	1	0	1	0	0	0	0	0	1	0	2	1	2	1	1	2	2	1	4	7	7	3	4	4	2	3	2	0	0	1	0	0	0	0	0	0	0	0	0	0	0	0	0	0	0
maker-VaccDscaff55-snap-gene-2.35	maker-VaccDscaff55-snap-gene-2.35	4	6	0	4	9	4	3	7	4	4	3	2	6	7	3	16	10	15	22	13	15	18	8	12	20	13	14	3	12	14	18	3	14	20	17	17	18	14	6	10	15	10	13	15	10	2.68536	3.46784	0
maker-VaccDscaff17-snap-gene-362.39	maker-VaccDscaff17-snap-gene-362.39	3	2	3	4	1	2	5	2	7	1	2	0	1	2	2	1	0	2	4	1	1	0	3	2	5	1	2	1	1	4	2	2	4	5	2	1	4	0	1	2	1	2	6	5	3	2.01402	1.15595	2.33289
maker-VaccDscaff148-snap-gene-1.41	maker-VaccDscaff148-snap-gene-1.41	19	30	13	8	19	16	16	19	10	14	17	7	14	10	8	9	9	4	5	6	6	6	5	5	4	2	4	2	6	8	21	13	12	22	13	14	15	9	5	9	7	12	3	1	1	12.7555	17.3392	10.1092
maker-VaccDscaff99-snap-gene-3.34	maker-VaccDscaff99-snap-gene-3.34	599	705	381	578	672	491	745	509	642	581	543	427	510	498	406	540	418	403	412	417	478	427	386	363	233	253	372	190	287	279	512	288	493	613	459	401	422	270	194	240	222	250	172	172	203	402.133	407.471	296.278
maker-VaccDscaff95-augustus-gene-3.24	maker-VaccDscaff95-augustus-gene-3.24	54	42	32	63	69	36	62	48	43	53	47	23	44	33	25	174	151	162	189	182	187	222	160	143	103	131	136	55	106	119	155	82	151	189	148	132	150	113	84	108	95	74	94	57	64	36.2524	24.2749	24.8842
maker-VaccDscaff33-augustus-gene-37.32	maker-VaccDscaff33-augustus-gene-37.32	9	9	12	4	12	16	22	19	27	14	13	27	18	12	15	14	9	20	20	16	15	11	8	7	4	5	8	1	8	10	10	9	9	20	21	11	15	9	4	6	5	8	35	25	24	6.04206	5.20176	9.33158
maker-VaccDscaff22-augustus-gene-91.24	maker-VaccDscaff22-augustus-gene-91.24	10	1	2	1	2	0	2	1	6	2	0	1	1	1	2	1	4	5	7	3	4	1	1	1	0	5	3	2	2	2	5	2	3	3	2	4	0	2	1	4	2	1	5	2	4	6.71341	0.577974	1.55526
maker-VaccDscaff15-augustus-gene-288.22	maker-VaccDscaff15-augustus-gene-288.22	22	31	26	35	31	22	18	23	26	19	15	24	18	15	32	66	76	41	64	53	72	76	89	72	55	80	73	64	64	56	79	67	61	66	56	61	49	55	53	72	62	69	43	42	61	14.7695	17.9172	20.2184
maker-VaccDscaff33-snap-gene-129.43	maker-VaccDscaff33-snap-gene-129.43	5	8	6	9	15	8	27	13	14	11	16	12	7	15	8	4	4	3	6	12	7	8	4	7	4	6	6	4	13	4	15	9	14	15	10	6	22	15	7	15	10	18	17	8	7	3.3567	4.62379	4.66579
maker-VaccDscaff186-augustus-gene-1.60	maker-VaccDscaff186-augustus-gene-1.60	35	34	19	42	48	24	65	41	45	40	43	46	38	47	40	42	36	36	75	59	50	60	57	61	62	69	56	41	46	40	51	23	52	40	35	24	48	49	41	61	48	48	36	40	40	23.4969	19.6511	14.775
maker-VaccDscaff2-augustus-gene-447.31	maker-VaccDscaff2-augustus-gene-447.31	14	10	7	11	11	12	30	21	20	14	17	12	18	24	20	2	0	0	4	0	2	2	2	2	2	2	3	0	2	9	0	1	0	0	0	1	0	0	0	3	4	3	0	2	1	9.39877	5.77974	5.44342
maker-VaccDscaff42-augustus-gene-20.28	maker-VaccDscaff42-augustus-gene-20.28	22	26	17	20	28	16	20	10	10	17	18	10	15	8	9	76	73	64	54	58	58	52	49	37	35	26	31	22	28	35	33	31	24	36	38	34	29	21	17	22	10	14	12	10	17	14.7695	15.0273	13.2197
maker-VaccDscaff21-snap-gene-226.39	maker-VaccDscaff21-snap-gene-226.39	76	93	63	69	97	67	153	126	102	100	113	75	69	67	85	42	44	45	67	76	57	69	71	64	70	61	96	30	38	66	35	29	43	51	39	48	60	53	35	54	48	44	42	29	29	51.0219	53.7515	48.9908
maker-VaccDscaff5-augustus-gene-275.26	maker-VaccDscaff5-augustus-gene-275.26	8	12	4	10	15	14	21	15	17	6	12	10	7	12	12	3	1	1	3	6	0	2	3	4	1	0	3	3	5	9	9	5	10	8	6	13	13	15	11	12	12	9	8	9	11	5.37072	6.93568	3.11053
maker-VaccDscaff8-augustus-gene-154.22	maker-VaccDscaff8-augustus-gene-154.22	16	16	11	19	21	19	25	26	18	18	11	23	15	25	17	0	1	4	3	2	1	0	2	4	1	1	4	1	2	10	13	13	10	20	17	22	15	19	15	23	15	12	12	14	10	10.7414	9.24758	8.55395
maker-VaccDscaff26-snap-gene-223.32	maker-VaccDscaff26-snap-gene-223.32	11	8	3	15	12	8	17	9	12	15	9	12	9	7	11	16	29	32	31	32	41	51	39	30	33	43	38	19	32	39	37	22	35	39	25	27	40	28	30	50	29	30	19	26	29	7.38475	4.62379	2.33289
snap_masked-VaccDscaff27-processed-gene-19.10	snap_masked-VaccDscaff27-processed-gene-19.10	8	13	7	5	15	6	10	9	5	7	5	11	10	5	7	12	7	12	13	10	11	15	18	19	13	15	14	4	5	8	5	6	6	7	9	9	10	5	7	3	5	6	9	4	6	5.37072	7.51366	5.44342
maker-VaccDscaff34-augustus-gene-274.16	maker-VaccDscaff34-augustus-gene-274.16	14	9	10	4	10	7	8	9	15	11	5	4	10	7	9	4	3	2	2	5	3	5	3	2	5	5	2	4	3	1	5	6	7	4	3	6	5	10	16	9	13	7	13	7	8	9.39877	5.20176	7.77632
maker-VaccDscaff21-augustus-gene-350.31	maker-VaccDscaff21-augustus-gene-350.31	25	28	25	23	31	23	27	17	23	17	23	19	18	29	12	14	22	12	14	22	21	31	12	18	14	21	25	3	11	9	1	4	2	2	4	2	1	4	2	5	4	2	1	1	4	16.7835	16.1833	19.4408
snap_masked-VaccDscaff1-processed-gene-295.22	snap_masked-VaccDscaff1-processed-gene-295.22	14	20	13	32	25	9	24	17	22	17	24	11	17	18	22	17	20	29	34	29	36	33	27	35	31	32	28	8	14	11	10	15	13	21	21	18	12	10	11	13	19	19	7	10	14	9.39877	11.5595	10.1092
maker-VaccDscaff33-augustus-gene-77.27	maker-VaccDscaff33-augustus-gene-77.27	3	3	2	4	7	2	5	3	2	7	3	10	4	3	2	1	1	3	0	0	1	0	2	0	0	3	1	3	4	2	10	2	5	10	5	3	0	1	3	3	1	3	2	2	0	2.01402	1.73392	1.55526
maker-VaccDscaff29-snap-gene-215.39	maker-VaccDscaff29-snap-gene-215.39	12	16	7	11	15	13	29	10	21	19	16	15	8	13	30	10	28	16	21	27	24	21	18	21	20	14	19	15	13	15	13	4	5	8	4	8	4	7	2	11	3	8	6	4	5	8.05609	9.24758	5.44342
maker-VaccDscaff36-augustus-gene-78.33	maker-VaccDscaff36-augustus-gene-78.33	10	6	6	12	3	14	20	7	11	11	22	15	10	12	15	40	43	36	45	36	36	48	40	36	48	38	54	87	49	33	36	21	31	24	30	24	24	28	25	47	17	22	30	22	42	6.71341	3.46784	4.66579
maker-VaccDscaff4-augustus-gene-363.31	maker-VaccDscaff4-augustus-gene-363.31	10	7	5	12	16	12	9	12	20	9	14	17	8	16	18	4	6	4	7	6	7	4	2	4	6	1	6	7	4	7	8	5	7	7	5	5	7	8	9	9	3	14	14	14	11	6.71341	4.04581	3.88816
maker-VaccDscaff9-augustus-gene-339.35	maker-VaccDscaff9-augustus-gene-339.35	15	10	5	5	10	11	15	8	14	7	12	13	13	4	12	3	2	2	1	3	2	2	2	2	3	2	7	7	6	5	2	3	2	7	4	4	3	8	6	7	6	5	12	8	14	10.0701	5.77974	3.88816
maker-VaccDscaff41-augustus-gene-274.23	maker-VaccDscaff41-augustus-gene-274.23	73	68	44	62	96	66	61	46	57	58	52	50	47	43	48	75	77	66	105	100	90	100	87	99	78	71	94	38	72	63	72	55	65	72	72	91	86	68	57	77	76	66	34	35	34	49.0079	39.3022	34.2158
snap_masked-VaccDscaff30-processed-gene-297.14	snap_masked-VaccDscaff30-processed-gene-297.14	119	114	36	89	103	91	94	77	72	65	94	51	56	59	53	71	80	53	54	50	59	57	39	43	27	26	29	9	29	31	145	98	114	118	120	104	111	61	55	70	60	39	33	42	38	79.8895	65.889	27.9947
maker-VaccDscaff10-augustus-gene-135.36	maker-VaccDscaff10-augustus-gene-135.36	47	50	33	52	62	53	80	72	55	50	53	39	39	48	37	77	62	57	104	74	81	82	77	69	78	69	75	32	49	58	39	25	39	51	51	41	40	44	55	31	27	36	28	29	24	31.553	28.8987	25.6618
maker-VaccDscaff32-augustus-gene-324.19	maker-VaccDscaff32-augustus-gene-324.19	113	94	54	73	84	70	91	61	78	78	69	55	51	61	44	48	61	41	39	44	42	42	30	30	22	26	30	21	26	27	111	80	103	115	86	107	92	62	41	48	56	33	42	32	39	75.8615	54.3295	41.9921
maker-VaccDscaff12-augustus-gene-391.26	maker-VaccDscaff12-augustus-gene-391.26	10	9	8	3	7	2	4	6	7	5	2	6	7	9	6	2	1	3	2	2	1	1	2	0	0	3	2	1	1	1	2	0	0	1	2	0	0	1	0	0	1	1	3	0	0	6.71341	5.20176	6.22105
maker-VaccDscaff12-snap-gene-3.28	maker-VaccDscaff12-snap-gene-3.28	1	0	1	1	2	0	0	4	3	2	0	1	0	3	0	1	1	1	1	1	1	0	2	2	1	3	2	0	1	0	2	2	0	0	2	1	1	2	1	0	0	0	3	2	2	0.671341	0	0.777632
maker-VaccDscaff53-augustus-gene-5.27	maker-VaccDscaff53-augustus-gene-5.27	0	0	0	0	0	0	0	0	0	0	0	1	0	0	0	1	0	0	0	0	0	0	0	0	0	1	0	0	1	0	3	1	2	0	1	3	3	1	0	5	4	0	5	2	1	0	0	0
maker-VaccDscaff23-augustus-gene-5.20	maker-VaccDscaff23-augustus-gene-5.20	0	0	1	0	0	0	0	0	1	0	0	0	0	0	0	0	0	0	0	0	0	1	0	0	0	0	0	0	0	0	2	1	2	4	1	2	0	1	2	6	1	6	3	4	3	0	0	0.777632
maker-VaccDscaff22-augustus-gene-113.29	maker-VaccDscaff22-augustus-gene-113.29	52	67	41	58	71	58	48	52	58	51	64	56	54	43	57	27	26	24	45	45	35	37	33	37	40	25	43	28	17	37	15	14	12	21	19	10	18	10	19	13	11	13	8	6	10	34.9097	38.7242	31.8829
maker-VaccDscaff43-augustus-gene-254.20	maker-VaccDscaff43-augustus-gene-254.20	25	33	26	15	21	24	23	24	30	13	34	15	22	23	24	17	15	23	28	28	28	40	22	33	24	25	33	25	28	33	81	46	62	83	68	57	58	49	57	61	55	55	36	25	37	16.7835	19.0731	20.2184
[truncated: 190 more columns]
